# Supplementary material for: Simulating electron transfer on noisy quantum computers
Source: Nat Commun. 2026 May 28;17:4779. doi: 10.1038/s41467-026-73700-1 (PMC13219408; doi:10.1038/s41467-026-73700-1)
Supplement: Supplementary file 3 — Source Data [file 41467_2026_73700_MOESM3_ESM.zip]

Archive with 12 entries (11 files):
- SourceData/
- SourceData/supplementary_figure_2.xlsx
- SourceData/supplementary_figure_6_and_supplementary_table_II.xlsx
- SourceData/figure_3.xlsx
- SourceData/figure_4.xlsx
- SourceData/supplementary_figure_3.xlsx
- SourceData/supplementary_figure_4.xlsx
- SourceData/figure_5.xlsx
- SourceData/supplementary_figure_1.xlsx
- SourceData/supplementary_figure_5.xlsx
- SourceData/figure_1.xlsx
- SourceData/figure_6.xlsx
