# Supplementary material for: Simulating electron transfer on noisy quantum computers
Source: Nat Commun. 2026 May 28;17:4779. doi: 10.1038/s41467-026-73700-1 (PMC13219408; doi:10.1038/s41467-026-73700-1)
Supplement: Supplementary file 3 — Source Data [file 41467_2026_73700_MOESM3_ESM.zip › SourceData/supplementary_figure_2.xlsx]

## Sheet: Panel N=3
panel	series	x	y
Panel N=3	No vibr. coupl. (g=0)	0	0.0965372
Panel N=3	No vibr. coupl. (g=0)	35	0.0993148
Panel N=3	No vibr. coupl. (g=0)	70	0.102815
Panel N=3	No vibr. coupl. (g=0)	105	0.106459
Panel N=3	No vibr. coupl. (g=0)	140	0.109397
Panel N=3	No vibr. coupl. (g=0)	175	0.111024
Panel N=3	No vibr. coupl. (g=0)	210	0.111517
Panel N=3	No vibr. coupl. (g=0)	245	0.11198
Panel N=3	No vibr. coupl. (g=0)	280	0.113934
Panel N=3	No vibr. coupl. (g=0)	315	0.118342
Panel N=3	No vibr. coupl. (g=0)	350	0.124776
Panel N=3	No vibr. coupl. (g=0)	385	0.13148
Panel N=3	No vibr. coupl. (g=0)	420	0.136513
Panel N=3	No vibr. coupl. (g=0)	455	0.139294
Panel N=3	No vibr. coupl. (g=0)	490	0.141331
Panel N=3	No vibr. coupl. (g=0)	525	0.145303
Panel N=3	No vibr. coupl. (g=0)	560	0.15296
Panel N=3	No vibr. coupl. (g=0)	595	0.163494
Panel N=3	No vibr. coupl. (g=0)	630	0.173926
Panel N=3	No vibr. coupl. (g=0)	665	0.181559
Panel N=3	No vibr. coupl. (g=0)	700	0.186621
Panel N=3	No vibr. coupl. (g=0)	735	0.19273
Panel N=3	No vibr. coupl. (g=0)	770	0.204426
Panel N=3	No vibr. coupl. (g=0)	805	0.223524
Panel N=3	No vibr. coupl. (g=0)	840	0.247275
Panel N=3	No vibr. coupl. (g=0)	875	0.270025
Panel N=3	No vibr. coupl. (g=0)	910	0.287197
Panel N=3	No vibr. coupl. (g=0)	945	0.298487
Panel N=3	No vibr. coupl. (g=0)	980	0.307892
Panel N=3	No vibr. coupl. (g=0)	1015	0.320742
Panel N=3	No vibr. coupl. (g=0)	1050	0.340143
Panel N=3	No vibr. coupl. (g=0)	1085	0.365268
Panel N=3	No vibr. coupl. (g=0)	1120	0.392127
Panel N=3	No vibr. coupl. (g=0)	1155	0.415669
Panel N=3	No vibr. coupl. (g=0)	1190	0.431595
Panel N=3	No vibr. coupl. (g=0)	1225	0.437137
Panel N=3	No vibr. coupl. (g=0)	1260	0.431042
Panel N=3	No vibr. coupl. (g=0)	1295	0.41341
Panel N=3	No vibr. coupl. (g=0)	1330	0.385803
Panel N=3	No vibr. coupl. (g=0)	1365	0.351544
Panel N=3	No vibr. coupl. (g=0)	1400	0.315626
Panel N=3	No vibr. coupl. (g=0)	1435	0.283553
Panel N=3	No vibr. coupl. (g=0)	1470	0.259041
Panel N=3	No vibr. coupl. (g=0)	1505	0.241805
Panel N=3	No vibr. coupl. (g=0)	1540	0.227405
Panel N=3	No vibr. coupl. (g=0)	1575	0.210138
Panel N=3	No vibr. coupl. (g=0)	1610	0.187345
Panel N=3	No vibr. coupl. (g=0)	1645	0.161688
Panel N=3	No vibr. coupl. (g=0)	1680	0.13909
Panel N=3	No vibr. coupl. (g=0)	1715	0.123835
Panel N=3	No vibr. coupl. (g=0)	1750	0.115134
Panel N=3	No vibr. coupl. (g=0)	1785	0.108283
Panel N=3	No vibr. coupl. (g=0)	1820	0.0991988
Panel N=3	No vibr. coupl. (g=0)	1855	0.0878408
Panel N=3	No vibr. coupl. (g=0)	1890	0.0773897
Panel N=3	No vibr. coupl. (g=0)	1925	0.0704625
Panel N=3	No vibr. coupl. (g=0)	1960	0.0665029
Panel N=3	No vibr. coupl. (g=0)	1995	0.0628214
Panel N=3	No vibr. coupl. (g=0)	2030	0.0576741
Panel N=3	No vibr. coupl. (g=0)	2065	0.051833
Panel N=3	No vibr. coupl. (g=0)	2100	0.0472071
Panel N=3	No vibr. coupl. (g=0)	2135	0.0444762
Panel N=3	No vibr. coupl. (g=0)	2170	0.0425024
Panel N=3	No vibr. coupl. (g=0)	2205	0.0398867
Panel N=3	No vibr. coupl. (g=0)	2240	0.0365644
Panel N=3	No vibr. coupl. (g=0)	2275	0.033605
Panel N=3	No vibr. coupl. (g=0)	2310	0.0317325
Panel N=3	No vibr. coupl. (g=0)	2345	0.0304992
Panel N=3	No vibr. coupl. (g=0)	2380	0.0289875
Panel N=3	No vibr. coupl. (g=0)	2415	0.0269651
Panel N=3	No vibr. coupl. (g=0)	2450	0.0250359
Panel N=3	No vibr. coupl. (g=0)	2485	0.0237517
Panel N=3	No vibr. coupl. (g=0)	2520	0.022925
Panel N=3	No vibr. coupl. (g=0)	2555	0.0219587
Panel N=3	No vibr. coupl. (g=0)	2590	0.0206389
Panel N=3	No vibr. coupl. (g=0)	2625	0.0193362
Panel N=3	No vibr. coupl. (g=0)	2660	0.018444
Panel N=3	No vibr. coupl. (g=0)	2695	0.0178668
Panel N=3	No vibr. coupl. (g=0)	2730	0.0172014
Panel N=3	No vibr. coupl. (g=0)	2765	0.0162876
Panel N=3	No vibr. coupl. (g=0)	2800	0.0153761
Panel N=3	No vibr. coupl. (g=0)	2835	0.0147448
Panel N=3	No vibr. coupl. (g=0)	2870	0.0143291
Panel N=3	No vibr. coupl. (g=0)	2905	0.0138442
Panel N=3	No vibr. coupl. (g=0)	2940	0.0131806
Panel N=3	No vibr. coupl. (g=0)	2975	0.0125228
Panel N=3	No vibr. coupl. (g=0)	3010	0.0120677
Panel N=3	No vibr. coupl. (g=0)	3045	0.0117597
Panel N=3	No vibr. coupl. (g=0)	3080	0.0113903
Panel N=3	No vibr. coupl. (g=0)	3115	0.01089
Panel N=3	No vibr. coupl. (g=0)	3150	0.0104031
Panel N=3	No vibr. coupl. (g=0)	3185	0.0100694
Panel N=3	No vibr. coupl. (g=0)	3220	0.00983474
Panel N=3	No vibr. coupl. (g=0)	3255	0.00954289
Panel N=3	No vibr. coupl. (g=0)	3290	0.00915457
Panel N=3	No vibr. coupl. (g=0)	3325	0.00878706
Panel N=3	No vibr. coupl. (g=0)	3360	0.00853824
Panel N=3	No vibr. coupl. (g=0)	3395	0.00835447
Panel N=3	No vibr. coupl. (g=0)	3430	0.00811705
Panel N=3	No vibr. coupl. (g=0)	3465	0.00780892
Panel N=3	No vibr. coupl. (g=0)	3500	0.00752721
Panel N=3	With coupl., full osc. (g=g_0, N_b=5)	0	0.0790387
Panel N=3	With coupl., full osc. (g=g_0, N_b=5)	35	0.0800697
Panel N=3	With coupl., full osc. (g=g_0, N_b=5)	70	0.0812044
Panel N=3	With coupl., full osc. (g=g_0, N_b=5)	105	0.0828621
Panel N=3	With coupl., full osc. (g=g_0, N_b=5)	140	0.0852516
Panel N=3	With coupl., full osc. (g=g_0, N_b=5)	175	0.088415
Panel N=3	With coupl., full osc. (g=g_0, N_b=5)	210	0.0919549
Panel N=3	With coupl., full osc. (g=g_0, N_b=5)	245	0.0952073
Panel N=3	With coupl., full osc. (g=g_0, N_b=5)	280	0.097545
Panel N=3	With coupl., full osc. (g=g_0, N_b=5)	315	0.0986846
Panel N=3	With coupl., full osc. (g=g_0, N_b=5)	350	0.0989885
Panel N=3	With coupl., full osc. (g=g_0, N_b=5)	385	0.0994418
Panel N=3	With coupl., full osc. (g=g_0, N_b=5)	420	0.101074
Panel N=3	With coupl., full osc. (g=g_0, N_b=5)	455	0.10445
Panel N=3	With coupl., full osc. (g=g_0, N_b=5)	490	0.109219
Panel N=3	With coupl., full osc. (g=g_0, N_b=5)	525	0.114274
Panel N=3	With coupl., full osc. (g=g_0, N_b=5)	560	0.118516
Panel N=3	With coupl., full osc. (g=g_0, N_b=5)	595	0.121519
Panel N=3	With coupl., full osc. (g=g_0, N_b=5)	630	0.124029
Panel N=3	With coupl., full osc. (g=g_0, N_b=5)	665	0.127448
Panel N=3	With coupl., full osc. (g=g_0, N_b=5)	700	0.132838
Panel N=3	With coupl., full osc. (g=g_0, N_b=5)	735	0.140158
Panel N=3	With coupl., full osc. (g=g_0, N_b=5)	770	0.148285
Panel N=3	With coupl., full osc. (g=g_0, N_b=5)	805	0.155832
Panel N=3	With coupl., full osc. (g=g_0, N_b=5)	840	0.162203
Panel N=3	With coupl., full osc. (g=g_0, N_b=5)	875	0.168064
Panel N=3	With coupl., full osc. (g=g_0, N_b=5)	910	0.17485
Panel N=3	With coupl., full osc. (g=g_0, N_b=5)	945	0.183925
Panel N=3	With coupl., full osc. (g=g_0, N_b=5)	980	0.195551
Panel N=3	With coupl., full osc. (g=g_0, N_b=5)	1015	0.209017
Panel N=3	With coupl., full osc. (g=g_0, N_b=5)	1050	0.223114
Panel N=3	With coupl., full osc. (g=g_0, N_b=5)	1085	0.236593
Panel N=3	With coupl., full osc. (g=g_0, N_b=5)	1120	0.248861
Panel N=3	With coupl., full osc. (g=g_0, N_b=5)	1155	0.259533
Panel N=3	With coupl., full osc. (g=g_0, N_b=5)	1190	0.268366
Panel N=3	With coupl., full osc. (g=g_0, N_b=5)	1225	0.27473
Panel N=3	With coupl., full osc. (g=g_0, N_b=5)	1260	0.277818
Panel N=3	With coupl., full osc. (g=g_0, N_b=5)	1295	0.276826
Panel N=3	With coupl., full osc. (g=g_0, N_b=5)	1330	0.27117
Panel N=3	With coupl., full osc. (g=g_0, N_b=5)	1365	0.260707
Panel N=3	With coupl., full osc. (g=g_0, N_b=5)	1400	0.246022
Panel N=3	With coupl., full osc. (g=g_0, N_b=5)	1435	0.22851
Panel N=3	With coupl., full osc. (g=g_0, N_b=5)	1470	0.210216
Panel N=3	With coupl., full osc. (g=g_0, N_b=5)	1505	0.193438
Panel N=3	With coupl., full osc. (g=g_0, N_b=5)	1540	0.179818
Panel N=3	With coupl., full osc. (g=g_0, N_b=5)	1575	0.169436
Panel N=3	With coupl., full osc. (g=g_0, N_b=5)	1610	0.160564
Panel N=3	With coupl., full osc. (g=g_0, N_b=5)	1645	0.150665
Panel N=3	With coupl., full osc. (g=g_0, N_b=5)	1680	0.138117
Panel N=3	With coupl., full osc. (g=g_0, N_b=5)	1715	0.123671
Panel N=3	With coupl., full osc. (g=g_0, N_b=5)	1750	0.109882
Panel N=3	With coupl., full osc. (g=g_0, N_b=5)	1785	0.0993524
Panel N=3	With coupl., full osc. (g=g_0, N_b=5)	1820	0.0926464
Panel N=3	With coupl., full osc. (g=g_0, N_b=5)	1855	0.0880027
Panel N=3	With coupl., full osc. (g=g_0, N_b=5)	1890	0.0829814
Panel N=3	With coupl., full osc. (g=g_0, N_b=5)	1925	0.0765911
Panel N=3	With coupl., full osc. (g=g_0, N_b=5)	1960	0.0699372
Panel N=3	With coupl., full osc. (g=g_0, N_b=5)	1995	0.064765
Panel N=3	With coupl., full osc. (g=g_0, N_b=5)	2030	0.0615576
Panel N=3	With coupl., full osc. (g=g_0, N_b=5)	2065	0.0593981
Panel N=3	With coupl., full osc. (g=g_0, N_b=5)	2100	0.0569935
Panel N=3	With coupl., full osc. (g=g_0, N_b=5)	2135	0.0541811
Panel N=3	With coupl., full osc. (g=g_0, N_b=5)	2170	0.0518244
Panel N=3	With coupl., full osc. (g=g_0, N_b=5)	2205	0.0505941
Panel N=3	With coupl., full osc. (g=g_0, N_b=5)	2240	0.050173
Panel N=3	With coupl., full osc. (g=g_0, N_b=5)	2275	0.0498621
Panel N=3	With coupl., full osc. (g=g_0, N_b=5)	2310	0.0497861
Panel N=3	With coupl., full osc. (g=g_0, N_b=5)	2345	0.0512041
Panel N=3	With coupl., full osc. (g=g_0, N_b=5)	2380	0.0552094
Panel N=3	With coupl., full osc. (g=g_0, N_b=5)	2415	0.0614674
Panel N=3	With coupl., full osc. (g=g_0, N_b=5)	2450	0.0683584
Panel N=3	With coupl., full osc. (g=g_0, N_b=5)	2485	0.0744069
Panel N=3	With coupl., full osc. (g=g_0, N_b=5)	2520	0.0789203
Panel N=3	With coupl., full osc. (g=g_0, N_b=5)	2555	0.0818019
Panel N=3	With coupl., full osc. (g=g_0, N_b=5)	2590	0.0827717
Panel N=3	With coupl., full osc. (g=g_0, N_b=5)	2625	0.0821977
Panel N=3	With coupl., full osc. (g=g_0, N_b=5)	2660	0.0837072
Panel N=3	With coupl., full osc. (g=g_0, N_b=5)	2695	0.0949756
Panel N=3	With coupl., full osc. (g=g_0, N_b=5)	2730	0.124023
Panel N=3	With coupl., full osc. (g=g_0, N_b=5)	2765	0.172324
Panel N=3	With coupl., full osc. (g=g_0, N_b=5)	2800	0.229489
Panel N=3	With coupl., full osc. (g=g_0, N_b=5)	2835	0.275681
Panel N=3	With coupl., full osc. (g=g_0, N_b=5)	2870	0.291635
Panel N=3	With coupl., full osc. (g=g_0, N_b=5)	2905	0.269513
Panel N=3	With coupl., full osc. (g=g_0, N_b=5)	2940	0.217925
Panel N=3	With coupl., full osc. (g=g_0, N_b=5)	2975	0.156136
Panel N=3	With coupl., full osc. (g=g_0, N_b=5)	3010	0.102985
Panel N=3	With coupl., full osc. (g=g_0, N_b=5)	3045	0.0683324
Panel N=3	With coupl., full osc. (g=g_0, N_b=5)	3080	0.0505874
Panel N=3	With coupl., full osc. (g=g_0, N_b=5)	3115	0.0422078
Panel N=3	With coupl., full osc. (g=g_0, N_b=5)	3150	0.0363157
Panel N=3	With coupl., full osc. (g=g_0, N_b=5)	3185	0.0302323
Panel N=3	With coupl., full osc. (g=g_0, N_b=5)	3220	0.0246385
Panel N=3	With coupl., full osc. (g=g_0, N_b=5)	3255	0.0207673
Panel N=3	With coupl., full osc. (g=g_0, N_b=5)	3290	0.0186007
Panel N=3	With coupl., full osc. (g=g_0, N_b=5)	3325	0.0171222
Panel N=3	With coupl., full osc. (g=g_0, N_b=5)	3360	0.0155154
Panel N=3	With coupl., full osc. (g=g_0, N_b=5)	3395	0.0138108
Panel N=3	With coupl., full osc. (g=g_0, N_b=5)	3430	0.0124513
Panel N=3	With coupl., full osc. (g=g_0, N_b=5)	3465	0.0115982
Panel N=3	With coupl., full osc. (g=g_0, N_b=5)	3500	0.0110024
Panel N=3	With coupl., trunc. osc. (g=g_0, N_b=2)	0	0.0819849
Panel N=3	With coupl., trunc. osc. (g=g_0, N_b=2)	35	0.0833081
Panel N=3	With coupl., trunc. osc. (g=g_0, N_b=2)	70	0.0847713
Panel N=3	With coupl., trunc. osc. (g=g_0, N_b=2)	105	0.0866948
Panel N=3	With coupl., trunc. osc. (g=g_0, N_b=2)	140	0.0892411
Panel N=3	With coupl., trunc. osc. (g=g_0, N_b=2)	175	0.0923599
Panel N=3	With coupl., trunc. osc. (g=g_0, N_b=2)	210	0.095616
Panel N=3	With coupl., trunc. osc. (g=g_0, N_b=2)	245	0.0985036
Panel N=3	With coupl., trunc. osc. (g=g_0, N_b=2)	280	0.100498
Panel N=3	With coupl., trunc. osc. (g=g_0, N_b=2)	315	0.10154
Panel N=3	With coupl., trunc. osc. (g=g_0, N_b=2)	350	0.102134
Panel N=3	With coupl., trunc. osc. (g=g_0, N_b=2)	385	0.10325
Panel N=3	With coupl., trunc. osc. (g=g_0, N_b=2)	420	0.105801
Panel N=3	With coupl., trunc. osc. (g=g_0, N_b=2)	455	0.110007
Panel N=3	With coupl., trunc. osc. (g=g_0, N_b=2)	490	0.115277
Panel N=3	With coupl., trunc. osc. (g=g_0, N_b=2)	525	0.120328
Panel N=3	With coupl., trunc. osc. (g=g_0, N_b=2)	560	0.124047
Panel N=3	With coupl., trunc. osc. (g=g_0, N_b=2)	595	0.126318
Panel N=3	With coupl., trunc. osc. (g=g_0, N_b=2)	630	0.128252
Panel N=3	With coupl., trunc. osc. (g=g_0, N_b=2)	665	0.131719
Panel N=3	With coupl., trunc. osc. (g=g_0, N_b=2)	700	0.137841
Panel N=3	With coupl., trunc. osc. (g=g_0, N_b=2)	735	0.146366
Panel N=3	With coupl., trunc. osc. (g=g_0, N_b=2)	770	0.155643
Panel N=3	With coupl., trunc. osc. (g=g_0, N_b=2)	805	0.163716
Panel N=3	With coupl., trunc. osc. (g=g_0, N_b=2)	840	0.16976
Panel N=3	With coupl., trunc. osc. (g=g_0, N_b=2)	875	0.174567
Panel N=3	With coupl., trunc. osc. (g=g_0, N_b=2)	910	0.180119
Panel N=3	With coupl., trunc. osc. (g=g_0, N_b=2)	945	0.188191
Panel N=3	With coupl., trunc. osc. (g=g_0, N_b=2)	980	0.199135
Panel N=3	With coupl., trunc. osc. (g=g_0, N_b=2)	1015	0.211804
Panel N=3	With coupl., trunc. osc. (g=g_0, N_b=2)	1050	0.224544
Panel N=3	With coupl., trunc. osc. (g=g_0, N_b=2)	1085	0.235993
Panel N=3	With coupl., trunc. osc. (g=g_0, N_b=2)	1120	0.245812
Panel N=3	With coupl., trunc. osc. (g=g_0, N_b=2)	1155	0.254325
Panel N=3	With coupl., trunc. osc. (g=g_0, N_b=2)	1190	0.261778
Panel N=3	With coupl., trunc. osc. (g=g_0, N_b=2)	1225	0.267807
Panel N=3	With coupl., trunc. osc. (g=g_0, N_b=2)	1260	0.271439
Panel N=3	With coupl., trunc. osc. (g=g_0, N_b=2)	1295	0.271515
Panel N=3	With coupl., trunc. osc. (g=g_0, N_b=2)	1330	0.267205
Panel N=3	With coupl., trunc. osc. (g=g_0, N_b=2)	1365	0.258369
Panel N=3	With coupl., trunc. osc. (g=g_0, N_b=2)	1400	0.245657
Panel N=3	With coupl., trunc. osc. (g=g_0, N_b=2)	1435	0.230107
Panel N=3	With coupl., trunc. osc. (g=g_0, N_b=2)	1470	0.213343
Panel N=3	With coupl., trunc. osc. (g=g_0, N_b=2)	1505	0.196932
Panel N=3	With coupl., trunc. osc. (g=g_0, N_b=2)	1540	0.182189
Panel N=3	With coupl., trunc. osc. (g=g_0, N_b=2)	1575	0.169666
Panel N=3	With coupl., trunc. osc. (g=g_0, N_b=2)	1610	0.1589
Panel N=3	With coupl., trunc. osc. (g=g_0, N_b=2)	1645	0.148436
Panel N=3	With coupl., trunc. osc. (g=g_0, N_b=2)	1680	0.136816
Panel N=3	With coupl., trunc. osc. (g=g_0, N_b=2)	1715	0.123619
Panel N=3	With coupl., trunc. osc. (g=g_0, N_b=2)	1750	0.110004
Panel N=3	With coupl., trunc. osc. (g=g_0, N_b=2)	1785	0.0980869
Panel N=3	With coupl., trunc. osc. (g=g_0, N_b=2)	1820	0.0893683
Panel N=3	With coupl., trunc. osc. (g=g_0, N_b=2)	1855	0.0836945
Panel N=3	With coupl., trunc. osc. (g=g_0, N_b=2)	1890	0.0792368
Panel N=3	With coupl., trunc. osc. (g=g_0, N_b=2)	1925	0.0741255
Panel N=3	With coupl., trunc. osc. (g=g_0, N_b=2)	1960	0.0680229
Panel N=3	With coupl., trunc. osc. (g=g_0, N_b=2)	1995	0.0620641
Panel N=3	With coupl., trunc. osc. (g=g_0, N_b=2)	2030	0.0576788
Panel N=3	With coupl., trunc. osc. (g=g_0, N_b=2)	2065	0.0550938
Panel N=3	With coupl., trunc. osc. (g=g_0, N_b=2)	2100	0.0532852
Panel N=3	With coupl., trunc. osc. (g=g_0, N_b=2)	2135	0.0511325
Panel N=3	With coupl., trunc. osc. (g=g_0, N_b=2)	2170	0.048567
Panel N=3	With coupl., trunc. osc. (g=g_0, N_b=2)	2205	0.0464071
Panel N=3	With coupl., trunc. osc. (g=g_0, N_b=2)	2240	0.0453668
Panel N=3	With coupl., trunc. osc. (g=g_0, N_b=2)	2275	0.0452672
Panel N=3	With coupl., trunc. osc. (g=g_0, N_b=2)	2310	0.0454389
Panel N=3	With coupl., trunc. osc. (g=g_0, N_b=2)	2345	0.0457427
Panel N=3	With coupl., trunc. osc. (g=g_0, N_b=2)	2380	0.0470045
Panel N=3	With coupl., trunc. osc. (g=g_0, N_b=2)	2415	0.0504189
Panel N=3	With coupl., trunc. osc. (g=g_0, N_b=2)	2450	0.0564697
Panel N=3	With coupl., trunc. osc. (g=g_0, N_b=2)	2485	0.0643586
Panel N=3	With coupl., trunc. osc. (g=g_0, N_b=2)	2520	0.072178
Panel N=3	With coupl., trunc. osc. (g=g_0, N_b=2)	2555	0.077675
Panel N=3	With coupl., trunc. osc. (g=g_0, N_b=2)	2590	0.079369
Panel N=3	With coupl., trunc. osc. (g=g_0, N_b=2)	2625	0.0781341
Panel N=3	With coupl., trunc. osc. (g=g_0, N_b=2)	2660	0.0781953
Panel N=3	With coupl., trunc. osc. (g=g_0, N_b=2)	2695	0.0866459
Panel N=3	With coupl., trunc. osc. (g=g_0, N_b=2)	2730	0.109973
Panel N=3	With coupl., trunc. osc. (g=g_0, N_b=2)	2765	0.149175
Panel N=3	With coupl., trunc. osc. (g=g_0, N_b=2)	2800	0.19629
Panel N=3	With coupl., trunc. osc. (g=g_0, N_b=2)	2835	0.235866
Panel N=3	With coupl., trunc. osc. (g=g_0, N_b=2)	2870	0.252182
Panel N=3	With coupl., trunc. osc. (g=g_0, N_b=2)	2905	0.238302
Panel N=3	With coupl., trunc. osc. (g=g_0, N_b=2)	2940	0.199993
Panel N=3	With coupl., trunc. osc. (g=g_0, N_b=2)	2975	0.151364
Panel N=3	With coupl., trunc. osc. (g=g_0, N_b=2)	3010	0.106417
Panel N=3	With coupl., trunc. osc. (g=g_0, N_b=2)	3045	0.0731248
Panel N=3	With coupl., trunc. osc. (g=g_0, N_b=2)	3080	0.0522608
Panel N=3	With coupl., trunc. osc. (g=g_0, N_b=2)	3115	0.0402463
Panel N=3	With coupl., trunc. osc. (g=g_0, N_b=2)	3150	0.0327819
Panel N=3	With coupl., trunc. osc. (g=g_0, N_b=2)	3185	0.0271713
Panel N=3	With coupl., trunc. osc. (g=g_0, N_b=2)	3220	0.0225856
Panel N=3	With coupl., trunc. osc. (g=g_0, N_b=2)	3255	0.0190822
Panel N=3	With coupl., trunc. osc. (g=g_0, N_b=2)	3290	0.0166484
Panel N=3	With coupl., trunc. osc. (g=g_0, N_b=2)	3325	0.014943
Panel N=3	With coupl., trunc. osc. (g=g_0, N_b=2)	3360	0.0135388
Panel N=3	With coupl., trunc. osc. (g=g_0, N_b=2)	3395	0.0122296
Panel N=3	With coupl., trunc. osc. (g=g_0, N_b=2)	3430	0.0110648
Panel N=3	With coupl., trunc. osc. (g=g_0, N_b=2)	3465	0.0101542
Panel N=3	With coupl., trunc. osc. (g=g_0, N_b=2)	3500	0.00948683

## Sheet: Panel N=4
panel	series	x	y
Panel N=4	No vibr. coupl. (g=0)	0	0.145049
Panel N=4	No vibr. coupl. (g=0)	35	0.151207
Panel N=4	No vibr. coupl. (g=0)	70	0.159635
Panel N=4	No vibr. coupl. (g=0)	105	0.169696
Panel N=4	No vibr. coupl. (g=0)	140	0.179823
Panel N=4	No vibr. coupl. (g=0)	175	0.188178
Panel N=4	No vibr. coupl. (g=0)	210	0.1937
Panel N=4	No vibr. coupl. (g=0)	245	0.197032
Panel N=4	No vibr. coupl. (g=0)	280	0.200628
Panel N=4	No vibr. coupl. (g=0)	315	0.207763
Panel N=4	No vibr. coupl. (g=0)	350	0.220771
Panel N=4	No vibr. coupl. (g=0)	385	0.23952
Panel N=4	No vibr. coupl. (g=0)	420	0.261145
Panel N=4	No vibr. coupl. (g=0)	455	0.281415
Panel N=4	No vibr. coupl. (g=0)	490	0.297034
Panel N=4	No vibr. coupl. (g=0)	525	0.307488
Panel N=4	No vibr. coupl. (g=0)	560	0.315286
Panel N=4	No vibr. coupl. (g=0)	595	0.324448
Panel N=4	No vibr. coupl. (g=0)	630	0.338224
Panel N=4	No vibr. coupl. (g=0)	665	0.357418
Panel N=4	No vibr. coupl. (g=0)	700	0.380129
Panel N=4	No vibr. coupl. (g=0)	735	0.402741
Panel N=4	No vibr. coupl. (g=0)	770	0.421337
Panel N=4	No vibr. coupl. (g=0)	805	0.432761
Panel N=4	No vibr. coupl. (g=0)	840	0.435034
Panel N=4	No vibr. coupl. (g=0)	875	0.427353
Panel N=4	No vibr. coupl. (g=0)	910	0.410022
Panel N=4	No vibr. coupl. (g=0)	945	0.384569
Panel N=4	No vibr. coupl. (g=0)	980	0.353962
Panel N=4	No vibr. coupl. (g=0)	1015	0.322504
Panel N=4	No vibr. coupl. (g=0)	1050	0.294891
Panel N=4	No vibr. coupl. (g=0)	1085	0.274327
Panel N=4	No vibr. coupl. (g=0)	1120	0.260621
Panel N=4	No vibr. coupl. (g=0)	1155	0.249872
Panel N=4	No vibr. coupl. (g=0)	1190	0.236775
Panel N=4	No vibr. coupl. (g=0)	1225	0.218547
Panel N=4	No vibr. coupl. (g=0)	1260	0.19749
Panel N=4	No vibr. coupl. (g=0)	1295	0.179592
Panel N=4	No vibr. coupl. (g=0)	1330	0.169686
Panel N=4	No vibr. coupl. (g=0)	1365	0.167216
Panel N=4	No vibr. coupl. (g=0)	1400	0.166818
Panel N=4	No vibr. coupl. (g=0)	1435	0.163775
Panel N=4	No vibr. coupl. (g=0)	1470	0.159356
Panel N=4	No vibr. coupl. (g=0)	1505	0.160288
Panel N=4	No vibr. coupl. (g=0)	1540	0.172003
Panel N=4	No vibr. coupl. (g=0)	1575	0.192092
Panel N=4	No vibr. coupl. (g=0)	1610	0.211589
Panel N=4	No vibr. coupl. (g=0)	1645	0.224689
Panel N=4	No vibr. coupl. (g=0)	1680	0.238218
Panel N=4	No vibr. coupl. (g=0)	1715	0.270003
Panel N=4	No vibr. coupl. (g=0)	1750	0.334141
Panel N=4	No vibr. coupl. (g=0)	1785	0.424051
Panel N=4	No vibr. coupl. (g=0)	1820	0.508904
Panel N=4	No vibr. coupl. (g=0)	1855	0.549627
Panel N=4	No vibr. coupl. (g=0)	1890	0.524161
Panel N=4	No vibr. coupl. (g=0)	1925	0.442647
Panel N=4	No vibr. coupl. (g=0)	1960	0.340429
Panel N=4	No vibr. coupl. (g=0)	1995	0.254506
Panel N=4	No vibr. coupl. (g=0)	2030	0.201911
Panel N=4	No vibr. coupl. (g=0)	2065	0.175488
Panel N=4	No vibr. coupl. (g=0)	2100	0.157091
Panel N=4	No vibr. coupl. (g=0)	2135	0.134585
Panel N=4	No vibr. coupl. (g=0)	2170	0.108687
Panel N=4	No vibr. coupl. (g=0)	2205	0.0870616
Panel N=4	No vibr. coupl. (g=0)	2240	0.0743737
Panel N=4	No vibr. coupl. (g=0)	2275	0.0682381
Panel N=4	No vibr. coupl. (g=0)	2310	0.0630693
Panel N=4	No vibr. coupl. (g=0)	2345	0.0559568
Panel N=4	No vibr. coupl. (g=0)	2380	0.0483049
Panel N=4	No vibr. coupl. (g=0)	2415	0.0427663
Panel N=4	No vibr. coupl. (g=0)	2450	0.0398451
Panel N=4	No vibr. coupl. (g=0)	2485	0.0377718
Panel N=4	No vibr. coupl. (g=0)	2520	0.0349151
Panel N=4	No vibr. coupl. (g=0)	2555	0.0314579
Panel N=4	No vibr. coupl. (g=0)	2590	0.0286508
Panel N=4	No vibr. coupl. (g=0)	2625	0.0270447
Panel N=4	No vibr. coupl. (g=0)	2660	0.0259487
Panel N=4	No vibr. coupl. (g=0)	2695	0.0244719
Panel N=4	No vibr. coupl. (g=0)	2730	0.0225915
Panel N=4	No vibr. coupl. (g=0)	2765	0.0209722
Panel N=4	No vibr. coupl. (g=0)	2800	0.0199956
Panel N=4	No vibr. coupl. (g=0)	2835	0.0193229
Panel N=4	No vibr. coupl. (g=0)	2870	0.018427
Panel N=4	No vibr. coupl. (g=0)	2905	0.0172666
Panel N=4	No vibr. coupl. (g=0)	2940	0.0162414
Panel N=4	No vibr. coupl. (g=0)	2975	0.0156031
Panel N=4	No vibr. coupl. (g=0)	3010	0.0151498
Panel N=4	No vibr. coupl. (g=0)	3045	0.0145458
Panel N=4	No vibr. coupl. (g=0)	3080	0.0137647
Panel N=4	No vibr. coupl. (g=0)	3115	0.0130715
Panel N=4	No vibr. coupl. (g=0)	3150	0.0126318
Panel N=4	No vibr. coupl. (g=0)	3185	0.0123059
Panel N=4	No vibr. coupl. (g=0)	3220	0.0118677
Panel N=4	No vibr. coupl. (g=0)	3255	0.0113088
Panel N=4	No vibr. coupl. (g=0)	3290	0.0108174
Panel N=4	No vibr. coupl. (g=0)	3325	0.0105023
Panel N=4	No vibr. coupl. (g=0)	3360	0.010256
Panel N=4	No vibr. coupl. (g=0)	3395	0.009921
Panel N=4	No vibr. coupl. (g=0)	3430	0.00950322
Panel N=4	No vibr. coupl. (g=0)	3465	0.0091428
Panel N=4	No vibr. coupl. (g=0)	3500	0.00890965
Panel N=4	With coupl., full osc. (g=g_0, N_b=5)	0	0.115206
Panel N=4	With coupl., full osc. (g=g_0, N_b=5)	35	0.119225
Panel N=4	With coupl., full osc. (g=g_0, N_b=5)	70	0.123119
Panel N=4	With coupl., full osc. (g=g_0, N_b=5)	105	0.126821
Panel N=4	With coupl., full osc. (g=g_0, N_b=5)	140	0.130337
Panel N=4	With coupl., full osc. (g=g_0, N_b=5)	175	0.133772
Panel N=4	With coupl., full osc. (g=g_0, N_b=5)	210	0.137311
Panel N=4	With coupl., full osc. (g=g_0, N_b=5)	245	0.141119
Panel N=4	With coupl., full osc. (g=g_0, N_b=5)	280	0.14519
Panel N=4	With coupl., full osc. (g=g_0, N_b=5)	315	0.149465
Panel N=4	With coupl., full osc. (g=g_0, N_b=5)	350	0.154032
Panel N=4	With coupl., full osc. (g=g_0, N_b=5)	385	0.159173
Panel N=4	With coupl., full osc. (g=g_0, N_b=5)	420	0.165541
Panel N=4	With coupl., full osc. (g=g_0, N_b=5)	455	0.173763
Panel N=4	With coupl., full osc. (g=g_0, N_b=5)	490	0.183982
Panel N=4	With coupl., full osc. (g=g_0, N_b=5)	525	0.195592
Panel N=4	With coupl., full osc. (g=g_0, N_b=5)	560	0.207083
Panel N=4	With coupl., full osc. (g=g_0, N_b=5)	595	0.217281
Panel N=4	With coupl., full osc. (g=g_0, N_b=5)	630	0.225937
Panel N=4	With coupl., full osc. (g=g_0, N_b=5)	665	0.234515
Panel N=4	With coupl., full osc. (g=g_0, N_b=5)	700	0.245539
Panel N=4	With coupl., full osc. (g=g_0, N_b=5)	735	0.261114
Panel N=4	With coupl., full osc. (g=g_0, N_b=5)	770	0.281265
Panel N=4	With coupl., full osc. (g=g_0, N_b=5)	805	0.303402
Panel N=4	With coupl., full osc. (g=g_0, N_b=5)	840	0.322758
Panel N=4	With coupl., full osc. (g=g_0, N_b=5)	875	0.334659
Panel N=4	With coupl., full osc. (g=g_0, N_b=5)	910	0.336198
Panel N=4	With coupl., full osc. (g=g_0, N_b=5)	945	0.327218
Panel N=4	With coupl., full osc. (g=g_0, N_b=5)	980	0.309739
Panel N=4	With coupl., full osc. (g=g_0, N_b=5)	1015	0.287334
Panel N=4	With coupl., full osc. (g=g_0, N_b=5)	1050	0.263259
Panel N=4	With coupl., full osc. (g=g_0, N_b=5)	1085	0.240284
Panel N=4	With coupl., full osc. (g=g_0, N_b=5)	1120	0.220322
Panel N=4	With coupl., full osc. (g=g_0, N_b=5)	1155	0.204588
Panel N=4	With coupl., full osc. (g=g_0, N_b=5)	1190	0.19342
Panel N=4	With coupl., full osc. (g=g_0, N_b=5)	1225	0.186268
Panel N=4	With coupl., full osc. (g=g_0, N_b=5)	1260	0.181476
Panel N=4	With coupl., full osc. (g=g_0, N_b=5)	1295	0.177073
Panel N=4	With coupl., full osc. (g=g_0, N_b=5)	1330	0.17189
Panel N=4	With coupl., full osc. (g=g_0, N_b=5)	1365	0.167054
Panel N=4	With coupl., full osc. (g=g_0, N_b=5)	1400	0.165578
Panel N=4	With coupl., full osc. (g=g_0, N_b=5)	1435	0.170448
Panel N=4	With coupl., full osc. (g=g_0, N_b=5)	1470	0.181508
Panel N=4	With coupl., full osc. (g=g_0, N_b=5)	1505	0.195007
Panel N=4	With coupl., full osc. (g=g_0, N_b=5)	1540	0.205898
Panel N=4	With coupl., full osc. (g=g_0, N_b=5)	1575	0.214072
Panel N=4	With coupl., full osc. (g=g_0, N_b=5)	1610	0.227281
Panel N=4	With coupl., full osc. (g=g_0, N_b=5)	1645	0.258405
Panel N=4	With coupl., full osc. (g=g_0, N_b=5)	1680	0.316009
Panel N=4	With coupl., full osc. (g=g_0, N_b=5)	1715	0.394396
Panel N=4	With coupl., full osc. (g=g_0, N_b=5)	1750	0.470967
Panel N=4	With coupl., full osc. (g=g_0, N_b=5)	1785	0.515971
Panel N=4	With coupl., full osc. (g=g_0, N_b=5)	1820	0.509019
Panel N=4	With coupl., full osc. (g=g_0, N_b=5)	1855	0.451503
Panel N=4	With coupl., full osc. (g=g_0, N_b=5)	1890	0.366312
Panel N=4	With coupl., full osc. (g=g_0, N_b=5)	1925	0.284159
Panel N=4	With coupl., full osc. (g=g_0, N_b=5)	1960	0.226511
Panel N=4	With coupl., full osc. (g=g_0, N_b=5)	1995	0.196595
Panel N=4	With coupl., full osc. (g=g_0, N_b=5)	2030	0.183006
Panel N=4	With coupl., full osc. (g=g_0, N_b=5)	2065	0.171987
Panel N=4	With coupl., full osc. (g=g_0, N_b=5)	2100	0.157927
Panel N=4	With coupl., full osc. (g=g_0, N_b=5)	2135	0.146119
Panel N=4	With coupl., full osc. (g=g_0, N_b=5)	2170	0.146931
Panel N=4	With coupl., full osc. (g=g_0, N_b=5)	2205	0.167764
Panel N=4	With coupl., full osc. (g=g_0, N_b=5)	2240	0.207681
Panel N=4	With coupl., full osc. (g=g_0, N_b=5)	2275	0.256934
Panel N=4	With coupl., full osc. (g=g_0, N_b=5)	2310	0.300647
Panel N=4	With coupl., full osc. (g=g_0, N_b=5)	2345	0.323984
Panel N=4	With coupl., full osc. (g=g_0, N_b=5)	2380	0.317957
Panel N=4	With coupl., full osc. (g=g_0, N_b=5)	2415	0.283005
Panel N=4	With coupl., full osc. (g=g_0, N_b=5)	2450	0.229673
Panel N=4	With coupl., full osc. (g=g_0, N_b=5)	2485	0.173937
Panel N=4	With coupl., full osc. (g=g_0, N_b=5)	2520	0.130914
Panel N=4	With coupl., full osc. (g=g_0, N_b=5)	2555	0.108029
Panel N=4	With coupl., full osc. (g=g_0, N_b=5)	2590	0.103363
Panel N=4	With coupl., full osc. (g=g_0, N_b=5)	2625	0.108473
Panel N=4	With coupl., full osc. (g=g_0, N_b=5)	2660	0.113637
Panel N=4	With coupl., full osc. (g=g_0, N_b=5)	2695	0.112262
Panel N=4	With coupl., full osc. (g=g_0, N_b=5)	2730	0.102596
Panel N=4	With coupl., full osc. (g=g_0, N_b=5)	2765	0.086913
Panel N=4	With coupl., full osc. (g=g_0, N_b=5)	2800	0.0696236
Panel N=4	With coupl., full osc. (g=g_0, N_b=5)	2835	0.054886
Panel N=4	With coupl., full osc. (g=g_0, N_b=5)	2870	0.0448508
Panel N=4	With coupl., full osc. (g=g_0, N_b=5)	2905	0.039145
Panel N=4	With coupl., full osc. (g=g_0, N_b=5)	2940	0.0359772
Panel N=4	With coupl., full osc. (g=g_0, N_b=5)	2975	0.0338384
Panel N=4	With coupl., full osc. (g=g_0, N_b=5)	3010	0.0323476
Panel N=4	With coupl., full osc. (g=g_0, N_b=5)	3045	0.0318102
Panel N=4	With coupl., full osc. (g=g_0, N_b=5)	3080	0.0320858
Panel N=4	With coupl., full osc. (g=g_0, N_b=5)	3115	0.0327864
Panel N=4	With coupl., full osc. (g=g_0, N_b=5)	3150	0.0347254
Panel N=4	With coupl., full osc. (g=g_0, N_b=5)	3185	0.0410602
Panel N=4	With coupl., full osc. (g=g_0, N_b=5)	3220	0.0558443
Panel N=4	With coupl., full osc. (g=g_0, N_b=5)	3255	0.0802263
Panel N=4	With coupl., full osc. (g=g_0, N_b=5)	3290	0.1094
Panel N=4	With coupl., full osc. (g=g_0, N_b=5)	3325	0.133448
Panel N=4	With coupl., full osc. (g=g_0, N_b=5)	3360	0.142381
Panel N=4	With coupl., full osc. (g=g_0, N_b=5)	3395	0.132099
Panel N=4	With coupl., full osc. (g=g_0, N_b=5)	3430	0.106784
Panel N=4	With coupl., full osc. (g=g_0, N_b=5)	3465	0.0760851
Panel N=4	With coupl., full osc. (g=g_0, N_b=5)	3500	0.0495852
Panel N=4	With coupl., trunc. osc. (g=g_0, N_b=2)	0	0.116452
Panel N=4	With coupl., trunc. osc. (g=g_0, N_b=2)	35	0.11939
Panel N=4	With coupl., trunc. osc. (g=g_0, N_b=2)	70	0.122353
Panel N=4	With coupl., trunc. osc. (g=g_0, N_b=2)	105	0.125343
Panel N=4	With coupl., trunc. osc. (g=g_0, N_b=2)	140	0.128559
Panel N=4	With coupl., trunc. osc. (g=g_0, N_b=2)	175	0.132093
Panel N=4	With coupl., trunc. osc. (g=g_0, N_b=2)	210	0.13607
Panel N=4	With coupl., trunc. osc. (g=g_0, N_b=2)	245	0.140633
Panel N=4	With coupl., trunc. osc. (g=g_0, N_b=2)	280	0.145309
Panel N=4	With coupl., trunc. osc. (g=g_0, N_b=2)	315	0.149858
Panel N=4	With coupl., trunc. osc. (g=g_0, N_b=2)	350	0.153942
Panel N=4	With coupl., trunc. osc. (g=g_0, N_b=2)	385	0.158026
Panel N=4	With coupl., trunc. osc. (g=g_0, N_b=2)	420	0.163127
Panel N=4	With coupl., trunc. osc. (g=g_0, N_b=2)	455	0.170973
Panel N=4	With coupl., trunc. osc. (g=g_0, N_b=2)	490	0.182857
Panel N=4	With coupl., trunc. osc. (g=g_0, N_b=2)	525	0.198782
Panel N=4	With coupl., trunc. osc. (g=g_0, N_b=2)	560	0.216949
Panel N=4	With coupl., trunc. osc. (g=g_0, N_b=2)	595	0.234315
Panel N=4	With coupl., trunc. osc. (g=g_0, N_b=2)	630	0.248157
Panel N=4	With coupl., trunc. osc. (g=g_0, N_b=2)	665	0.257459
Panel N=4	With coupl., trunc. osc. (g=g_0, N_b=2)	700	0.263481
Panel N=4	With coupl., trunc. osc. (g=g_0, N_b=2)	735	0.269089
Panel N=4	With coupl., trunc. osc. (g=g_0, N_b=2)	770	0.276425
Panel N=4	With coupl., trunc. osc. (g=g_0, N_b=2)	805	0.285845
Panel N=4	With coupl., trunc. osc. (g=g_0, N_b=2)	840	0.29534
Panel N=4	With coupl., trunc. osc. (g=g_0, N_b=2)	875	0.301714
Panel N=4	With coupl., trunc. osc. (g=g_0, N_b=2)	910	0.302517
Panel N=4	With coupl., trunc. osc. (g=g_0, N_b=2)	945	0.296849
Panel N=4	With coupl., trunc. osc. (g=g_0, N_b=2)	980	0.285804
Panel N=4	With coupl., trunc. osc. (g=g_0, N_b=2)	1015	0.271539
Panel N=4	With coupl., trunc. osc. (g=g_0, N_b=2)	1050	0.256129
Panel N=4	With coupl., trunc. osc. (g=g_0, N_b=2)	1085	0.241335
Panel N=4	With coupl., trunc. osc. (g=g_0, N_b=2)	1120	0.228233
Panel N=4	With coupl., trunc. osc. (g=g_0, N_b=2)	1155	0.21764
Panel N=4	With coupl., trunc. osc. (g=g_0, N_b=2)	1190	0.209949
Panel N=4	With coupl., trunc. osc. (g=g_0, N_b=2)	1225	0.205052
Panel N=4	With coupl., trunc. osc. (g=g_0, N_b=2)	1260	0.201846
Panel N=4	With coupl., trunc. osc. (g=g_0, N_b=2)	1295	0.198595
Panel N=4	With coupl., trunc. osc. (g=g_0, N_b=2)	1330	0.194058
Panel N=4	With coupl., trunc. osc. (g=g_0, N_b=2)	1365	0.188687
Panel N=4	With coupl., trunc. osc. (g=g_0, N_b=2)	1400	0.185152
Panel N=4	With coupl., trunc. osc. (g=g_0, N_b=2)	1435	0.186897
Panel N=4	With coupl., trunc. osc. (g=g_0, N_b=2)	1470	0.195482
Panel N=4	With coupl., trunc. osc. (g=g_0, N_b=2)	1505	0.208782
Panel N=4	With coupl., trunc. osc. (g=g_0, N_b=2)	1540	0.222203
Panel N=4	With coupl., trunc. osc. (g=g_0, N_b=2)	1575	0.233563
Panel N=4	With coupl., trunc. osc. (g=g_0, N_b=2)	1610	0.246974
Panel N=4	With coupl., trunc. osc. (g=g_0, N_b=2)	1645	0.272886
Panel N=4	With coupl., trunc. osc. (g=g_0, N_b=2)	1680	0.320734
Panel N=4	With coupl., trunc. osc. (g=g_0, N_b=2)	1715	0.38908
Panel N=4	With coupl., trunc. osc. (g=g_0, N_b=2)	1750	0.460822
Panel N=4	With coupl., trunc. osc. (g=g_0, N_b=2)	1785	0.508906
Panel N=4	With coupl., trunc. osc. (g=g_0, N_b=2)	1820	0.510771
Panel N=4	With coupl., trunc. osc. (g=g_0, N_b=2)	1855	0.462764
Panel N=4	With coupl., trunc. osc. (g=g_0, N_b=2)	1890	0.383384
Panel N=4	With coupl., trunc. osc. (g=g_0, N_b=2)	1925	0.301892
Panel N=4	With coupl., trunc. osc. (g=g_0, N_b=2)	1960	0.241625
Panel N=4	With coupl., trunc. osc. (g=g_0, N_b=2)	1995	0.208565
Panel N=4	With coupl., trunc. osc. (g=g_0, N_b=2)	2030	0.193246
Panel N=4	With coupl., trunc. osc. (g=g_0, N_b=2)	2065	0.181717
Panel N=4	With coupl., trunc. osc. (g=g_0, N_b=2)	2100	0.167192
Panel N=4	With coupl., trunc. osc. (g=g_0, N_b=2)	2135	0.153534
Panel N=4	With coupl., trunc. osc. (g=g_0, N_b=2)	2170	0.150715
Panel N=4	With coupl., trunc. osc. (g=g_0, N_b=2)	2205	0.166625
Panel N=4	With coupl., trunc. osc. (g=g_0, N_b=2)	2240	0.201536
Panel N=4	With coupl., trunc. osc. (g=g_0, N_b=2)	2275	0.248298
Panel N=4	With coupl., trunc. osc. (g=g_0, N_b=2)	2310	0.296091
Panel N=4	With coupl., trunc. osc. (g=g_0, N_b=2)	2345	0.334836
Panel N=4	With coupl., trunc. osc. (g=g_0, N_b=2)	2380	0.357212
Panel N=4	With coupl., trunc. osc. (g=g_0, N_b=2)	2415	0.359448
Panel N=4	With coupl., trunc. osc. (g=g_0, N_b=2)	2450	0.341523
Panel N=4	With coupl., trunc. osc. (g=g_0, N_b=2)	2485	0.30611
Panel N=4	With coupl., trunc. osc. (g=g_0, N_b=2)	2520	0.258439
Panel N=4	With coupl., trunc. osc. (g=g_0, N_b=2)	2555	0.205695
Panel N=4	With coupl., trunc. osc. (g=g_0, N_b=2)	2590	0.155906
Panel N=4	With coupl., trunc. osc. (g=g_0, N_b=2)	2625	0.116087
Panel N=4	With coupl., trunc. osc. (g=g_0, N_b=2)	2660	0.0905958
Panel N=4	With coupl., trunc. osc. (g=g_0, N_b=2)	2695	0.0790773
Panel N=4	With coupl., trunc. osc. (g=g_0, N_b=2)	2730	0.0765843
Panel N=4	With coupl., trunc. osc. (g=g_0, N_b=2)	2765	0.0759758
Panel N=4	With coupl., trunc. osc. (g=g_0, N_b=2)	2800	0.072135
Panel N=4	With coupl., trunc. osc. (g=g_0, N_b=2)	2835	0.0639797
Panel N=4	With coupl., trunc. osc. (g=g_0, N_b=2)	2870	0.0538835
Panel N=4	With coupl., trunc. osc. (g=g_0, N_b=2)	2905	0.0447677
Panel N=4	With coupl., trunc. osc. (g=g_0, N_b=2)	2940	0.0380811
Panel N=4	With coupl., trunc. osc. (g=g_0, N_b=2)	2975	0.033918
Panel N=4	With coupl., trunc. osc. (g=g_0, N_b=2)	3010	0.0317586
Panel N=4	With coupl., trunc. osc. (g=g_0, N_b=2)	3045	0.0310653
Panel N=4	With coupl., trunc. osc. (g=g_0, N_b=2)	3080	0.0312082
Panel N=4	With coupl., trunc. osc. (g=g_0, N_b=2)	3115	0.031547
Panel N=4	With coupl., trunc. osc. (g=g_0, N_b=2)	3150	0.0325136
Panel N=4	With coupl., trunc. osc. (g=g_0, N_b=2)	3185	0.0364905
Panel N=4	With coupl., trunc. osc. (g=g_0, N_b=2)	3220	0.0470066
Panel N=4	With coupl., trunc. osc. (g=g_0, N_b=2)	3255	0.0660083
Panel N=4	With coupl., trunc. osc. (g=g_0, N_b=2)	3290	0.0909708
Panel N=4	With coupl., trunc. osc. (g=g_0, N_b=2)	3325	0.114635
Panel N=4	With coupl., trunc. osc. (g=g_0, N_b=2)	3360	0.12827
Panel N=4	With coupl., trunc. osc. (g=g_0, N_b=2)	3395	0.126456
Panel N=4	With coupl., trunc. osc. (g=g_0, N_b=2)	3430	0.110166
Panel N=4	With coupl., trunc. osc. (g=g_0, N_b=2)	3465	0.0857961
Panel N=4	With coupl., trunc. osc. (g=g_0, N_b=2)	3500	0.0613426

## Sheet: Panel N=5
panel	series	x	y
Panel N=5	No vibr. coupl. (g=0)	0	0.167887
Panel N=5	No vibr. coupl. (g=0)	35	0.17224
Panel N=5	No vibr. coupl. (g=0)	70	0.176821
Panel N=5	No vibr. coupl. (g=0)	105	0.183519
Panel N=5	No vibr. coupl. (g=0)	140	0.193862
Panel N=5	No vibr. coupl. (g=0)	175	0.208054
Panel N=5	No vibr. coupl. (g=0)	210	0.224525
Panel N=5	No vibr. coupl. (g=0)	245	0.24043
Panel N=5	No vibr. coupl. (g=0)	280	0.253088
Panel N=5	No vibr. coupl. (g=0)	315	0.261656
Panel N=5	No vibr. coupl. (g=0)	350	0.268041
Panel N=5	No vibr. coupl. (g=0)	385	0.276314
Panel N=5	No vibr. coupl. (g=0)	420	0.290792
Panel N=5	No vibr. coupl. (g=0)	455	0.313799
Panel N=5	No vibr. coupl. (g=0)	490	0.344416
Panel N=5	No vibr. coupl. (g=0)	525	0.378881
Panel N=5	No vibr. coupl. (g=0)	560	0.412276
Panel N=5	No vibr. coupl. (g=0)	595	0.440381
Panel N=5	No vibr. coupl. (g=0)	630	0.460716
Panel N=5	No vibr. coupl. (g=0)	665	0.472507
Panel N=5	No vibr. coupl. (g=0)	700	0.476036
Panel N=5	No vibr. coupl. (g=0)	735	0.472004
Panel N=5	No vibr. coupl. (g=0)	770	0.461186
Panel N=5	No vibr. coupl. (g=0)	805	0.444341
Panel N=5	No vibr. coupl. (g=0)	840	0.42227
Panel N=5	No vibr. coupl. (g=0)	875	0.396024
Panel N=5	No vibr. coupl. (g=0)	910	0.36725
Panel N=5	No vibr. coupl. (g=0)	945	0.338537
Panel N=5	No vibr. coupl. (g=0)	980	0.313442
Panel N=5	No vibr. coupl. (g=0)	1015	0.295957
Panel N=5	No vibr. coupl. (g=0)	1050	0.289355
Panel N=5	No vibr. coupl. (g=0)	1085	0.294701
Panel N=5	No vibr. coupl. (g=0)	1120	0.309681
Panel N=5	No vibr. coupl. (g=0)	1155	0.328806
Panel N=5	No vibr. coupl. (g=0)	1190	0.345716
Panel N=5	No vibr. coupl. (g=0)	1225	0.356921
Panel N=5	No vibr. coupl. (g=0)	1260	0.364486
Panel N=5	No vibr. coupl. (g=0)	1295	0.374809
Panel N=5	No vibr. coupl. (g=0)	1330	0.393149
Panel N=5	No vibr. coupl. (g=0)	1365	0.417556
Panel N=5	No vibr. coupl. (g=0)	1400	0.437729
Panel N=5	No vibr. coupl. (g=0)	1435	0.441091
Panel N=5	No vibr. coupl. (g=0)	1470	0.42202
Panel N=5	No vibr. coupl. (g=0)	1505	0.386488
Panel N=5	No vibr. coupl. (g=0)	1540	0.347571
Panel N=5	No vibr. coupl. (g=0)	1575	0.315376
Panel N=5	No vibr. coupl. (g=0)	1610	0.290188
Panel N=5	No vibr. coupl. (g=0)	1645	0.264731
Panel N=5	No vibr. coupl. (g=0)	1680	0.232885
Panel N=5	No vibr. coupl. (g=0)	1715	0.196301
Panel N=5	No vibr. coupl. (g=0)	1750	0.163046
Panel N=5	No vibr. coupl. (g=0)	1785	0.140443
Panel N=5	No vibr. coupl. (g=0)	1820	0.129414
Panel N=5	No vibr. coupl. (g=0)	1855	0.125048
Panel N=5	No vibr. coupl. (g=0)	1890	0.121473
Panel N=5	No vibr. coupl. (g=0)	1925	0.115929
Panel N=5	No vibr. coupl. (g=0)	1960	0.10966
Panel N=5	No vibr. coupl. (g=0)	1995	0.107368
Panel N=5	No vibr. coupl. (g=0)	2030	0.117005
Panel N=5	No vibr. coupl. (g=0)	2065	0.148172
Panel N=5	No vibr. coupl. (g=0)	2100	0.206388
Panel N=5	No vibr. coupl. (g=0)	2135	0.284952
Panel N=5	No vibr. coupl. (g=0)	2170	0.361653
Panel N=5	No vibr. coupl. (g=0)	2205	0.406605
Panel N=5	No vibr. coupl. (g=0)	2240	0.398663
Panel N=5	No vibr. coupl. (g=0)	2275	0.339028
Panel N=5	No vibr. coupl. (g=0)	2310	0.25114
Panel N=5	No vibr. coupl. (g=0)	2345	0.166408
Panel N=5	No vibr. coupl. (g=0)	2380	0.106567
Panel N=5	No vibr. coupl. (g=0)	2415	0.0751847
Panel N=5	No vibr. coupl. (g=0)	2450	0.0622939
Panel N=5	No vibr. coupl. (g=0)	2485	0.0556119
Panel N=5	No vibr. coupl. (g=0)	2520	0.0486581
Panel N=5	No vibr. coupl. (g=0)	2555	0.0413084
Panel N=5	No vibr. coupl. (g=0)	2590	0.0355931
Panel N=5	No vibr. coupl. (g=0)	2625	0.0321447
Panel N=5	No vibr. coupl. (g=0)	2660	0.0298942
Panel N=5	No vibr. coupl. (g=0)	2695	0.0276871
Panel N=5	No vibr. coupl. (g=0)	2730	0.0253392
Panel N=5	No vibr. coupl. (g=0)	2765	0.0232882
Panel N=5	No vibr. coupl. (g=0)	2800	0.0217754
Panel N=5	No vibr. coupl. (g=0)	2835	0.0205996
Panel N=5	No vibr. coupl. (g=0)	2870	0.0194687
Panel N=5	No vibr. coupl. (g=0)	2905	0.018324
Panel N=5	No vibr. coupl. (g=0)	2940	0.0172862
Panel N=5	No vibr. coupl. (g=0)	2975	0.0164271
Panel N=5	No vibr. coupl. (g=0)	3010	0.0156891
Panel N=5	No vibr. coupl. (g=0)	3045	0.0149862
Panel N=5	No vibr. coupl. (g=0)	3080	0.0143009
Panel N=5	No vibr. coupl. (g=0)	3115	0.0136676
Panel N=5	No vibr. coupl. (g=0)	3150	0.0131053
Panel N=5	No vibr. coupl. (g=0)	3185	0.0125959
Panel N=5	No vibr. coupl. (g=0)	3220	0.0121149
Panel N=5	No vibr. coupl. (g=0)	3255	0.0116553
Panel N=5	No vibr. coupl. (g=0)	3290	0.0112233
Panel N=5	No vibr. coupl. (g=0)	3325	0.0108225
Panel N=5	No vibr. coupl. (g=0)	3360	0.0104504
Panel N=5	No vibr. coupl. (g=0)	3395	0.0101017
Panel N=5	No vibr. coupl. (g=0)	3430	0.00977088
Panel N=5	No vibr. coupl. (g=0)	3465	0.00945426
Panel N=5	No vibr. coupl. (g=0)	3500	0.0091528
Panel N=5	With coupl., full osc. (g=g_0, N_b=5)	0	0.120697
Panel N=5	With coupl., full osc. (g=g_0, N_b=5)	35	0.123094
Panel N=5	With coupl., full osc. (g=g_0, N_b=5)	70	0.126303
Panel N=5	With coupl., full osc. (g=g_0, N_b=5)	105	0.130765
Panel N=5	With coupl., full osc. (g=g_0, N_b=5)	140	0.136603
Panel N=5	With coupl., full osc. (g=g_0, N_b=5)	175	0.143443
Panel N=5	With coupl., full osc. (g=g_0, N_b=5)	210	0.150665
Panel N=5	With coupl., full osc. (g=g_0, N_b=5)	245	0.157543
Panel N=5	With coupl., full osc. (g=g_0, N_b=5)	280	0.163784
Panel N=5	With coupl., full osc. (g=g_0, N_b=5)	315	0.17013
Panel N=5	With coupl., full osc. (g=g_0, N_b=5)	350	0.17786
Panel N=5	With coupl., full osc. (g=g_0, N_b=5)	385	0.188273
Panel N=5	With coupl., full osc. (g=g_0, N_b=5)	420	0.201637
Panel N=5	With coupl., full osc. (g=g_0, N_b=5)	455	0.216936
Panel N=5	With coupl., full osc. (g=g_0, N_b=5)	490	0.231883
Panel N=5	With coupl., full osc. (g=g_0, N_b=5)	525	0.244823
Panel N=5	With coupl., full osc. (g=g_0, N_b=5)	560	0.255656
Panel N=5	With coupl., full osc. (g=g_0, N_b=5)	595	0.266323
Panel N=5	With coupl., full osc. (g=g_0, N_b=5)	630	0.279494
Panel N=5	With coupl., full osc. (g=g_0, N_b=5)	665	0.296436
Panel N=5	With coupl., full osc. (g=g_0, N_b=5)	700	0.315588
Panel N=5	With coupl., full osc. (g=g_0, N_b=5)	735	0.333007
Panel N=5	With coupl., full osc. (g=g_0, N_b=5)	770	0.34396
Panel N=5	With coupl., full osc. (g=g_0, N_b=5)	805	0.345697
Panel N=5	With coupl., full osc. (g=g_0, N_b=5)	840	0.338462
Panel N=5	With coupl., full osc. (g=g_0, N_b=5)	875	0.325213
Panel N=5	With coupl., full osc. (g=g_0, N_b=5)	910	0.310352
Panel N=5	With coupl., full osc. (g=g_0, N_b=5)	945	0.297643
Panel N=5	With coupl., full osc. (g=g_0, N_b=5)	980	0.289214
Panel N=5	With coupl., full osc. (g=g_0, N_b=5)	1015	0.285667
Panel N=5	With coupl., full osc. (g=g_0, N_b=5)	1050	0.286607
Panel N=5	With coupl., full osc. (g=g_0, N_b=5)	1085	0.291028
Panel N=5	With coupl., full osc. (g=g_0, N_b=5)	1120	0.297832
Panel N=5	With coupl., full osc. (g=g_0, N_b=5)	1155	0.306058
Panel N=5	With coupl., full osc. (g=g_0, N_b=5)	1190	0.315158
Panel N=5	With coupl., full osc. (g=g_0, N_b=5)	1225	0.325512
Panel N=5	With coupl., full osc. (g=g_0, N_b=5)	1260	0.337745
Panel N=5	With coupl., full osc. (g=g_0, N_b=5)	1295	0.352473
Panel N=5	With coupl., full osc. (g=g_0, N_b=5)	1330	0.368294
Panel N=5	With coupl., full osc. (g=g_0, N_b=5)	1365	0.381506
Panel N=5	With coupl., full osc. (g=g_0, N_b=5)	1400	0.387128
Panel N=5	With coupl., full osc. (g=g_0, N_b=5)	1435	0.38149
Panel N=5	With coupl., full osc. (g=g_0, N_b=5)	1470	0.365302
Panel N=5	With coupl., full osc. (g=g_0, N_b=5)	1505	0.343186
Panel N=5	With coupl., full osc. (g=g_0, N_b=5)	1540	0.320894
Panel N=5	With coupl., full osc. (g=g_0, N_b=5)	1575	0.301431
Panel N=5	With coupl., full osc. (g=g_0, N_b=5)	1610	0.282903
Panel N=5	With coupl., full osc. (g=g_0, N_b=5)	1645	0.261417
Panel N=5	With coupl., full osc. (g=g_0, N_b=5)	1680	0.235314
Panel N=5	With coupl., full osc. (g=g_0, N_b=5)	1715	0.207409
Panel N=5	With coupl., full osc. (g=g_0, N_b=5)	1750	0.183141
Panel N=5	With coupl., full osc. (g=g_0, N_b=5)	1785	0.166912
Panel N=5	With coupl., full osc. (g=g_0, N_b=5)	1820	0.160339
Panel N=5	With coupl., full osc. (g=g_0, N_b=5)	1855	0.163763
Panel N=5	With coupl., full osc. (g=g_0, N_b=5)	1890	0.177723
Panel N=5	With coupl., full osc. (g=g_0, N_b=5)	1925	0.202478
Panel N=5	With coupl., full osc. (g=g_0, N_b=5)	1960	0.234845
Panel N=5	With coupl., full osc. (g=g_0, N_b=5)	1995	0.266978
Panel N=5	With coupl., full osc. (g=g_0, N_b=5)	2030	0.2896
Panel N=5	With coupl., full osc. (g=g_0, N_b=5)	2065	0.299576
Panel N=5	With coupl., full osc. (g=g_0, N_b=5)	2100	0.302477
Panel N=5	With coupl., full osc. (g=g_0, N_b=5)	2135	0.308818
Panel N=5	With coupl., full osc. (g=g_0, N_b=5)	2170	0.325154
Panel N=5	With coupl., full osc. (g=g_0, N_b=5)	2205	0.34794
Panel N=5	With coupl., full osc. (g=g_0, N_b=5)	2240	0.366224
Panel N=5	With coupl., full osc. (g=g_0, N_b=5)	2275	0.369637
Panel N=5	With coupl., full osc. (g=g_0, N_b=5)	2310	0.355292
Panel N=5	With coupl., full osc. (g=g_0, N_b=5)	2345	0.327398
Panel N=5	With coupl., full osc. (g=g_0, N_b=5)	2380	0.29209
Panel N=5	With coupl., full osc. (g=g_0, N_b=5)	2415	0.253292
Panel N=5	With coupl., full osc. (g=g_0, N_b=5)	2450	0.21247
Panel N=5	With coupl., full osc. (g=g_0, N_b=5)	2485	0.172449
Panel N=5	With coupl., full osc. (g=g_0, N_b=5)	2520	0.138563
Panel N=5	With coupl., full osc. (g=g_0, N_b=5)	2555	0.116267
Panel N=5	With coupl., full osc. (g=g_0, N_b=5)	2590	0.107296
Panel N=5	With coupl., full osc. (g=g_0, N_b=5)	2625	0.107645
Panel N=5	With coupl., full osc. (g=g_0, N_b=5)	2660	0.110083
Panel N=5	With coupl., full osc. (g=g_0, N_b=5)	2695	0.108456
Panel N=5	With coupl., full osc. (g=g_0, N_b=5)	2730	0.100773
Panel N=5	With coupl., full osc. (g=g_0, N_b=5)	2765	0.0904423
Panel N=5	With coupl., full osc. (g=g_0, N_b=5)	2800	0.0850004
Panel N=5	With coupl., full osc. (g=g_0, N_b=5)	2835	0.0930968
Panel N=5	With coupl., full osc. (g=g_0, N_b=5)	2870	0.120778
Panel N=5	With coupl., full osc. (g=g_0, N_b=5)	2905	0.166266
Panel N=5	With coupl., full osc. (g=g_0, N_b=5)	2940	0.2178
Panel N=5	With coupl., full osc. (g=g_0, N_b=5)	2975	0.256997
Panel N=5	With coupl., full osc. (g=g_0, N_b=5)	3010	0.26743
Panel N=5	With coupl., full osc. (g=g_0, N_b=5)	3045	0.243605
Panel N=5	With coupl., full osc. (g=g_0, N_b=5)	3080	0.194381
Panel N=5	With coupl., full osc. (g=g_0, N_b=5)	3115	0.137411
Panel N=5	With coupl., full osc. (g=g_0, N_b=5)	3150	0.0894415
Panel N=5	With coupl., full osc. (g=g_0, N_b=5)	3185	0.0585143
Panel N=5	With coupl., full osc. (g=g_0, N_b=5)	3220	0.042992
Panel N=5	With coupl., full osc. (g=g_0, N_b=5)	3255	0.0362087
Panel N=5	With coupl., full osc. (g=g_0, N_b=5)	3290	0.0321872
Panel N=5	With coupl., full osc. (g=g_0, N_b=5)	3325	0.0283273
Panel N=5	With coupl., full osc. (g=g_0, N_b=5)	3360	0.0248125
Panel N=5	With coupl., full osc. (g=g_0, N_b=5)	3395	0.0225823
Panel N=5	With coupl., full osc. (g=g_0, N_b=5)	3430	0.0221174
Panel N=5	With coupl., full osc. (g=g_0, N_b=5)	3465	0.0233635
Panel N=5	With coupl., full osc. (g=g_0, N_b=5)	3500	0.0258972
Panel N=5	With coupl., trunc. osc. (g=g_0, N_b=2)	0	0.119505
Panel N=5	With coupl., trunc. osc. (g=g_0, N_b=2)	35	0.122822
Panel N=5	With coupl., trunc. osc. (g=g_0, N_b=2)	70	0.127016
Panel N=5	With coupl., trunc. osc. (g=g_0, N_b=2)	105	0.132628
Panel N=5	With coupl., trunc. osc. (g=g_0, N_b=2)	140	0.139727
Panel N=5	With coupl., trunc. osc. (g=g_0, N_b=2)	175	0.148008
Panel N=5	With coupl., trunc. osc. (g=g_0, N_b=2)	210	0.156476
Panel N=5	With coupl., trunc. osc. (g=g_0, N_b=2)	245	0.164265
Panel N=5	With coupl., trunc. osc. (g=g_0, N_b=2)	280	0.170713
Panel N=5	With coupl., trunc. osc. (g=g_0, N_b=2)	315	0.176804
Panel N=5	With coupl., trunc. osc. (g=g_0, N_b=2)	350	0.184356
Panel N=5	With coupl., trunc. osc. (g=g_0, N_b=2)	385	0.195783
Panel N=5	With coupl., trunc. osc. (g=g_0, N_b=2)	420	0.21236
Panel N=5	With coupl., trunc. osc. (g=g_0, N_b=2)	455	0.233203
Panel N=5	With coupl., trunc. osc. (g=g_0, N_b=2)	490	0.255643
Panel N=5	With coupl., trunc. osc. (g=g_0, N_b=2)	525	0.275944
Panel N=5	With coupl., trunc. osc. (g=g_0, N_b=2)	560	0.291829
Panel N=5	With coupl., trunc. osc. (g=g_0, N_b=2)	595	0.303192
Panel N=5	With coupl., trunc. osc. (g=g_0, N_b=2)	630	0.312043
Panel N=5	With coupl., trunc. osc. (g=g_0, N_b=2)	665	0.320413
Panel N=5	With coupl., trunc. osc. (g=g_0, N_b=2)	700	0.328737
Panel N=5	With coupl., trunc. osc. (g=g_0, N_b=2)	735	0.33544
Panel N=5	With coupl., trunc. osc. (g=g_0, N_b=2)	770	0.338212
Panel N=5	With coupl., trunc. osc. (g=g_0, N_b=2)	805	0.335527
Panel N=5	With coupl., trunc. osc. (g=g_0, N_b=2)	840	0.327825
Panel N=5	With coupl., trunc. osc. (g=g_0, N_b=2)	875	0.317481
Panel N=5	With coupl., trunc. osc. (g=g_0, N_b=2)	910	0.307419
Panel N=5	With coupl., trunc. osc. (g=g_0, N_b=2)	945	0.299846
Panel N=5	With coupl., trunc. osc. (g=g_0, N_b=2)	980	0.295888
Panel N=5	With coupl., trunc. osc. (g=g_0, N_b=2)	1015	0.295749
Panel N=5	With coupl., trunc. osc. (g=g_0, N_b=2)	1050	0.299081
Panel N=5	With coupl., trunc. osc. (g=g_0, N_b=2)	1085	0.305186
Panel N=5	With coupl., trunc. osc. (g=g_0, N_b=2)	1120	0.313311
Panel N=5	With coupl., trunc. osc. (g=g_0, N_b=2)	1155	0.32259
Panel N=5	With coupl., trunc. osc. (g=g_0, N_b=2)	1190	0.332333
Panel N=5	With coupl., trunc. osc. (g=g_0, N_b=2)	1225	0.342444
Panel N=5	With coupl., trunc. osc. (g=g_0, N_b=2)	1260	0.353321
Panel N=5	With coupl., trunc. osc. (g=g_0, N_b=2)	1295	0.365079
Panel N=5	With coupl., trunc. osc. (g=g_0, N_b=2)	1330	0.376979
Panel N=5	With coupl., trunc. osc. (g=g_0, N_b=2)	1365	0.386253
Panel N=5	With coupl., trunc. osc. (g=g_0, N_b=2)	1400	0.389559
Panel N=5	With coupl., trunc. osc. (g=g_0, N_b=2)	1435	0.384512
Panel N=5	With coupl., trunc. osc. (g=g_0, N_b=2)	1470	0.371447
Panel N=5	With coupl., trunc. osc. (g=g_0, N_b=2)	1505	0.353649
Panel N=5	With coupl., trunc. osc. (g=g_0, N_b=2)	1540	0.335006
Panel N=5	With coupl., trunc. osc. (g=g_0, N_b=2)	1575	0.317092
Panel N=5	With coupl., trunc. osc. (g=g_0, N_b=2)	1610	0.29782
Panel N=5	With coupl., trunc. osc. (g=g_0, N_b=2)	1645	0.274235
Panel N=5	With coupl., trunc. osc. (g=g_0, N_b=2)	1680	0.246091
Panel N=5	With coupl., trunc. osc. (g=g_0, N_b=2)	1715	0.217241
Panel N=5	With coupl., trunc. osc. (g=g_0, N_b=2)	1750	0.193328
Panel N=5	With coupl., trunc. osc. (g=g_0, N_b=2)	1785	0.177855
Panel N=5	With coupl., trunc. osc. (g=g_0, N_b=2)	1820	0.170867
Panel N=5	With coupl., trunc. osc. (g=g_0, N_b=2)	1855	0.171018
Panel N=5	With coupl., trunc. osc. (g=g_0, N_b=2)	1890	0.179156
Panel N=5	With coupl., trunc. osc. (g=g_0, N_b=2)	1925	0.198586
Panel N=5	With coupl., trunc. osc. (g=g_0, N_b=2)	1960	0.230314
Panel N=5	With coupl., trunc. osc. (g=g_0, N_b=2)	1995	0.269335
Panel N=5	With coupl., trunc. osc. (g=g_0, N_b=2)	2030	0.305315
Panel N=5	With coupl., trunc. osc. (g=g_0, N_b=2)	2065	0.32914
Panel N=5	With coupl., trunc. osc. (g=g_0, N_b=2)	2100	0.339929
Panel N=5	With coupl., trunc. osc. (g=g_0, N_b=2)	2135	0.345628
Panel N=5	With coupl., trunc. osc. (g=g_0, N_b=2)	2170	0.355624
Panel N=5	With coupl., trunc. osc. (g=g_0, N_b=2)	2205	0.372685
Panel N=5	With coupl., trunc. osc. (g=g_0, N_b=2)	2240	0.390773
Panel N=5	With coupl., trunc. osc. (g=g_0, N_b=2)	2275	0.399668
Panel N=5	With coupl., trunc. osc. (g=g_0, N_b=2)	2310	0.392611
Panel N=5	With coupl., trunc. osc. (g=g_0, N_b=2)	2345	0.369507
Panel N=5	With coupl., trunc. osc. (g=g_0, N_b=2)	2380	0.334998
Panel N=5	With coupl., trunc. osc. (g=g_0, N_b=2)	2415	0.29412
Panel N=5	With coupl., trunc. osc. (g=g_0, N_b=2)	2450	0.24966
Panel N=5	With coupl., trunc. osc. (g=g_0, N_b=2)	2485	0.203493
Panel N=5	With coupl., trunc. osc. (g=g_0, N_b=2)	2520	0.15891
Panel N=5	With coupl., trunc. osc. (g=g_0, N_b=2)	2555	0.120617
Panel N=5	With coupl., trunc. osc. (g=g_0, N_b=2)	2590	0.0930957
Panel N=5	With coupl., trunc. osc. (g=g_0, N_b=2)	2625	0.0781156
Panel N=5	With coupl., trunc. osc. (g=g_0, N_b=2)	2660	0.0738262
Panel N=5	With coupl., trunc. osc. (g=g_0, N_b=2)	2695	0.075759
Panel N=5	With coupl., trunc. osc. (g=g_0, N_b=2)	2730	0.0790409
Panel N=5	With coupl., trunc. osc. (g=g_0, N_b=2)	2765	0.0811541
Panel N=5	With coupl., trunc. osc. (g=g_0, N_b=2)	2800	0.0839865
Panel N=5	With coupl., trunc. osc. (g=g_0, N_b=2)	2835	0.0932774
Panel N=5	With coupl., trunc. osc. (g=g_0, N_b=2)	2870	0.115127
Panel N=5	With coupl., trunc. osc. (g=g_0, N_b=2)	2905	0.151125
Panel N=5	With coupl., trunc. osc. (g=g_0, N_b=2)	2940	0.194622
Panel N=5	With coupl., trunc. osc. (g=g_0, N_b=2)	2975	0.231515
Panel N=5	With coupl., trunc. osc. (g=g_0, N_b=2)	3010	0.246509
Panel N=5	With coupl., trunc. osc. (g=g_0, N_b=2)	3045	0.231848
Panel N=5	With coupl., trunc. osc. (g=g_0, N_b=2)	3080	0.192099
Panel N=5	With coupl., trunc. osc. (g=g_0, N_b=2)	3115	0.141433
Panel N=5	With coupl., trunc. osc. (g=g_0, N_b=2)	3150	0.0952484
Panel N=5	With coupl., trunc. osc. (g=g_0, N_b=2)	3185	0.0628173
Panel N=5	With coupl., trunc. osc. (g=g_0, N_b=2)	3220	0.0446853
Panel N=5	With coupl., trunc. osc. (g=g_0, N_b=2)	3255	0.0359919
Panel N=5	With coupl., trunc. osc. (g=g_0, N_b=2)	3290	0.0312601
Panel N=5	With coupl., trunc. osc. (g=g_0, N_b=2)	3325	0.0274833
Panel N=5	With coupl., trunc. osc. (g=g_0, N_b=2)	3360	0.0241628
Panel N=5	With coupl., trunc. osc. (g=g_0, N_b=2)	3395	0.0217708
Panel N=5	With coupl., trunc. osc. (g=g_0, N_b=2)	3430	0.0206267
Panel N=5	With coupl., trunc. osc. (g=g_0, N_b=2)	3465	0.0208128
Panel N=5	With coupl., trunc. osc. (g=g_0, N_b=2)	3500	0.0223546

## Sheet: Panel N=6
panel	series	x	y
Panel N=6	No vibr. coupl. (g=0)	0	0.16409
Panel N=6	No vibr. coupl. (g=0)	35	0.171382
Panel N=6	No vibr. coupl. (g=0)	70	0.182037
Panel N=6	No vibr. coupl. (g=0)	105	0.195931
Panel N=6	No vibr. coupl. (g=0)	140	0.21151
Panel N=6	No vibr. coupl. (g=0)	175	0.226267
Panel N=6	No vibr. coupl. (g=0)	210	0.237949
Panel N=6	No vibr. coupl. (g=0)	245	0.245982
Panel N=6	No vibr. coupl. (g=0)	280	0.252272
Panel N=6	No vibr. coupl. (g=0)	315	0.260729
Panel N=6	No vibr. coupl. (g=0)	350	0.275532
Panel N=6	No vibr. coupl. (g=0)	385	0.298999
Panel N=6	No vibr. coupl. (g=0)	420	0.330283
Panel N=6	No vibr. coupl. (g=0)	455	0.365692
Panel N=6	No vibr. coupl. (g=0)	490	0.400387
Panel N=6	No vibr. coupl. (g=0)	525	0.430381
Panel N=6	No vibr. coupl. (g=0)	560	0.453647
Panel N=6	No vibr. coupl. (g=0)	595	0.469937
Panel N=6	No vibr. coupl. (g=0)	630	0.479851
Panel N=6	No vibr. coupl. (g=0)	665	0.484056
Panel N=6	No vibr. coupl. (g=0)	700	0.483157
Panel N=6	No vibr. coupl. (g=0)	735	0.477999
Panel N=6	No vibr. coupl. (g=0)	770	0.469901
Panel N=6	No vibr. coupl. (g=0)	805	0.460474
Panel N=6	No vibr. coupl. (g=0)	840	0.451141
Panel N=6	No vibr. coupl. (g=0)	875	0.442659
Panel N=6	No vibr. coupl. (g=0)	910	0.435002
Panel N=6	No vibr. coupl. (g=0)	945	0.427817
Panel N=6	No vibr. coupl. (g=0)	980	0.421394
Panel N=6	No vibr. coupl. (g=0)	1015	0.417549
Panel N=6	No vibr. coupl. (g=0)	1050	0.419333
Panel N=6	No vibr. coupl. (g=0)	1085	0.4289
Panel N=6	No vibr. coupl. (g=0)	1120	0.444538
Panel N=6	No vibr. coupl. (g=0)	1155	0.459401
Panel N=6	No vibr. coupl. (g=0)	1190	0.464137
Panel N=6	No vibr. coupl. (g=0)	1225	0.452557
Panel N=6	No vibr. coupl. (g=0)	1260	0.426149
Panel N=6	No vibr. coupl. (g=0)	1295	0.393247
Panel N=6	No vibr. coupl. (g=0)	1330	0.362904
Panel N=6	No vibr. coupl. (g=0)	1365	0.338544
Panel N=6	No vibr. coupl. (g=0)	1400	0.317084
Panel N=6	No vibr. coupl. (g=0)	1435	0.294065
Panel N=6	No vibr. coupl. (g=0)	1470	0.26934
Panel N=6	No vibr. coupl. (g=0)	1505	0.247418
Panel N=6	No vibr. coupl. (g=0)	1540	0.232613
Panel N=6	No vibr. coupl. (g=0)	1575	0.225383
Panel N=6	No vibr. coupl. (g=0)	1610	0.225203
Panel N=6	No vibr. coupl. (g=0)	1645	0.237281
Panel N=6	No vibr. coupl. (g=0)	1680	0.274021
Panel N=6	No vibr. coupl. (g=0)	1715	0.345504
Panel N=6	No vibr. coupl. (g=0)	1750	0.444766
Panel N=6	No vibr. coupl. (g=0)	1785	0.541858
Panel N=6	No vibr. coupl. (g=0)	1820	0.595874
Panel N=6	No vibr. coupl. (g=0)	1855	0.579014
Panel N=6	No vibr. coupl. (g=0)	1890	0.494948
Panel N=6	No vibr. coupl. (g=0)	1925	0.376863
Panel N=6	No vibr. coupl. (g=0)	1960	0.26659
Panel N=6	No vibr. coupl. (g=0)	1995	0.190872
Panel N=6	No vibr. coupl. (g=0)	2030	0.151523
Panel N=6	No vibr. coupl. (g=0)	2065	0.133409
Panel N=6	No vibr. coupl. (g=0)	2100	0.120246
Panel N=6	No vibr. coupl. (g=0)	2135	0.104947
Panel N=6	No vibr. coupl. (g=0)	2170	0.0892881
Panel N=6	No vibr. coupl. (g=0)	2205	0.07774
Panel N=6	No vibr. coupl. (g=0)	2240	0.0730565
Panel N=6	No vibr. coupl. (g=0)	2275	0.0763205
Panel N=6	No vibr. coupl. (g=0)	2310	0.0883321
Panel N=6	No vibr. coupl. (g=0)	2345	0.108703
Panel N=6	No vibr. coupl. (g=0)	2380	0.133174
Panel N=6	No vibr. coupl. (g=0)	2415	0.152968
Panel N=6	No vibr. coupl. (g=0)	2450	0.158549
Panel N=6	No vibr. coupl. (g=0)	2485	0.145563
Panel N=6	No vibr. coupl. (g=0)	2520	0.118046
Panel N=6	No vibr. coupl. (g=0)	2555	0.086034
Panel N=6	No vibr. coupl. (g=0)	2590	0.0594151
Panel N=6	No vibr. coupl. (g=0)	2625	0.0428021
Panel N=6	No vibr. coupl. (g=0)	2660	0.0348131
Panel N=6	No vibr. coupl. (g=0)	2695	0.0312026
Panel N=6	No vibr. coupl. (g=0)	2730	0.0285578
Panel N=6	No vibr. coupl. (g=0)	2765	0.0258027
Panel N=6	No vibr. coupl. (g=0)	2800	0.0233395
Panel N=6	No vibr. coupl. (g=0)	2835	0.0215666
Panel N=6	No vibr. coupl. (g=0)	2870	0.0202954
Panel N=6	No vibr. coupl. (g=0)	2905	0.0191351
Panel N=6	No vibr. coupl. (g=0)	2940	0.0179684
Panel N=6	No vibr. coupl. (g=0)	2975	0.0169326
Panel N=6	No vibr. coupl. (g=0)	3010	0.0161097
Panel N=6	No vibr. coupl. (g=0)	3045	0.0154015
Panel N=6	No vibr. coupl. (g=0)	3080	0.0146879
Panel N=6	No vibr. coupl. (g=0)	3115	0.0139817
Panel N=6	No vibr. coupl. (g=0)	3150	0.0133716
Panel N=6	No vibr. coupl. (g=0)	3185	0.0128721
Panel N=6	No vibr. coupl. (g=0)	3220	0.0124031
Panel N=6	No vibr. coupl. (g=0)	3255	0.0119062
Panel N=6	No vibr. coupl. (g=0)	3290	0.0114189
Panel N=6	No vibr. coupl. (g=0)	3325	0.0110065
Panel N=6	No vibr. coupl. (g=0)	3360	0.0106639
Panel N=6	No vibr. coupl. (g=0)	3395	0.0103243
Panel N=6	No vibr. coupl. (g=0)	3430	0.00995468
Panel N=6	No vibr. coupl. (g=0)	3465	0.00959582
Panel N=6	No vibr. coupl. (g=0)	3500	0.00929718
Panel N=6	With coupl., full osc. (g=g_0, N_b=5)	0	0.122109
Panel N=6	With coupl., full osc. (g=g_0, N_b=5)	35	0.125957
Panel N=6	With coupl., full osc. (g=g_0, N_b=5)	70	0.131029
Panel N=6	With coupl., full osc. (g=g_0, N_b=5)	105	0.137343
Panel N=6	With coupl., full osc. (g=g_0, N_b=5)	140	0.144634
Panel N=6	With coupl., full osc. (g=g_0, N_b=5)	175	0.152188
Panel N=6	With coupl., full osc. (g=g_0, N_b=5)	210	0.159348
Panel N=6	With coupl., full osc. (g=g_0, N_b=5)	245	0.165991
Panel N=6	With coupl., full osc. (g=g_0, N_b=5)	280	0.172832
Panel N=6	With coupl., full osc. (g=g_0, N_b=5)	315	0.18141
Panel N=6	With coupl., full osc. (g=g_0, N_b=5)	350	0.193179
Panel N=6	With coupl., full osc. (g=g_0, N_b=5)	385	0.208501
Panel N=6	With coupl., full osc. (g=g_0, N_b=5)	420	0.225994
Panel N=6	With coupl., full osc. (g=g_0, N_b=5)	455	0.243197
Panel N=6	With coupl., full osc. (g=g_0, N_b=5)	490	0.258
Panel N=6	With coupl., full osc. (g=g_0, N_b=5)	525	0.270095
Panel N=6	With coupl., full osc. (g=g_0, N_b=5)	560	0.281719
Panel N=6	With coupl., full osc. (g=g_0, N_b=5)	595	0.296061
Panel N=6	With coupl., full osc. (g=g_0, N_b=5)	630	0.314892
Panel N=6	With coupl., full osc. (g=g_0, N_b=5)	665	0.336815
Panel N=6	With coupl., full osc. (g=g_0, N_b=5)	700	0.357343
Panel N=6	With coupl., full osc. (g=g_0, N_b=5)	735	0.370988
Panel N=6	With coupl., full osc. (g=g_0, N_b=5)	770	0.374285
Panel N=6	With coupl., full osc. (g=g_0, N_b=5)	805	0.367491
Panel N=6	With coupl., full osc. (g=g_0, N_b=5)	840	0.354195
Panel N=6	With coupl., full osc. (g=g_0, N_b=5)	875	0.339211
Panel N=6	With coupl., full osc. (g=g_0, N_b=5)	910	0.327188
Panel N=6	With coupl., full osc. (g=g_0, N_b=5)	945	0.320163
Panel N=6	With coupl., full osc. (g=g_0, N_b=5)	980	0.318389
Panel N=6	With coupl., full osc. (g=g_0, N_b=5)	1015	0.32105
Panel N=6	With coupl., full osc. (g=g_0, N_b=5)	1050	0.326547
Panel N=6	With coupl., full osc. (g=g_0, N_b=5)	1085	0.333334
Panel N=6	With coupl., full osc. (g=g_0, N_b=5)	1120	0.339478
Panel N=6	With coupl., full osc. (g=g_0, N_b=5)	1155	0.34298
Panel N=6	With coupl., full osc. (g=g_0, N_b=5)	1190	0.342376
Panel N=6	With coupl., full osc. (g=g_0, N_b=5)	1225	0.337452
Panel N=6	With coupl., full osc. (g=g_0, N_b=5)	1260	0.329351
Panel N=6	With coupl., full osc. (g=g_0, N_b=5)	1295	0.320611
Panel N=6	With coupl., full osc. (g=g_0, N_b=5)	1330	0.313647
Panel N=6	With coupl., full osc. (g=g_0, N_b=5)	1365	0.309009
Panel N=6	With coupl., full osc. (g=g_0, N_b=5)	1400	0.304688
Panel N=6	With coupl., full osc. (g=g_0, N_b=5)	1435	0.297202
Panel N=6	With coupl., full osc. (g=g_0, N_b=5)	1470	0.284535
Panel N=6	With coupl., full osc. (g=g_0, N_b=5)	1505	0.268334
Panel N=6	With coupl., full osc. (g=g_0, N_b=5)	1540	0.256482
Panel N=6	With coupl., full osc. (g=g_0, N_b=5)	1575	0.260687
Panel N=6	With coupl., full osc. (g=g_0, N_b=5)	1610	0.291766
Panel N=6	With coupl., full osc. (g=g_0, N_b=5)	1645	0.353001
Panel N=6	With coupl., full osc. (g=g_0, N_b=5)	1680	0.434929
Panel N=6	With coupl., full osc. (g=g_0, N_b=5)	1715	0.514948
Panel N=6	With coupl., full osc. (g=g_0, N_b=5)	1750	0.564929
Panel N=6	With coupl., full osc. (g=g_0, N_b=5)	1785	0.5639
Panel N=6	With coupl., full osc. (g=g_0, N_b=5)	1820	0.509496
Panel N=6	With coupl., full osc. (g=g_0, N_b=5)	1855	0.420209
Panel N=6	With coupl., full osc. (g=g_0, N_b=5)	1890	0.325732
Panel N=6	With coupl., full osc. (g=g_0, N_b=5)	1925	0.251633
Panel N=6	With coupl., full osc. (g=g_0, N_b=5)	1960	0.20789
Panel N=6	With coupl., full osc. (g=g_0, N_b=5)	1995	0.19039
Panel N=6	With coupl., full osc. (g=g_0, N_b=5)	2030	0.190714
Panel N=6	With coupl., full osc. (g=g_0, N_b=5)	2065	0.205512
Panel N=6	With coupl., full osc. (g=g_0, N_b=5)	2100	0.236429
Panel N=6	With coupl., full osc. (g=g_0, N_b=5)	2135	0.282408
Panel N=6	With coupl., full osc. (g=g_0, N_b=5)	2170	0.332217
Panel N=6	With coupl., full osc. (g=g_0, N_b=5)	2205	0.366827
Panel N=6	With coupl., full osc. (g=g_0, N_b=5)	2240	0.370578
Panel N=6	With coupl., full osc. (g=g_0, N_b=5)	2275	0.341564
Panel N=6	With coupl., full osc. (g=g_0, N_b=5)	2310	0.292737
Panel N=6	With coupl., full osc. (g=g_0, N_b=5)	2345	0.243206
Panel N=6	With coupl., full osc. (g=g_0, N_b=5)	2380	0.205983
Panel N=6	With coupl., full osc. (g=g_0, N_b=5)	2415	0.183008
Panel N=6	With coupl., full osc. (g=g_0, N_b=5)	2450	0.168336
Panel N=6	With coupl., full osc. (g=g_0, N_b=5)	2485	0.155411
Panel N=6	With coupl., full osc. (g=g_0, N_b=5)	2520	0.142032
Panel N=6	With coupl., full osc. (g=g_0, N_b=5)	2555	0.130482
Panel N=6	With coupl., full osc. (g=g_0, N_b=5)	2590	0.124753
Panel N=6	With coupl., full osc. (g=g_0, N_b=5)	2625	0.128783
Panel N=6	With coupl., full osc. (g=g_0, N_b=5)	2660	0.145548
Panel N=6	With coupl., full osc. (g=g_0, N_b=5)	2695	0.175463
Panel N=6	With coupl., full osc. (g=g_0, N_b=5)	2730	0.214347
Panel N=6	With coupl., full osc. (g=g_0, N_b=5)	2765	0.251517
Panel N=6	With coupl., full osc. (g=g_0, N_b=5)	2800	0.273003
Panel N=6	With coupl., full osc. (g=g_0, N_b=5)	2835	0.267917
Panel N=6	With coupl., full osc. (g=g_0, N_b=5)	2870	0.23476
Panel N=6	With coupl., full osc. (g=g_0, N_b=5)	2905	0.183417
Panel N=6	With coupl., full osc. (g=g_0, N_b=5)	2940	0.130154
Panel N=6	With coupl., full osc. (g=g_0, N_b=5)	2975	0.0887095
Panel N=6	With coupl., full osc. (g=g_0, N_b=5)	3010	0.0642355
Panel N=6	With coupl., full osc. (g=g_0, N_b=5)	3045	0.0531923
Panel N=6	With coupl., full osc. (g=g_0, N_b=5)	3080	0.0484152
Panel N=6	With coupl., full osc. (g=g_0, N_b=5)	3115	0.0452258
Panel N=6	With coupl., full osc. (g=g_0, N_b=5)	3150	0.0440678
Panel N=6	With coupl., full osc. (g=g_0, N_b=5)	3185	0.0485819
Panel N=6	With coupl., full osc. (g=g_0, N_b=5)	3220	0.0612347
Panel N=6	With coupl., full osc. (g=g_0, N_b=5)	3255	0.0799627
Panel N=6	With coupl., full osc. (g=g_0, N_b=5)	3290	0.0982465
Panel N=6	With coupl., full osc. (g=g_0, N_b=5)	3325	0.108352
Panel N=6	With coupl., full osc. (g=g_0, N_b=5)	3360	0.105608
Panel N=6	With coupl., full osc. (g=g_0, N_b=5)	3395	0.0908746
Panel N=6	With coupl., full osc. (g=g_0, N_b=5)	3430	0.0697003
Panel N=6	With coupl., full osc. (g=g_0, N_b=5)	3465	0.0491449
Panel N=6	With coupl., full osc. (g=g_0, N_b=5)	3500	0.0340526
Panel N=6	With coupl., trunc. osc. (g=g_0, N_b=2)	0	0.123704
Panel N=6	With coupl., trunc. osc. (g=g_0, N_b=2)	35	0.128548
Panel N=6	With coupl., trunc. osc. (g=g_0, N_b=2)	70	0.134721
Panel N=6	With coupl., trunc. osc. (g=g_0, N_b=2)	105	0.142375
Panel N=6	With coupl., trunc. osc. (g=g_0, N_b=2)	140	0.151109
Panel N=6	With coupl., trunc. osc. (g=g_0, N_b=2)	175	0.160143
Panel N=6	With coupl., trunc. osc. (g=g_0, N_b=2)	210	0.168356
Panel N=6	With coupl., trunc. osc. (g=g_0, N_b=2)	245	0.175506
Panel N=6	With coupl., trunc. osc. (g=g_0, N_b=2)	280	0.182357
Panel N=6	With coupl., trunc. osc. (g=g_0, N_b=2)	315	0.190955
Panel N=6	With coupl., trunc. osc. (g=g_0, N_b=2)	350	0.203545
Panel N=6	With coupl., trunc. osc. (g=g_0, N_b=2)	385	0.221155
Panel N=6	With coupl., trunc. osc. (g=g_0, N_b=2)	420	0.242644
Panel N=6	With coupl., trunc. osc. (g=g_0, N_b=2)	455	0.265079
Panel N=6	With coupl., trunc. osc. (g=g_0, N_b=2)	490	0.285046
Panel N=6	With coupl., trunc. osc. (g=g_0, N_b=2)	525	0.300621
Panel N=6	With coupl., trunc. osc. (g=g_0, N_b=2)	560	0.312597
Panel N=6	With coupl., trunc. osc. (g=g_0, N_b=2)	595	0.323276
Panel N=6	With coupl., trunc. osc. (g=g_0, N_b=2)	630	0.334873
Panel N=6	With coupl., trunc. osc. (g=g_0, N_b=2)	665	0.347276
Panel N=6	With coupl., trunc. osc. (g=g_0, N_b=2)	700	0.35794
Panel N=6	With coupl., trunc. osc. (g=g_0, N_b=2)	735	0.363468
Panel N=6	With coupl., trunc. osc. (g=g_0, N_b=2)	770	0.361915
Panel N=6	With coupl., trunc. osc. (g=g_0, N_b=2)	805	0.354088
Panel N=6	With coupl., trunc. osc. (g=g_0, N_b=2)	840	0.342868
Panel N=6	With coupl., trunc. osc. (g=g_0, N_b=2)	875	0.331951
Panel N=6	With coupl., trunc. osc. (g=g_0, N_b=2)	910	0.323616
Panel N=6	With coupl., trunc. osc. (g=g_0, N_b=2)	945	0.318661
Panel N=6	With coupl., trunc. osc. (g=g_0, N_b=2)	980	0.316746
Panel N=6	With coupl., trunc. osc. (g=g_0, N_b=2)	1015	0.317179
Panel N=6	With coupl., trunc. osc. (g=g_0, N_b=2)	1050	0.319606
Panel N=6	With coupl., trunc. osc. (g=g_0, N_b=2)	1085	0.323747
Panel N=6	With coupl., trunc. osc. (g=g_0, N_b=2)	1120	0.32892
Panel N=6	With coupl., trunc. osc. (g=g_0, N_b=2)	1155	0.334105
Panel N=6	With coupl., trunc. osc. (g=g_0, N_b=2)	1190	0.338267
Panel N=6	With coupl., trunc. osc. (g=g_0, N_b=2)	1225	0.340434
Panel N=6	With coupl., trunc. osc. (g=g_0, N_b=2)	1260	0.340746
Panel N=6	With coupl., trunc. osc. (g=g_0, N_b=2)	1295	0.339719
Panel N=6	With coupl., trunc. osc. (g=g_0, N_b=2)	1330	0.337988
Panel N=6	With coupl., trunc. osc. (g=g_0, N_b=2)	1365	0.335553
Panel N=6	With coupl., trunc. osc. (g=g_0, N_b=2)	1400	0.330845
Panel N=6	With coupl., trunc. osc. (g=g_0, N_b=2)	1435	0.322154
Panel N=6	With coupl., trunc. osc. (g=g_0, N_b=2)	1470	0.308528
Panel N=6	With coupl., trunc. osc. (g=g_0, N_b=2)	1505	0.292399
Panel N=6	With coupl., trunc. osc. (g=g_0, N_b=2)	1540	0.280318
Panel N=6	With coupl., trunc. osc. (g=g_0, N_b=2)	1575	0.282426
Panel N=6	With coupl., trunc. osc. (g=g_0, N_b=2)	1610	0.30877
Panel N=6	With coupl., trunc. osc. (g=g_0, N_b=2)	1645	0.363234
Panel N=6	With coupl., trunc. osc. (g=g_0, N_b=2)	1680	0.438961
Panel N=6	With coupl., trunc. osc. (g=g_0, N_b=2)	1715	0.516315
Panel N=6	With coupl., trunc. osc. (g=g_0, N_b=2)	1750	0.568756
Panel N=6	With coupl., trunc. osc. (g=g_0, N_b=2)	1785	0.573919
Panel N=6	With coupl., trunc. osc. (g=g_0, N_b=2)	1820	0.525979
Panel N=6	With coupl., trunc. osc. (g=g_0, N_b=2)	1855	0.440278
Panel N=6	With coupl., trunc. osc. (g=g_0, N_b=2)	1890	0.345471
Panel N=6	With coupl., trunc. osc. (g=g_0, N_b=2)	1925	0.268109
Panel N=6	With coupl., trunc. osc. (g=g_0, N_b=2)	1960	0.22065
Panel N=6	With coupl., trunc. osc. (g=g_0, N_b=2)	1995	0.20064
Panel N=6	With coupl., trunc. osc. (g=g_0, N_b=2)	2030	0.199243
Panel N=6	With coupl., trunc. osc. (g=g_0, N_b=2)	2065	0.211747
Panel N=6	With coupl., trunc. osc. (g=g_0, N_b=2)	2100	0.239144
Panel N=6	With coupl., trunc. osc. (g=g_0, N_b=2)	2135	0.282151
Panel N=6	With coupl., trunc. osc. (g=g_0, N_b=2)	2170	0.33302
Panel N=6	With coupl., trunc. osc. (g=g_0, N_b=2)	2205	0.375194
Panel N=6	With coupl., trunc. osc. (g=g_0, N_b=2)	2240	0.391173
Panel N=6	With coupl., trunc. osc. (g=g_0, N_b=2)	2275	0.374148
Panel N=6	With coupl., trunc. osc. (g=g_0, N_b=2)	2310	0.331916
Panel N=6	With coupl., trunc. osc. (g=g_0, N_b=2)	2345	0.281589
Panel N=6	With coupl., trunc. osc. (g=g_0, N_b=2)	2380	0.238638
Panel N=6	With coupl., trunc. osc. (g=g_0, N_b=2)	2415	0.208943
Panel N=6	With coupl., trunc. osc. (g=g_0, N_b=2)	2450	0.189246
Panel N=6	With coupl., trunc. osc. (g=g_0, N_b=2)	2485	0.172135
Panel N=6	With coupl., trunc. osc. (g=g_0, N_b=2)	2520	0.152475
Panel N=6	With coupl., trunc. osc. (g=g_0, N_b=2)	2555	0.1301
Panel N=6	With coupl., trunc. osc. (g=g_0, N_b=2)	2590	0.109692
Panel N=6	With coupl., trunc. osc. (g=g_0, N_b=2)	2625	0.0984547
Panel N=6	With coupl., trunc. osc. (g=g_0, N_b=2)	2660	0.103046
Panel N=6	With coupl., trunc. osc. (g=g_0, N_b=2)	2695	0.126315
Panel N=6	With coupl., trunc. osc. (g=g_0, N_b=2)	2730	0.164389
Panel N=6	With coupl., trunc. osc. (g=g_0, N_b=2)	2765	0.205885
Panel N=6	With coupl., trunc. osc. (g=g_0, N_b=2)	2800	0.235287
Panel N=6	With coupl., trunc. osc. (g=g_0, N_b=2)	2835	0.239971
Panel N=6	With coupl., trunc. osc. (g=g_0, N_b=2)	2870	0.216957
Panel N=6	With coupl., trunc. osc. (g=g_0, N_b=2)	2905	0.174545
Panel N=6	With coupl., trunc. osc. (g=g_0, N_b=2)	2940	0.127217
Panel N=6	With coupl., trunc. osc. (g=g_0, N_b=2)	2975	0.0880386
Panel N=6	With coupl., trunc. osc. (g=g_0, N_b=2)	3010	0.0629983
Panel N=6	With coupl., trunc. osc. (g=g_0, N_b=2)	3045	0.0504454
Panel N=6	With coupl., trunc. osc. (g=g_0, N_b=2)	3080	0.0448585
Panel N=6	With coupl., trunc. osc. (g=g_0, N_b=2)	3115	0.0416771
Panel N=6	With coupl., trunc. osc. (g=g_0, N_b=2)	3150	0.0401814
Panel N=6	With coupl., trunc. osc. (g=g_0, N_b=2)	3185	0.0428346
Panel N=6	With coupl., trunc. osc. (g=g_0, N_b=2)	3220	0.0522047
Panel N=6	With coupl., trunc. osc. (g=g_0, N_b=2)	3255	0.067777
Panel N=6	With coupl., trunc. osc. (g=g_0, N_b=2)	3290	0.0851188
Panel N=6	With coupl., trunc. osc. (g=g_0, N_b=2)	3325	0.0976694
Panel N=6	With coupl., trunc. osc. (g=g_0, N_b=2)	3360	0.100156
Panel N=6	With coupl., trunc. osc. (g=g_0, N_b=2)	3395	0.0913021
Panel N=6	With coupl., trunc. osc. (g=g_0, N_b=2)	3430	0.0743772
Panel N=6	With coupl., trunc. osc. (g=g_0, N_b=2)	3465	0.0551865
Panel N=6	With coupl., trunc. osc. (g=g_0, N_b=2)	3500	0.0389212

## Sheet: Panel N=7
panel	series	x	y
Panel N=7	No vibr. coupl. (g=0)	0	0.165457
Panel N=7	No vibr. coupl. (g=0)	35	0.17398
Panel N=7	No vibr. coupl. (g=0)	70	0.185466
Panel N=7	No vibr. coupl. (g=0)	105	0.199383
Panel N=7	No vibr. coupl. (g=0)	140	0.214037
Panel N=7	No vibr. coupl. (g=0)	175	0.227205
Panel N=7	No vibr. coupl. (g=0)	210	0.237333
Panel N=7	No vibr. coupl. (g=0)	245	0.244754
Panel N=7	No vibr. coupl. (g=0)	280	0.252112
Panel N=7	No vibr. coupl. (g=0)	315	0.2635
Panel N=7	No vibr. coupl. (g=0)	350	0.282524
Panel N=7	No vibr. coupl. (g=0)	385	0.310291
Panel N=7	No vibr. coupl. (g=0)	420	0.344552
Panel N=7	No vibr. coupl. (g=0)	455	0.380612
Panel N=7	No vibr. coupl. (g=0)	490	0.413498
Panel N=7	No vibr. coupl. (g=0)	525	0.440039
Panel N=7	No vibr. coupl. (g=0)	560	0.459649
Panel N=7	No vibr. coupl. (g=0)	595	0.473619
Panel N=7	No vibr. coupl. (g=0)	630	0.483745
Panel N=7	No vibr. coupl. (g=0)	665	0.491336
Panel N=7	No vibr. coupl. (g=0)	700	0.496962
Panel N=7	No vibr. coupl. (g=0)	735	0.500564
Panel N=7	No vibr. coupl. (g=0)	770	0.501519
Panel N=7	No vibr. coupl. (g=0)	805	0.498871
Panel N=7	No vibr. coupl. (g=0)	840	0.492249
Panel N=7	No vibr. coupl. (g=0)	875	0.483254
Panel N=7	No vibr. coupl. (g=0)	910	0.47598
Panel N=7	No vibr. coupl. (g=0)	945	0.475267
Panel N=7	No vibr. coupl. (g=0)	980	0.48299
Panel N=7	No vibr. coupl. (g=0)	1015	0.495025
Panel N=7	No vibr. coupl. (g=0)	1050	0.502039
Panel N=7	No vibr. coupl. (g=0)	1085	0.494778
Panel N=7	No vibr. coupl. (g=0)	1120	0.470617
Panel N=7	No vibr. coupl. (g=0)	1155	0.436243
Panel N=7	No vibr. coupl. (g=0)	1190	0.403679
Panel N=7	No vibr. coupl. (g=0)	1225	0.38205
Panel N=7	No vibr. coupl. (g=0)	1260	0.371408
Panel N=7	No vibr. coupl. (g=0)	1295	0.363935
Panel N=7	No vibr. coupl. (g=0)	1330	0.352255
Panel N=7	No vibr. coupl. (g=0)	1365	0.338477
Panel N=7	No vibr. coupl. (g=0)	1400	0.336082
Panel N=7	No vibr. coupl. (g=0)	1435	0.361508
Panel N=7	No vibr. coupl. (g=0)	1470	0.420316
Panel N=7	No vibr. coupl. (g=0)	1505	0.497996
Panel N=7	No vibr. coupl. (g=0)	1540	0.563492
Panel N=7	No vibr. coupl. (g=0)	1575	0.584946
Panel N=7	No vibr. coupl. (g=0)	1610	0.548061
Panel N=7	No vibr. coupl. (g=0)	1645	0.464741
Panel N=7	No vibr. coupl. (g=0)	1680	0.365906
Panel N=7	No vibr. coupl. (g=0)	1715	0.283308
Panel N=7	No vibr. coupl. (g=0)	1750	0.232704
Panel N=7	No vibr. coupl. (g=0)	1785	0.209159
Panel N=7	No vibr. coupl. (g=0)	1820	0.196205
Panel N=7	No vibr. coupl. (g=0)	1855	0.181002
Panel N=7	No vibr. coupl. (g=0)	1890	0.164525
Panel N=7	No vibr. coupl. (g=0)	1925	0.160445
Panel N=7	No vibr. coupl. (g=0)	1960	0.184414
Panel N=7	No vibr. coupl. (g=0)	1995	0.241273
Panel N=7	No vibr. coupl. (g=0)	2030	0.318278
Panel N=7	No vibr. coupl. (g=0)	2065	0.388579
Panel N=7	No vibr. coupl. (g=0)	2100	0.423425
Panel N=7	No vibr. coupl. (g=0)	2135	0.406598
Panel N=7	No vibr. coupl. (g=0)	2170	0.34289
Panel N=7	No vibr. coupl. (g=0)	2205	0.255313
Panel N=7	No vibr. coupl. (g=0)	2240	0.172488
Panel N=7	No vibr. coupl. (g=0)	2275	0.114082
Panel N=7	No vibr. coupl. (g=0)	2310	0.0834289
Panel N=7	No vibr. coupl. (g=0)	2345	0.0710862
Panel N=7	No vibr. coupl. (g=0)	2380	0.0650574
Panel N=7	No vibr. coupl. (g=0)	2415	0.0592698
Panel N=7	No vibr. coupl. (g=0)	2450	0.0547602
Panel N=7	No vibr. coupl. (g=0)	2485	0.0548065
Panel N=7	No vibr. coupl. (g=0)	2520	0.0597169
Panel N=7	No vibr. coupl. (g=0)	2555	0.0657887
Panel N=7	No vibr. coupl. (g=0)	2590	0.0682586
Panel N=7	No vibr. coupl. (g=0)	2625	0.0647496
Panel N=7	No vibr. coupl. (g=0)	2660	0.05629
Panel N=7	No vibr. coupl. (g=0)	2695	0.0458465
Panel N=7	No vibr. coupl. (g=0)	2730	0.0362497
Panel N=7	No vibr. coupl. (g=0)	2765	0.0290617
Panel N=7	No vibr. coupl. (g=0)	2800	0.0245394
Panel N=7	No vibr. coupl. (g=0)	2835	0.0220758
Panel N=7	No vibr. coupl. (g=0)	2870	0.0207022
Panel N=7	No vibr. coupl. (g=0)	2905	0.0195724
Panel N=7	No vibr. coupl. (g=0)	2940	0.01832
Panel N=7	No vibr. coupl. (g=0)	2975	0.0170651
Panel N=7	No vibr. coupl. (g=0)	3010	0.016066
Panel N=7	No vibr. coupl. (g=0)	3045	0.0153643
Panel N=7	No vibr. coupl. (g=0)	3080	0.0147661
Panel N=7	No vibr. coupl. (g=0)	3115	0.0141003
Panel N=7	No vibr. coupl. (g=0)	3150	0.0133988
Panel N=7	No vibr. coupl. (g=0)	3185	0.0127996
Panel N=7	No vibr. coupl. (g=0)	3220	0.0123429
Panel N=7	No vibr. coupl. (g=0)	3255	0.0119331
Panel N=7	No vibr. coupl. (g=0)	3290	0.01148
Panel N=7	No vibr. coupl. (g=0)	3325	0.0110092
Panel N=7	No vibr. coupl. (g=0)	3360	0.0106024
Panel N=7	No vibr. coupl. (g=0)	3395	0.0102768
Panel N=7	No vibr. coupl. (g=0)	3430	0.00996943
Panel N=7	No vibr. coupl. (g=0)	3465	0.00963201
Panel N=7	No vibr. coupl. (g=0)	3500	0.00929049
Panel N=7	With coupl., full osc. (g=g_0, N_b=5)	0	0.125368
Panel N=7	With coupl., full osc. (g=g_0, N_b=5)	35	0.130395
Panel N=7	With coupl., full osc. (g=g_0, N_b=5)	70	0.136099
Panel N=7	With coupl., full osc. (g=g_0, N_b=5)	105	0.142256
Panel N=7	With coupl., full osc. (g=g_0, N_b=5)	140	0.14844
Panel N=7	With coupl., full osc. (g=g_0, N_b=5)	175	0.154359
Panel N=7	With coupl., full osc. (g=g_0, N_b=5)	210	0.160091
Panel N=7	With coupl., full osc. (g=g_0, N_b=5)	245	0.16647
Panel N=7	With coupl., full osc. (g=g_0, N_b=5)	280	0.174645
Panel N=7	With coupl., full osc. (g=g_0, N_b=5)	315	0.185936
Panel N=7	With coupl., full osc. (g=g_0, N_b=5)	350	0.200699
Panel N=7	With coupl., full osc. (g=g_0, N_b=5)	385	0.21796
Panel N=7	With coupl., full osc. (g=g_0, N_b=5)	420	0.235521
Panel N=7	With coupl., full osc. (g=g_0, N_b=5)	455	0.251316
Panel N=7	With coupl., full osc. (g=g_0, N_b=5)	490	0.264705
Panel N=7	With coupl., full osc. (g=g_0, N_b=5)	525	0.277337
Panel N=7	With coupl., full osc. (g=g_0, N_b=5)	560	0.292447
Panel N=7	With coupl., full osc. (g=g_0, N_b=5)	595	0.312757
Panel N=7	With coupl., full osc. (g=g_0, N_b=5)	630	0.338346
Panel N=7	With coupl., full osc. (g=g_0, N_b=5)	665	0.36568
Panel N=7	With coupl., full osc. (g=g_0, N_b=5)	700	0.389023
Panel N=7	With coupl., full osc. (g=g_0, N_b=5)	735	0.402737
Panel N=7	With coupl., full osc. (g=g_0, N_b=5)	770	0.404227
Panel N=7	With coupl., full osc. (g=g_0, N_b=5)	805	0.394931
Panel N=7	With coupl., full osc. (g=g_0, N_b=5)	840	0.379261
Panel N=7	With coupl., full osc. (g=g_0, N_b=5)	875	0.362164
Panel N=7	With coupl., full osc. (g=g_0, N_b=5)	910	0.348263
Panel N=7	With coupl., full osc. (g=g_0, N_b=5)	945	0.338727
Panel N=7	With coupl., full osc. (g=g_0, N_b=5)	980	0.333052
Panel N=7	With coupl., full osc. (g=g_0, N_b=5)	1015	0.329485
Panel N=7	With coupl., full osc. (g=g_0, N_b=5)	1050	0.326296
Panel N=7	With coupl., full osc. (g=g_0, N_b=5)	1085	0.322377
Panel N=7	With coupl., full osc. (g=g_0, N_b=5)	1120	0.31761
Panel N=7	With coupl., full osc. (g=g_0, N_b=5)	1155	0.312599
Panel N=7	With coupl., full osc. (g=g_0, N_b=5)	1190	0.308374
Panel N=7	With coupl., full osc. (g=g_0, N_b=5)	1225	0.306058
Panel N=7	With coupl., full osc. (g=g_0, N_b=5)	1260	0.306311
Panel N=7	With coupl., full osc. (g=g_0, N_b=5)	1295	0.31044
Panel N=7	With coupl., full osc. (g=g_0, N_b=5)	1330	0.320658
Panel N=7	With coupl., full osc. (g=g_0, N_b=5)	1365	0.340748
Panel N=7	With coupl., full osc. (g=g_0, N_b=5)	1400	0.37425
Panel N=7	With coupl., full osc. (g=g_0, N_b=5)	1435	0.421009
Panel N=7	With coupl., full osc. (g=g_0, N_b=5)	1470	0.472919
Panel N=7	With coupl., full osc. (g=g_0, N_b=5)	1505	0.514552
Panel N=7	With coupl., full osc. (g=g_0, N_b=5)	1540	0.528215
Panel N=7	With coupl., full osc. (g=g_0, N_b=5)	1575	0.504184
Panel N=7	With coupl., full osc. (g=g_0, N_b=5)	1610	0.446828
Panel N=7	With coupl., full osc. (g=g_0, N_b=5)	1645	0.374111
Panel N=7	With coupl., full osc. (g=g_0, N_b=5)	1680	0.307422
Panel N=7	With coupl., full osc. (g=g_0, N_b=5)	1715	0.261175
Panel N=7	With coupl., full osc. (g=g_0, N_b=5)	1750	0.237621
Panel N=7	With coupl., full osc. (g=g_0, N_b=5)	1785	0.231014
Panel N=7	With coupl., full osc. (g=g_0, N_b=5)	1820	0.236164
Panel N=7	With coupl., full osc. (g=g_0, N_b=5)	1855	0.25192
Panel N=7	With coupl., full osc. (g=g_0, N_b=5)	1890	0.277962
Panel N=7	With coupl., full osc. (g=g_0, N_b=5)	1925	0.30889
Panel N=7	With coupl., full osc. (g=g_0, N_b=5)	1960	0.333127
Panel N=7	With coupl., full osc. (g=g_0, N_b=5)	1995	0.340253
Panel N=7	With coupl., full osc. (g=g_0, N_b=5)	2030	0.329783
Panel N=7	With coupl., full osc. (g=g_0, N_b=5)	2065	0.313602
Panel N=7	With coupl., full osc. (g=g_0, N_b=5)	2100	0.308433
Panel N=7	With coupl., full osc. (g=g_0, N_b=5)	2135	0.323399
Panel N=7	With coupl., full osc. (g=g_0, N_b=5)	2170	0.352665
Panel N=7	With coupl., full osc. (g=g_0, N_b=5)	2205	0.378843
Panel N=7	With coupl., full osc. (g=g_0, N_b=5)	2240	0.383887
Panel N=7	With coupl., full osc. (g=g_0, N_b=5)	2275	0.360117
Panel N=7	With coupl., full osc. (g=g_0, N_b=5)	2310	0.313491
Panel N=7	With coupl., full osc. (g=g_0, N_b=5)	2345	0.258203
Panel N=7	With coupl., full osc. (g=g_0, N_b=5)	2380	0.208809
Panel N=7	With coupl., full osc. (g=g_0, N_b=5)	2415	0.173102
Panel N=7	With coupl., full osc. (g=g_0, N_b=5)	2450	0.151068
Panel N=7	With coupl., full osc. (g=g_0, N_b=5)	2485	0.138324
Panel N=7	With coupl., full osc. (g=g_0, N_b=5)	2520	0.131549
Panel N=7	With coupl., full osc. (g=g_0, N_b=5)	2555	0.131154
Panel N=7	With coupl., full osc. (g=g_0, N_b=5)	2590	0.140218
Panel N=7	With coupl., full osc. (g=g_0, N_b=5)	2625	0.15977
Panel N=7	With coupl., full osc. (g=g_0, N_b=5)	2660	0.18534
Panel N=7	With coupl., full osc. (g=g_0, N_b=5)	2695	0.207032
Panel N=7	With coupl., full osc. (g=g_0, N_b=5)	2730	0.214732
Panel N=7	With coupl., full osc. (g=g_0, N_b=5)	2765	0.203146
Panel N=7	With coupl., full osc. (g=g_0, N_b=5)	2800	0.175034
Panel N=7	With coupl., full osc. (g=g_0, N_b=5)	2835	0.139202
Panel N=7	With coupl., full osc. (g=g_0, N_b=5)	2870	0.105606
Panel N=7	With coupl., full osc. (g=g_0, N_b=5)	2905	0.0821483
Panel N=7	With coupl., full osc. (g=g_0, N_b=5)	2940	0.0731443
Panel N=7	With coupl., full osc. (g=g_0, N_b=5)	2975	0.0797755
Panel N=7	With coupl., full osc. (g=g_0, N_b=5)	3010	0.100182
Panel N=7	With coupl., full osc. (g=g_0, N_b=5)	3045	0.128618
Panel N=7	With coupl., full osc. (g=g_0, N_b=5)	3080	0.155322
Panel N=7	With coupl., full osc. (g=g_0, N_b=5)	3115	0.169623
Panel N=7	With coupl., full osc. (g=g_0, N_b=5)	3150	0.164627
Panel N=7	With coupl., full osc. (g=g_0, N_b=5)	3185	0.141245
Panel N=7	With coupl., full osc. (g=g_0, N_b=5)	3220	0.107602
Panel N=7	With coupl., full osc. (g=g_0, N_b=5)	3255	0.0746291
Panel N=7	With coupl., full osc. (g=g_0, N_b=5)	3290	0.0501631
Panel N=7	With coupl., full osc. (g=g_0, N_b=5)	3325	0.036416
Panel N=7	With coupl., full osc. (g=g_0, N_b=5)	3360	0.0309643
Panel N=7	With coupl., full osc. (g=g_0, N_b=5)	3395	0.0302124
Panel N=7	With coupl., full osc. (g=g_0, N_b=5)	3430	0.0317386
Panel N=7	With coupl., full osc. (g=g_0, N_b=5)	3465	0.0343727
Panel N=7	With coupl., full osc. (g=g_0, N_b=5)	3500	0.0370786
Panel N=7	With coupl., trunc. osc. (g=g_0, N_b=2)	0	0.125891
Panel N=7	With coupl., trunc. osc. (g=g_0, N_b=2)	35	0.131808
Panel N=7	With coupl., trunc. osc. (g=g_0, N_b=2)	70	0.138836
Panel N=7	With coupl., trunc. osc. (g=g_0, N_b=2)	105	0.146746
Panel N=7	With coupl., trunc. osc. (g=g_0, N_b=2)	140	0.154992
Panel N=7	With coupl., trunc. osc. (g=g_0, N_b=2)	175	0.163016
Panel N=7	With coupl., trunc. osc. (g=g_0, N_b=2)	210	0.170504
Panel N=7	With coupl., trunc. osc. (g=g_0, N_b=2)	245	0.178008
Panel N=7	With coupl., trunc. osc. (g=g_0, N_b=2)	280	0.1869
Panel N=7	With coupl., trunc. osc. (g=g_0, N_b=2)	315	0.198939
Panel N=7	With coupl., trunc. osc. (g=g_0, N_b=2)	350	0.215083
Panel N=7	With coupl., trunc. osc. (g=g_0, N_b=2)	385	0.234892
Panel N=7	With coupl., trunc. osc. (g=g_0, N_b=2)	420	0.256222
Panel N=7	With coupl., trunc. osc. (g=g_0, N_b=2)	455	0.276263
Panel N=7	With coupl., trunc. osc. (g=g_0, N_b=2)	490	0.293008
Panel N=7	With coupl., trunc. osc. (g=g_0, N_b=2)	525	0.306749
Panel N=7	With coupl., trunc. osc. (g=g_0, N_b=2)	560	0.319534
Panel N=7	With coupl., trunc. osc. (g=g_0, N_b=2)	595	0.333783
Panel N=7	With coupl., trunc. osc. (g=g_0, N_b=2)	630	0.35026
Panel N=7	With coupl., trunc. osc. (g=g_0, N_b=2)	665	0.366947
Panel N=7	With coupl., trunc. osc. (g=g_0, N_b=2)	700	0.379571
Panel N=7	With coupl., trunc. osc. (g=g_0, N_b=2)	735	0.384341
Panel N=7	With coupl., trunc. osc. (g=g_0, N_b=2)	770	0.380005
Panel N=7	With coupl., trunc. osc. (g=g_0, N_b=2)	805	0.368246
Panel N=7	With coupl., trunc. osc. (g=g_0, N_b=2)	840	0.353064
Panel N=7	With coupl., trunc. osc. (g=g_0, N_b=2)	875	0.338405
Panel N=7	With coupl., trunc. osc. (g=g_0, N_b=2)	910	0.326863
Panel N=7	With coupl., trunc. osc. (g=g_0, N_b=2)	945	0.318674
Panel N=7	With coupl., trunc. osc. (g=g_0, N_b=2)	980	0.313132
Panel N=7	With coupl., trunc. osc. (g=g_0, N_b=2)	1015	0.308918
Panel N=7	With coupl., trunc. osc. (g=g_0, N_b=2)	1050	0.305527
Panel N=7	With coupl., trunc. osc. (g=g_0, N_b=2)	1085	0.302836
Panel N=7	With coupl., trunc. osc. (g=g_0, N_b=2)	1120	0.301245
Panel N=7	With coupl., trunc. osc. (g=g_0, N_b=2)	1155	0.300663
Panel N=7	With coupl., trunc. osc. (g=g_0, N_b=2)	1190	0.301364
Panel N=7	With coupl., trunc. osc. (g=g_0, N_b=2)	1225	0.303417
Panel N=7	With coupl., trunc. osc. (g=g_0, N_b=2)	1260	0.307575
Panel N=7	With coupl., trunc. osc. (g=g_0, N_b=2)	1295	0.315176
Panel N=7	With coupl., trunc. osc. (g=g_0, N_b=2)	1330	0.328798
Panel N=7	With coupl., trunc. osc. (g=g_0, N_b=2)	1365	0.351507
Panel N=7	With coupl., trunc. osc. (g=g_0, N_b=2)	1400	0.385449
Panel N=7	With coupl., trunc. osc. (g=g_0, N_b=2)	1435	0.429243
Panel N=7	With coupl., trunc. osc. (g=g_0, N_b=2)	1470	0.475309
Panel N=7	With coupl., trunc. osc. (g=g_0, N_b=2)	1505	0.510024
Panel N=7	With coupl., trunc. osc. (g=g_0, N_b=2)	1540	0.518543
Panel N=7	With coupl., trunc. osc. (g=g_0, N_b=2)	1575	0.493069
Panel N=7	With coupl., trunc. osc. (g=g_0, N_b=2)	1610	0.438036
Panel N=7	With coupl., trunc. osc. (g=g_0, N_b=2)	1645	0.369737
Panel N=7	With coupl., trunc. osc. (g=g_0, N_b=2)	1680	0.307981
Panel N=7	With coupl., trunc. osc. (g=g_0, N_b=2)	1715	0.265301
Panel N=7	With coupl., trunc. osc. (g=g_0, N_b=2)	1750	0.243129
Panel N=7	With coupl., trunc. osc. (g=g_0, N_b=2)	1785	0.23527
Panel N=7	With coupl., trunc. osc. (g=g_0, N_b=2)	1820	0.236961
Panel N=7	With coupl., trunc. osc. (g=g_0, N_b=2)	1855	0.248915
Panel N=7	With coupl., trunc. osc. (g=g_0, N_b=2)	1890	0.273884
Panel N=7	With coupl., trunc. osc. (g=g_0, N_b=2)	1925	0.309432
Panel N=7	With coupl., trunc. osc. (g=g_0, N_b=2)	1960	0.344406
Panel N=7	With coupl., trunc. osc. (g=g_0, N_b=2)	1995	0.364547
Panel N=7	With coupl., trunc. osc. (g=g_0, N_b=2)	2030	0.363463
Panel N=7	With coupl., trunc. osc. (g=g_0, N_b=2)	2065	0.348766
Panel N=7	With coupl., trunc. osc. (g=g_0, N_b=2)	2100	0.337312
Panel N=7	With coupl., trunc. osc. (g=g_0, N_b=2)	2135	0.342384
Panel N=7	With coupl., trunc. osc. (g=g_0, N_b=2)	2170	0.363885
Panel N=7	With coupl., trunc. osc. (g=g_0, N_b=2)	2205	0.38778
Panel N=7	With coupl., trunc. osc. (g=g_0, N_b=2)	2240	0.396205
Panel N=7	With coupl., trunc. osc. (g=g_0, N_b=2)	2275	0.377593
Panel N=7	With coupl., trunc. osc. (g=g_0, N_b=2)	2310	0.33414
Panel N=7	With coupl., trunc. osc. (g=g_0, N_b=2)	2345	0.278405
Panel N=7	With coupl., trunc. osc. (g=g_0, N_b=2)	2380	0.22538
Panel N=7	With coupl., trunc. osc. (g=g_0, N_b=2)	2415	0.18515
Panel N=7	With coupl., trunc. osc. (g=g_0, N_b=2)	2450	0.159945
Panel N=7	With coupl., trunc. osc. (g=g_0, N_b=2)	2485	0.146543
Panel N=7	With coupl., trunc. osc. (g=g_0, N_b=2)	2520	0.140398
Panel N=7	With coupl., trunc. osc. (g=g_0, N_b=2)	2555	0.138961
Panel N=7	With coupl., trunc. osc. (g=g_0, N_b=2)	2590	0.141999
Panel N=7	With coupl., trunc. osc. (g=g_0, N_b=2)	2625	0.149604
Panel N=7	With coupl., trunc. osc. (g=g_0, N_b=2)	2660	0.159716
Panel N=7	With coupl., trunc. osc. (g=g_0, N_b=2)	2695	0.16816
Panel N=7	With coupl., trunc. osc. (g=g_0, N_b=2)	2730	0.169805
Panel N=7	With coupl., trunc. osc. (g=g_0, N_b=2)	2765	0.161671
Panel N=7	With coupl., trunc. osc. (g=g_0, N_b=2)	2800	0.144632
Panel N=7	With coupl., trunc. osc. (g=g_0, N_b=2)	2835	0.122433
Panel N=7	With coupl., trunc. osc. (g=g_0, N_b=2)	2870	0.0997597
Panel N=7	With coupl., trunc. osc. (g=g_0, N_b=2)	2905	0.0811804
Panel N=7	With coupl., trunc. osc. (g=g_0, N_b=2)	2940	0.0709095
Panel N=7	With coupl., trunc. osc. (g=g_0, N_b=2)	2975	0.0726958
Panel N=7	With coupl., trunc. osc. (g=g_0, N_b=2)	3010	0.087709
Panel N=7	With coupl., trunc. osc. (g=g_0, N_b=2)	3045	0.112499
Panel N=7	With coupl., trunc. osc. (g=g_0, N_b=2)	3080	0.138611
Panel N=7	With coupl., trunc. osc. (g=g_0, N_b=2)	3115	0.155396
Panel N=7	With coupl., trunc. osc. (g=g_0, N_b=2)	3150	0.155068
Panel N=7	With coupl., trunc. osc. (g=g_0, N_b=2)	3185	0.136896
Panel N=7	With coupl., trunc. osc. (g=g_0, N_b=2)	3220	0.107405
Panel N=7	With coupl., trunc. osc. (g=g_0, N_b=2)	3255	0.0764437
Panel N=7	With coupl., trunc. osc. (g=g_0, N_b=2)	3290	0.0519145
Panel N=7	With coupl., trunc. osc. (g=g_0, N_b=2)	3325	0.0368135
Panel N=7	With coupl., trunc. osc. (g=g_0, N_b=2)	3360	0.029688
Panel N=7	With coupl., trunc. osc. (g=g_0, N_b=2)	3395	0.0275372
Panel N=7	With coupl., trunc. osc. (g=g_0, N_b=2)	3430	0.0280936
Panel N=7	With coupl., trunc. osc. (g=g_0, N_b=2)	3465	0.0303353
Panel N=7	With coupl., trunc. osc. (g=g_0, N_b=2)	3500	0.0335421

## Sheet: Panel N=8
panel	series	x	y
Panel N=8	No vibr. coupl. (g=0)	0	0.164828
Panel N=8	No vibr. coupl. (g=0)	35	0.17476
Panel N=8	No vibr. coupl. (g=0)	70	0.187835
Panel N=8	No vibr. coupl. (g=0)	105	0.202749
Panel N=8	No vibr. coupl. (g=0)	140	0.217194
Panel N=8	No vibr. coupl. (g=0)	175	0.228926
Panel N=8	No vibr. coupl. (g=0)	210	0.237167
Panel N=8	No vibr. coupl. (g=0)	245	0.243531
Panel N=8	No vibr. coupl. (g=0)	280	0.25176
Panel N=8	No vibr. coupl. (g=0)	315	0.266101
Panel N=8	No vibr. coupl. (g=0)	350	0.289079
Panel N=8	No vibr. coupl. (g=0)	385	0.319971
Panel N=8	No vibr. coupl. (g=0)	420	0.354986
Panel N=8	No vibr. coupl. (g=0)	455	0.389137
Panel N=8	No vibr. coupl. (g=0)	490	0.4186
Panel N=8	No vibr. coupl. (g=0)	525	0.442076
Panel N=8	No vibr. coupl. (g=0)	560	0.460428
Panel N=8	No vibr. coupl. (g=0)	595	0.475153
Panel N=8	No vibr. coupl. (g=0)	630	0.486993
Panel N=8	No vibr. coupl. (g=0)	665	0.495653
Panel N=8	No vibr. coupl. (g=0)	700	0.500578
Panel N=8	No vibr. coupl. (g=0)	735	0.502051
Panel N=8	No vibr. coupl. (g=0)	770	0.501861
Panel N=8	No vibr. coupl. (g=0)	805	0.503242
Panel N=8	No vibr. coupl. (g=0)	840	0.509966
Panel N=8	No vibr. coupl. (g=0)	875	0.524546
Panel N=8	No vibr. coupl. (g=0)	910	0.545977
Panel N=8	No vibr. coupl. (g=0)	945	0.568343
Panel N=8	No vibr. coupl. (g=0)	980	0.582012
Panel N=8	No vibr. coupl. (g=0)	1015	0.577884
Panel N=8	No vibr. coupl. (g=0)	1050	0.552602
Panel N=8	No vibr. coupl. (g=0)	1085	0.511172
Panel N=8	No vibr. coupl. (g=0)	1120	0.46492
Panel N=8	No vibr. coupl. (g=0)	1155	0.426369
Panel N=8	No vibr. coupl. (g=0)	1190	0.404958
Panel N=8	No vibr. coupl. (g=0)	1225	0.405963
Panel N=8	No vibr. coupl. (g=0)	1260	0.43103
Panel N=8	No vibr. coupl. (g=0)	1295	0.477005
Panel N=8	No vibr. coupl. (g=0)	1330	0.532767
Panel N=8	No vibr. coupl. (g=0)	1365	0.578444
Panel N=8	No vibr. coupl. (g=0)	1400	0.591822
Panel N=8	No vibr. coupl. (g=0)	1435	0.56056
Panel N=8	No vibr. coupl. (g=0)	1470	0.491523
Panel N=8	No vibr. coupl. (g=0)	1505	0.408287
Panel N=8	No vibr. coupl. (g=0)	1540	0.336932
Panel N=8	No vibr. coupl. (g=0)	1575	0.290972
Panel N=8	No vibr. coupl. (g=0)	1610	0.267918
Panel N=8	No vibr. coupl. (g=0)	1645	0.259719
Panel N=8	No vibr. coupl. (g=0)	1680	0.266217
Panel N=8	No vibr. coupl. (g=0)	1715	0.297541
Panel N=8	No vibr. coupl. (g=0)	1750	0.361869
Panel N=8	No vibr. coupl. (g=0)	1785	0.449593
Panel N=8	No vibr. coupl. (g=0)	1820	0.529826
Panel N=8	No vibr. coupl. (g=0)	1855	0.565145
Panel N=8	No vibr. coupl. (g=0)	1890	0.534549
Panel N=8	No vibr. coupl. (g=0)	1925	0.44701
Panel N=8	No vibr. coupl. (g=0)	1960	0.335359
Panel N=8	No vibr. coupl. (g=0)	1995	0.235845
Panel N=8	No vibr. coupl. (g=0)	2030	0.169033
Panel N=8	No vibr. coupl. (g=0)	2065	0.134809
Panel N=8	No vibr. coupl. (g=0)	2100	0.121817
Panel N=8	No vibr. coupl. (g=0)	2135	0.120777
Panel N=8	No vibr. coupl. (g=0)	2170	0.130265
Panel N=8	No vibr. coupl. (g=0)	2205	0.152084
Panel N=8	No vibr. coupl. (g=0)	2240	0.18279
Panel N=8	No vibr. coupl. (g=0)	2275	0.210556
Panel N=8	No vibr. coupl. (g=0)	2310	0.220739
Panel N=8	No vibr. coupl. (g=0)	2345	0.205418
Panel N=8	No vibr. coupl. (g=0)	2380	0.16879
Panel N=8	No vibr. coupl. (g=0)	2415	0.12421
Panel N=8	No vibr. coupl. (g=0)	2450	0.0856788
Panel N=8	No vibr. coupl. (g=0)	2485	0.0605288
Panel N=8	No vibr. coupl. (g=0)	2520	0.0480007
Panel N=8	No vibr. coupl. (g=0)	2555	0.0430497
Panel N=8	No vibr. coupl. (g=0)	2590	0.0410657
Panel N=8	No vibr. coupl. (g=0)	2625	0.0399174
Panel N=8	No vibr. coupl. (g=0)	2660	0.0391
Panel N=8	No vibr. coupl. (g=0)	2695	0.0381792
Panel N=8	No vibr. coupl. (g=0)	2730	0.0363737
Panel N=8	No vibr. coupl. (g=0)	2765	0.0332195
Panel N=8	No vibr. coupl. (g=0)	2800	0.0291167
Panel N=8	No vibr. coupl. (g=0)	2835	0.0250459
Panel N=8	No vibr. coupl. (g=0)	2870	0.0218238
Panel N=8	No vibr. coupl. (g=0)	2905	0.0196584
Panel N=8	No vibr. coupl. (g=0)	2940	0.0182713
Panel N=8	No vibr. coupl. (g=0)	2975	0.0172721
Panel N=8	No vibr. coupl. (g=0)	3010	0.0164023
Panel N=8	No vibr. coupl. (g=0)	3045	0.0155659
Panel N=8	No vibr. coupl. (g=0)	3080	0.0147707
Panel N=8	No vibr. coupl. (g=0)	3115	0.014064
Panel N=8	No vibr. coupl. (g=0)	3150	0.0134715
Panel N=8	No vibr. coupl. (g=0)	3185	0.0129592
Panel N=8	No vibr. coupl. (g=0)	3220	0.0124614
Panel N=8	No vibr. coupl. (g=0)	3255	0.0119521
Panel N=8	No vibr. coupl. (g=0)	3290	0.01147
Panel N=8	No vibr. coupl. (g=0)	3325	0.0110603
Panel N=8	No vibr. coupl. (g=0)	3360	0.0107094
Panel N=8	No vibr. coupl. (g=0)	3395	0.0103609
Panel N=8	No vibr. coupl. (g=0)	3430	0.00999037
Panel N=8	No vibr. coupl. (g=0)	3465	0.00963397
Panel N=8	No vibr. coupl. (g=0)	3500	0.00933349
Panel N=8	With coupl., full osc. (g=g_0, N_b=5)	0	0.125666
Panel N=8	With coupl., full osc. (g=g_0, N_b=5)	35	0.13035
Panel N=8	With coupl., full osc. (g=g_0, N_b=5)	70	0.136225
Panel N=8	With coupl., full osc. (g=g_0, N_b=5)	105	0.143387
Panel N=8	With coupl., full osc. (g=g_0, N_b=5)	140	0.151444
Panel N=8	With coupl., full osc. (g=g_0, N_b=5)	175	0.159806
Panel N=8	With coupl., full osc. (g=g_0, N_b=5)	210	0.16798
Panel N=8	With coupl., full osc. (g=g_0, N_b=5)	245	0.176004
Panel N=8	With coupl., full osc. (g=g_0, N_b=5)	280	0.184839
Panel N=8	With coupl., full osc. (g=g_0, N_b=5)	315	0.196018
Panel N=8	With coupl., full osc. (g=g_0, N_b=5)	350	0.210622
Panel N=8	With coupl., full osc. (g=g_0, N_b=5)	385	0.228584
Panel N=8	With coupl., full osc. (g=g_0, N_b=5)	420	0.248134
Panel N=8	With coupl., full osc. (g=g_0, N_b=5)	455	0.266871
Panel N=8	With coupl., full osc. (g=g_0, N_b=5)	490	0.283229
Panel N=8	With coupl., full osc. (g=g_0, N_b=5)	525	0.297637
Panel N=8	With coupl., full osc. (g=g_0, N_b=5)	560	0.312867
Panel N=8	With coupl., full osc. (g=g_0, N_b=5)	595	0.331907
Panel N=8	With coupl., full osc. (g=g_0, N_b=5)	630	0.355616
Panel N=8	With coupl., full osc. (g=g_0, N_b=5)	665	0.381247
Panel N=8	With coupl., full osc. (g=g_0, N_b=5)	700	0.403281
Panel N=8	With coupl., full osc. (g=g_0, N_b=5)	735	0.416185
Panel N=8	With coupl., full osc. (g=g_0, N_b=5)	770	0.417065
Panel N=8	With coupl., full osc. (g=g_0, N_b=5)	805	0.40715
Panel N=8	With coupl., full osc. (g=g_0, N_b=5)	840	0.390913
Panel N=8	With coupl., full osc. (g=g_0, N_b=5)	875	0.37374
Panel N=8	With coupl., full osc. (g=g_0, N_b=5)	910	0.358663
Panel N=8	With coupl., full osc. (g=g_0, N_b=5)	945	0.347133
Panel N=8	With coupl., full osc. (g=g_0, N_b=5)	980	0.338861
Panel N=8	With coupl., full osc. (g=g_0, N_b=5)	1015	0.332436
Panel N=8	With coupl., full osc. (g=g_0, N_b=5)	1050	0.327153
Panel N=8	With coupl., full osc. (g=g_0, N_b=5)	1085	0.323211
Panel N=8	With coupl., full osc. (g=g_0, N_b=5)	1120	0.32233
Panel N=8	With coupl., full osc. (g=g_0, N_b=5)	1155	0.32736
Panel N=8	With coupl., full osc. (g=g_0, N_b=5)	1190	0.341456
Panel N=8	With coupl., full osc. (g=g_0, N_b=5)	1225	0.366697
Panel N=8	With coupl., full osc. (g=g_0, N_b=5)	1260	0.401927
Panel N=8	With coupl., full osc. (g=g_0, N_b=5)	1295	0.44158
Panel N=8	With coupl., full osc. (g=g_0, N_b=5)	1330	0.475526
Panel N=8	With coupl., full osc. (g=g_0, N_b=5)	1365	0.492586
Panel N=8	With coupl., full osc. (g=g_0, N_b=5)	1400	0.48507
Panel N=8	With coupl., full osc. (g=g_0, N_b=5)	1435	0.452968
Panel N=8	With coupl., full osc. (g=g_0, N_b=5)	1470	0.404715
Panel N=8	With coupl., full osc. (g=g_0, N_b=5)	1505	0.354322
Panel N=8	With coupl., full osc. (g=g_0, N_b=5)	1540	0.314909
Panel N=8	With coupl., full osc. (g=g_0, N_b=5)	1575	0.295407
Panel N=8	With coupl., full osc. (g=g_0, N_b=5)	1610	0.300087
Panel N=8	With coupl., full osc. (g=g_0, N_b=5)	1645	0.329298
Panel N=8	With coupl., full osc. (g=g_0, N_b=5)	1680	0.379942
Panel N=8	With coupl., full osc. (g=g_0, N_b=5)	1715	0.442739
Panel N=8	With coupl., full osc. (g=g_0, N_b=5)	1750	0.500516
Panel N=8	With coupl., full osc. (g=g_0, N_b=5)	1785	0.531883
Panel N=8	With coupl., full osc. (g=g_0, N_b=5)	1820	0.520683
Panel N=8	With coupl., full osc. (g=g_0, N_b=5)	1855	0.465836
Panel N=8	With coupl., full osc. (g=g_0, N_b=5)	1890	0.383034
Panel N=8	With coupl., full osc. (g=g_0, N_b=5)	1925	0.29817
Panel N=8	With coupl., full osc. (g=g_0, N_b=5)	1960	0.234097
Panel N=8	With coupl., full osc. (g=g_0, N_b=5)	1995	0.202001
Panel N=8	With coupl., full osc. (g=g_0, N_b=5)	2030	0.201116
Panel N=8	With coupl., full osc. (g=g_0, N_b=5)	2065	0.224227
Panel N=8	With coupl., full osc. (g=g_0, N_b=5)	2100	0.262367
Panel N=8	With coupl., full osc. (g=g_0, N_b=5)	2135	0.306482
Panel N=8	With coupl., full osc. (g=g_0, N_b=5)	2170	0.345605
Panel N=8	With coupl., full osc. (g=g_0, N_b=5)	2205	0.368225
Panel N=8	With coupl., full osc. (g=g_0, N_b=5)	2240	0.367003
Panel N=8	With coupl., full osc. (g=g_0, N_b=5)	2275	0.342897
Panel N=8	With coupl., full osc. (g=g_0, N_b=5)	2310	0.342897
Panel N=8	With coupl., full osc. (g=g_0, N_b=5)	2345	0.263998
Panel N=8	With coupl., full osc. (g=g_0, N_b=5)	2380	0.228276
Panel N=8	With coupl., full osc. (g=g_0, N_b=5)	2415	0.199251
Panel N=8	With coupl., full osc. (g=g_0, N_b=5)	2450	0.175237
Panel N=8	With coupl., full osc. (g=g_0, N_b=5)	2485	0.155619
Panel N=8	With coupl., full osc. (g=g_0, N_b=5)	2520	0.142519
Panel N=8	With coupl., full osc. (g=g_0, N_b=5)	2555	0.138751
Panel N=8	With coupl., full osc. (g=g_0, N_b=5)	2590	0.14497
Panel N=8	With coupl., full osc. (g=g_0, N_b=5)	2625	0.157245
Panel N=8	With coupl., full osc. (g=g_0, N_b=5)	2660	0.168406
Panel N=8	With coupl., full osc. (g=g_0, N_b=5)	2695	0.171217
Panel N=8	With coupl., full osc. (g=g_0, N_b=5)	2730	0.16243
Panel N=8	With coupl., full osc. (g=g_0, N_b=5)	2765	0.145402
Panel N=8	With coupl., full osc. (g=g_0, N_b=5)	2800	0.129337
Panel N=8	With coupl., full osc. (g=g_0, N_b=5)	2835	0.125287
Panel N=8	With coupl., full osc. (g=g_0, N_b=5)	2870	0.138564
Panel N=8	With coupl., full osc. (g=g_0, N_b=5)	2905	0.165099
Panel N=8	With coupl., full osc. (g=g_0, N_b=5)	2940	0.192105
Panel N=8	With coupl., full osc. (g=g_0, N_b=5)	2975	0.204589
Panel N=8	With coupl., full osc. (g=g_0, N_b=5)	3010	0.194265
Panel N=8	With coupl., full osc. (g=g_0, N_b=5)	3045	0.163638
Panel N=8	With coupl., full osc. (g=g_0, N_b=5)	3080	0.123558
Panel N=8	With coupl., full osc. (g=g_0, N_b=5)	3115	0.086503
Panel N=8	With coupl., full osc. (g=g_0, N_b=5)	3150	0.0607807
Panel N=8	With coupl., full osc. (g=g_0, N_b=5)	3185	0.0486146
Panel N=8	With coupl., full osc. (g=g_0, N_b=5)	3220	0.0480367
Panel N=8	With coupl., full osc. (g=g_0, N_b=5)	3255	0.055316
Panel N=8	With coupl., full osc. (g=g_0, N_b=5)	3290	0.0662203
Panel N=8	With coupl., full osc. (g=g_0, N_b=5)	3325	0.0760604
Panel N=8	With coupl., full osc. (g=g_0, N_b=5)	3360	0.0804184
Panel N=8	With coupl., full osc. (g=g_0, N_b=5)	3395	0.0767199
Panel N=8	With coupl., full osc. (g=g_0, N_b=5)	3430	0.0657142
Panel N=8	With coupl., full osc. (g=g_0, N_b=5)	3465	0.051066
Panel N=8	With coupl., full osc. (g=g_0, N_b=5)	3500	0.0374193
Panel N=8	With coupl., trunc. osc. (g=g_0, N_b=2)	0	0.124663
Panel N=8	With coupl., trunc. osc. (g=g_0, N_b=2)	35	0.130614
Panel N=8	With coupl., trunc. osc. (g=g_0, N_b=2)	70	0.137793
Panel N=8	With coupl., trunc. osc. (g=g_0, N_b=2)	105	0.146273
Panel N=8	With coupl., trunc. osc. (g=g_0, N_b=2)	140	0.155515
Panel N=8	With coupl., trunc. osc. (g=g_0, N_b=2)	175	0.164891
Panel N=8	With coupl., trunc. osc. (g=g_0, N_b=2)	210	0.173398
Panel N=8	With coupl., trunc. osc. (g=g_0, N_b=2)	245	0.181182
Panel N=8	With coupl., trunc. osc. (g=g_0, N_b=2)	280	0.189325
Panel N=8	With coupl., trunc. osc. (g=g_0, N_b=2)	315	0.199558
Panel N=8	With coupl., trunc. osc. (g=g_0, N_b=2)	350	0.21342
Panel N=8	With coupl., trunc. osc. (g=g_0, N_b=2)	385	0.231249
Panel N=8	With coupl., trunc. osc. (g=g_0, N_b=2)	420	0.251481
Panel N=8	With coupl., trunc. osc. (g=g_0, N_b=2)	455	0.27117
Panel N=8	With coupl., trunc. osc. (g=g_0, N_b=2)	490	0.288145
Panel N=8	With coupl., trunc. osc. (g=g_0, N_b=2)	525	0.301822
Panel N=8	With coupl., trunc. osc. (g=g_0, N_b=2)	560	0.314036
Panel N=8	With coupl., trunc. osc. (g=g_0, N_b=2)	595	0.326876
Panel N=8	With coupl., trunc. osc. (g=g_0, N_b=2)	630	0.341414
Panel N=8	With coupl., trunc. osc. (g=g_0, N_b=2)	665	0.355808
Panel N=8	With coupl., trunc. osc. (g=g_0, N_b=2)	700	0.366507
Panel N=8	With coupl., trunc. osc. (g=g_0, N_b=2)	735	0.369699
Panel N=8	With coupl., trunc. osc. (g=g_0, N_b=2)	770	0.364726
Panel N=8	With coupl., trunc. osc. (g=g_0, N_b=2)	805	0.352979
Panel N=8	With coupl., trunc. osc. (g=g_0, N_b=2)	840	0.338643
Panel N=8	With coupl., trunc. osc. (g=g_0, N_b=2)	875	0.325279
Panel N=8	With coupl., trunc. osc. (g=g_0, N_b=2)	910	0.314671
Panel N=8	With coupl., trunc. osc. (g=g_0, N_b=2)	945	0.307431
Panel N=8	With coupl., trunc. osc. (g=g_0, N_b=2)	980	0.302996
Panel N=8	With coupl., trunc. osc. (g=g_0, N_b=2)	1015	0.300467
Panel N=8	With coupl., trunc. osc. (g=g_0, N_b=2)	1050	0.299734
Panel N=8	With coupl., trunc. osc. (g=g_0, N_b=2)	1085	0.301583
Panel N=8	With coupl., trunc. osc. (g=g_0, N_b=2)	1120	0.306996
Panel N=8	With coupl., trunc. osc. (g=g_0, N_b=2)	1155	0.317259
Panel N=8	With coupl., trunc. osc. (g=g_0, N_b=2)	1190	0.333776
Panel N=8	With coupl., trunc. osc. (g=g_0, N_b=2)	1225	0.357038
Panel N=8	With coupl., trunc. osc. (g=g_0, N_b=2)	1260	0.385605
Panel N=8	With coupl., trunc. osc. (g=g_0, N_b=2)	1295	0.41541
Panel N=8	With coupl., trunc. osc. (g=g_0, N_b=2)	1330	0.439456
Panel N=8	With coupl., trunc. osc. (g=g_0, N_b=2)	1365	0.450202
Panel N=8	With coupl., trunc. osc. (g=g_0, N_b=2)	1400	0.442029
Panel N=8	With coupl., trunc. osc. (g=g_0, N_b=2)	1435	0.415486
Panel N=8	With coupl., trunc. osc. (g=g_0, N_b=2)	1470	0.377349
Panel N=8	With coupl., trunc. osc. (g=g_0, N_b=2)	1505	0.338539
Panel N=8	With coupl., trunc. osc. (g=g_0, N_b=2)	1540	0.308855
Panel N=8	With coupl., trunc. osc. (g=g_0, N_b=2)	1575	0.295142
Panel N=8	With coupl., trunc. osc. (g=g_0, N_b=2)	1610	0.30055
Panel N=8	With coupl., trunc. osc. (g=g_0, N_b=2)	1645	0.326292
Panel N=8	With coupl., trunc. osc. (g=g_0, N_b=2)	1680	0.370802
Panel N=8	With coupl., trunc. osc. (g=g_0, N_b=2)	1715	0.427542
Panel N=8	With coupl., trunc. osc. (g=g_0, N_b=2)	1750	0.482412
Panel N=8	With coupl., trunc. osc. (g=g_0, N_b=2)	1785	0.515249
Panel N=8	With coupl., trunc. osc. (g=g_0, N_b=2)	1820	0.509773
Panel N=8	With coupl., trunc. osc. (g=g_0, N_b=2)	1855	0.462168
Panel N=8	With coupl., trunc. osc. (g=g_0, N_b=2)	1890	0.38556
Panel N=8	With coupl., trunc. osc. (g=g_0, N_b=2)	1925	0.30391
Panel N=8	With coupl., trunc. osc. (g=g_0, N_b=2)	1960	0.239877
Panel N=8	With coupl., trunc. osc. (g=g_0, N_b=2)	1995	0.205836
Panel N=8	With coupl., trunc. osc. (g=g_0, N_b=2)	2030	0.202435
Panel N=8	With coupl., trunc. osc. (g=g_0, N_b=2)	2065	0.223059
Panel N=8	With coupl., trunc. osc. (g=g_0, N_b=2)	2100	0.259256
Panel N=8	With coupl., trunc. osc. (g=g_0, N_b=2)	2135	0.302141
Panel N=8	With coupl., trunc. osc. (g=g_0, N_b=2)	2170	0.341499
Panel N=8	With coupl., trunc. osc. (g=g_0, N_b=2)	2205	0.366896
Panel N=8	With coupl., trunc. osc. (g=g_0, N_b=2)	2240	0.370484
Panel N=8	With coupl., trunc. osc. (g=g_0, N_b=2)	2275	0.351388
Panel N=8	With coupl., trunc. osc. (g=g_0, N_b=2)	2310	0.31594
Panel N=8	With coupl., trunc. osc. (g=g_0, N_b=2)	2345	0.274519
Panel N=8	With coupl., trunc. osc. (g=g_0, N_b=2)	2380	0.236094
Panel N=8	With coupl., trunc. osc. (g=g_0, N_b=2)	2415	0.205898
Panel N=8	With coupl., trunc. osc. (g=g_0, N_b=2)	2450	0.185121
Panel N=8	With coupl., trunc. osc. (g=g_0, N_b=2)	2485	0.173235
Panel N=8	With coupl., trunc. osc. (g=g_0, N_b=2)	2520	0.168108
Panel N=8	With coupl., trunc. osc. (g=g_0, N_b=2)	2555	0.166496
Panel N=8	With coupl., trunc. osc. (g=g_0, N_b=2)	2590	0.164291
Panel N=8	With coupl., trunc. osc. (g=g_0, N_b=2)	2625	0.15822
Panel N=8	With coupl., trunc. osc. (g=g_0, N_b=2)	2660	0.14779
Panel N=8	With coupl., trunc. osc. (g=g_0, N_b=2)	2695	0.134633
Panel N=8	With coupl., trunc. osc. (g=g_0, N_b=2)	2730	0.121826
Panel N=8	With coupl., trunc. osc. (g=g_0, N_b=2)	2765	0.112598
Panel N=8	With coupl., trunc. osc. (g=g_0, N_b=2)	2800	0.109859
Panel N=8	With coupl., trunc. osc. (g=g_0, N_b=2)	2835	0.11604
Panel N=8	With coupl., trunc. osc. (g=g_0, N_b=2)	2870	0.131813
Panel N=8	With coupl., trunc. osc. (g=g_0, N_b=2)	2905	0.153914
Panel N=8	With coupl., trunc. osc. (g=g_0, N_b=2)	2940	0.174427
Panel N=8	With coupl., trunc. osc. (g=g_0, N_b=2)	2975	0.183661
Panel N=8	With coupl., trunc. osc. (g=g_0, N_b=2)	3010	0.175236
Panel N=8	With coupl., trunc. osc. (g=g_0, N_b=2)	3045	0.149971
Panel N=8	With coupl., trunc. osc. (g=g_0, N_b=2)	3080	0.115692
Panel N=8	With coupl., trunc. osc. (g=g_0, N_b=2)	3115	0.0825433
Panel N=8	With coupl., trunc. osc. (g=g_0, N_b=2)	3150	0.0581625
Panel N=8	With coupl., trunc. osc. (g=g_0, N_b=2)	3185	0.0453516
Panel N=8	With coupl., trunc. osc. (g=g_0, N_b=2)	3220	0.0428689
Panel N=8	With coupl., trunc. osc. (g=g_0, N_b=2)	3255	0.0477866
Panel N=8	With coupl., trunc. osc. (g=g_0, N_b=2)	3290	0.0567775
Panel N=8	With coupl., trunc. osc. (g=g_0, N_b=2)	3325	0.0662235
Panel N=8	With coupl., trunc. osc. (g=g_0, N_b=2)	3360	0.0722612
Panel N=8	With coupl., trunc. osc. (g=g_0, N_b=2)	3395	0.0718972
Panel N=8	With coupl., trunc. osc. (g=g_0, N_b=2)	3430	0.0645361
Panel N=8	With coupl., trunc. osc. (g=g_0, N_b=2)	3465	0.0523861
Panel N=8	With coupl., trunc. osc. (g=g_0, N_b=2)	3500	0.0394232

## Sheet: Panel N=9
panel	series	x	y
Panel N=9	No vibr. coupl. (g=0)	0	0.166753
Panel N=9	No vibr. coupl. (g=0)	35	0.177295
Panel N=9	No vibr. coupl. (g=0)	70	0.190115
Panel N=9	No vibr. coupl. (g=0)	105	0.203942
Panel N=9	No vibr. coupl. (g=0)	140	0.216979
Panel N=9	No vibr. coupl. (g=0)	175	0.227772
Panel N=9	No vibr. coupl. (g=0)	210	0.236174
Panel N=9	No vibr. coupl. (g=0)	245	0.243847
Panel N=9	No vibr. coupl. (g=0)	280	0.253859
Panel N=9	No vibr. coupl. (g=0)	315	0.269397
Panel N=9	No vibr. coupl. (g=0)	350	0.292188
Panel N=9	No vibr. coupl. (g=0)	385	0.321511
Panel N=9	No vibr. coupl. (g=0)	420	0.354416
Panel N=9	No vibr. coupl. (g=0)	455	0.387054
Panel N=9	No vibr. coupl. (g=0)	490	0.416293
Panel N=9	No vibr. coupl. (g=0)	525	0.440664
Panel N=9	No vibr. coupl. (g=0)	560	0.46019
Panel N=9	No vibr. coupl. (g=0)	595	0.475497
Panel N=9	No vibr. coupl. (g=0)	630	0.487087
Panel N=9	No vibr. coupl. (g=0)	665	0.495387
Panel N=9	No vibr. coupl. (g=0)	700	0.501458
Panel N=9	No vibr. coupl. (g=0)	735	0.507612
Panel N=9	No vibr. coupl. (g=0)	770	0.517213
Panel N=9	No vibr. coupl. (g=0)	805	0.533418
Panel N=9	No vibr. coupl. (g=0)	840	0.557318
Panel N=9	No vibr. coupl. (g=0)	875	0.586311
Panel N=9	No vibr. coupl. (g=0)	910	0.613648
Panel N=9	No vibr. coupl. (g=0)	945	0.629889
Panel N=9	No vibr. coupl. (g=0)	980	0.626455
Panel N=9	No vibr. coupl. (g=0)	1015	0.600352
Panel N=9	No vibr. coupl. (g=0)	1050	0.55782
Panel N=9	No vibr. coupl. (g=0)	1085	0.51412
Panel N=9	No vibr. coupl. (g=0)	1120	0.487972
Panel N=9	No vibr. coupl. (g=0)	1155	0.492328
Panel N=9	No vibr. coupl. (g=0)	1190	0.526311
Panel N=9	No vibr. coupl. (g=0)	1225	0.573661
Panel N=9	No vibr. coupl. (g=0)	1260	0.609704
Panel N=9	No vibr. coupl. (g=0)	1295	0.613441
Panel N=9	No vibr. coupl. (g=0)	1330	0.577726
Panel N=9	No vibr. coupl. (g=0)	1365	0.511788
Panel N=9	No vibr. coupl. (g=0)	1400	0.435685
Panel N=9	No vibr. coupl. (g=0)	1435	0.371458
Panel N=9	No vibr. coupl. (g=0)	1470	0.336454
Panel N=9	No vibr. coupl. (g=0)	1505	0.340543
Panel N=9	No vibr. coupl. (g=0)	1540	0.384792
Panel N=9	No vibr. coupl. (g=0)	1575	0.459265
Panel N=9	No vibr. coupl. (g=0)	1610	0.541625
Panel N=9	No vibr. coupl. (g=0)	1645	0.601265
Panel N=9	No vibr. coupl. (g=0)	1680	0.610956
Panel N=9	No vibr. coupl. (g=0)	1715	0.56085
Panel N=9	No vibr. coupl. (g=0)	1750	0.465068
Panel N=9	No vibr. coupl. (g=0)	1785	0.354857
Panel N=9	No vibr. coupl. (g=0)	1820	0.262416
Panel N=9	No vibr. coupl. (g=0)	1855	0.206852
Panel N=9	No vibr. coupl. (g=0)	1890	0.191124
Panel N=9	No vibr. coupl. (g=0)	1925	0.208657
Panel N=9	No vibr. coupl. (g=0)	1960	0.250476
Panel N=9	No vibr. coupl. (g=0)	1995	0.305877
Panel N=9	No vibr. coupl. (g=0)	2030	0.358926
Panel N=9	No vibr. coupl. (g=0)	2065	0.388941
Panel N=9	No vibr. coupl. (g=0)	2100	0.379095
Panel N=9	No vibr. coupl. (g=0)	2135	0.327501
Panel N=9	No vibr. coupl. (g=0)	2170	0.250538
Panel N=9	No vibr. coupl. (g=0)	2205	0.174058
Panel N=9	No vibr. coupl. (g=0)	2240	0.11884
Panel N=9	No vibr. coupl. (g=0)	2275	0.091419
Panel N=9	No vibr. coupl. (g=0)	2310	0.0857652
Panel N=9	No vibr. coupl. (g=0)	2345	0.0916188
Panel N=9	No vibr. coupl. (g=0)	2380	0.101085
Panel N=9	No vibr. coupl. (g=0)	2415	0.109428
Panel N=9	No vibr. coupl. (g=0)	2450	0.112825
Panel N=9	No vibr. coupl. (g=0)	2485	0.107871
Panel N=9	No vibr. coupl. (g=0)	2520	0.0937713
Panel N=9	No vibr. coupl. (g=0)	2555	0.074046
Panel N=9	No vibr. coupl. (g=0)	2590	0.0549037
Panel N=9	No vibr. coupl. (g=0)	2625	0.0412956
Panel N=9	No vibr. coupl. (g=0)	2660	0.0342249
Panel N=9	No vibr. coupl. (g=0)	2695	0.0314042
Panel N=9	No vibr. coupl. (g=0)	2730	0.0299606
Panel N=9	No vibr. coupl. (g=0)	2765	0.0284009
Panel N=9	No vibr. coupl. (g=0)	2800	0.0265856
Panel N=9	No vibr. coupl. (g=0)	2835	0.0247038
Panel N=9	No vibr. coupl. (g=0)	2870	0.0227348
Panel N=9	No vibr. coupl. (g=0)	2905	0.0206742
Panel N=9	No vibr. coupl. (g=0)	2940	0.018778
Panel N=9	No vibr. coupl. (g=0)	2975	0.0173465
Panel N=9	No vibr. coupl. (g=0)	3010	0.0163811
Panel N=9	No vibr. coupl. (g=0)	3045	0.0156124
Panel N=9	No vibr. coupl. (g=0)	3080	0.0148341
Panel N=9	No vibr. coupl. (g=0)	3115	0.0140812
Panel N=9	No vibr. coupl. (g=0)	3150	0.0134698
Panel N=9	No vibr. coupl. (g=0)	3185	0.0129818
Panel N=9	No vibr. coupl. (g=0)	3220	0.0124929
Panel N=9	No vibr. coupl. (g=0)	3255	0.0119557
Panel N=9	No vibr. coupl. (g=0)	3290	0.0114537
Panel N=9	No vibr. coupl. (g=0)	3325	0.0110621
Panel N=9	No vibr. coupl. (g=0)	3360	0.0107352
Panel N=9	No vibr. coupl. (g=0)	3395	0.0103767
Panel N=9	No vibr. coupl. (g=0)	3430	0.00997601
Panel N=9	No vibr. coupl. (g=0)	3465	0.00961358
Panel N=9	No vibr. coupl. (g=0)	3500	0.00933731
Panel N=9	With coupl., full osc. (g=g_0, N_b=5)	0	0.127051
Panel N=9	With coupl., full osc. (g=g_0, N_b=5)	35	0.132859
Panel N=9	With coupl., full osc. (g=g_0, N_b=5)	70	0.140064
Panel N=9	With coupl., full osc. (g=g_0, N_b=5)	105	0.14847
Panel N=9	With coupl., full osc. (g=g_0, N_b=5)	140	0.157304
Panel N=9	With coupl., full osc. (g=g_0, N_b=5)	175	0.165766
Panel N=9	With coupl., full osc. (g=g_0, N_b=5)	210	0.173427
Panel N=9	With coupl., full osc. (g=g_0, N_b=5)	245	0.180814
Panel N=9	With coupl., full osc. (g=g_0, N_b=5)	280	0.189387
Panel N=9	With coupl., full osc. (g=g_0, N_b=5)	315	0.201065
Panel N=9	With coupl., full osc. (g=g_0, N_b=5)	350	0.216728
Panel N=9	With coupl., full osc. (g=g_0, N_b=5)	385	0.235746
Panel N=9	With coupl., full osc. (g=g_0, N_b=5)	420	0.255626
Panel N=9	With coupl., full osc. (g=g_0, N_b=5)	455	0.273641
Panel N=9	With coupl., full osc. (g=g_0, N_b=5)	490	0.288323
Panel N=9	With coupl., full osc. (g=g_0, N_b=5)	525	0.300749
Panel N=9	With coupl., full osc. (g=g_0, N_b=5)	560	0.314313
Panel N=9	With coupl., full osc. (g=g_0, N_b=5)	595	0.332439
Panel N=9	With coupl., full osc. (g=g_0, N_b=5)	630	0.356021
Panel N=9	With coupl., full osc. (g=g_0, N_b=5)	665	0.381806
Panel N=9	With coupl., full osc. (g=g_0, N_b=5)	700	0.403964
Panel N=9	With coupl., full osc. (g=g_0, N_b=5)	735	0.416654
Panel N=9	With coupl., full osc. (g=g_0, N_b=5)	770	0.41687
Panel N=9	With coupl., full osc. (g=g_0, N_b=5)	805	0.406203
Panel N=9	With coupl., full osc. (g=g_0, N_b=5)	840	0.38953
Panel N=9	With coupl., full osc. (g=g_0, N_b=5)	875	0.372867
Panel N=9	With coupl., full osc. (g=g_0, N_b=5)	910	0.359931
Panel N=9	With coupl., full osc. (g=g_0, N_b=5)	945	0.352915
Panel N=9	With coupl., full osc. (g=g_0, N_b=5)	980	0.352377
Panel N=9	With coupl., full osc. (g=g_0, N_b=5)	1015	0.357636
Panel N=9	With coupl., full osc. (g=g_0, N_b=5)	1050	0.368319
Panel N=9	With coupl., full osc. (g=g_0, N_b=5)	1085	0.384386
Panel N=9	With coupl., full osc. (g=g_0, N_b=5)	1120	0.405503
Panel N=9	With coupl., full osc. (g=g_0, N_b=5)	1155	0.429892
Panel N=9	With coupl., full osc. (g=g_0, N_b=5)	1190	0.453804
Panel N=9	With coupl., full osc. (g=g_0, N_b=5)	1225	0.471311
Panel N=9	With coupl., full osc. (g=g_0, N_b=5)	1260	0.476114
Panel N=9	With coupl., full osc. (g=g_0, N_b=5)	1295	0.464493
Panel N=9	With coupl., full osc. (g=g_0, N_b=5)	1330	0.436899
Panel N=9	With coupl., full osc. (g=g_0, N_b=5)	1365	0.400967
Panel N=9	With coupl., full osc. (g=g_0, N_b=5)	1400	0.368887
Panel N=9	With coupl., full osc. (g=g_0, N_b=5)	1435	0.354786
Panel N=9	With coupl., full osc. (g=g_0, N_b=5)	1470	0.368095
Panel N=9	With coupl., full osc. (g=g_0, N_b=5)	1505	0.410136
Panel N=9	With coupl., full osc. (g=g_0, N_b=5)	1540	0.471524
Panel N=9	With coupl., full osc. (g=g_0, N_b=5)	1575	0.533588
Panel N=9	With coupl., full osc. (g=g_0, N_b=5)	1610	0.574085
Panel N=9	With coupl., full osc. (g=g_0, N_b=5)	1645	0.575594
Panel N=9	With coupl., full osc. (g=g_0, N_b=5)	1680	0.53284
Panel N=9	With coupl., full osc. (g=g_0, N_b=5)	1715	0.456421
Panel N=9	With coupl., full osc. (g=g_0, N_b=5)	1750	0.369607
Panel N=9	With coupl., full osc. (g=g_0, N_b=5)	1785	0.299204
Panel N=9	With coupl., full osc. (g=g_0, N_b=5)	1820	0.263426
Panel N=9	With coupl., full osc. (g=g_0, N_b=5)	1855	0.264901
Panel N=9	With coupl., full osc. (g=g_0, N_b=5)	1890	0.264901
Panel N=9	With coupl., full osc. (g=g_0, N_b=5)	1925	0.318245
Panel N=9	With coupl., full osc. (g=g_0, N_b=5)	1960	0.331532
Panel N=9	With coupl., full osc. (g=g_0, N_b=5)	1995	0.325043
Panel N=9	With coupl., full osc. (g=g_0, N_b=5)	2030	0.307166
Panel N=9	With coupl., full osc. (g=g_0, N_b=5)	2065	0.293674
Panel N=9	With coupl., full osc. (g=g_0, N_b=5)	2100	0.297524
Panel N=9	With coupl., full osc. (g=g_0, N_b=5)	2135	0.320686
Panel N=9	With coupl., full osc. (g=g_0, N_b=5)	2170	0.351879
Panel N=9	With coupl., full osc. (g=g_0, N_b=5)	2205	0.373187
Panel N=9	With coupl., full osc. (g=g_0, N_b=5)	2240	0.369923
Panel N=9	With coupl., full osc. (g=g_0, N_b=5)	2275	0.339582
Panel N=9	With coupl., full osc. (g=g_0, N_b=5)	2310	0.292463
Panel N=9	With coupl., full osc. (g=g_0, N_b=5)	2345	0.244827
Panel N=9	With coupl., full osc. (g=g_0, N_b=5)	2380	0.208816
Panel N=9	With coupl., full osc. (g=g_0, N_b=5)	2415	0.18663
Panel N=9	With coupl., full osc. (g=g_0, N_b=5)	2450	0.172739
Panel N=9	With coupl., full osc. (g=g_0, N_b=5)	2485	0.161489
Panel N=9	With coupl., full osc. (g=g_0, N_b=5)	2520	0.151562
Panel N=9	With coupl., full osc. (g=g_0, N_b=5)	2555	0.145727
Panel N=9	With coupl., full osc. (g=g_0, N_b=5)	2590	0.146167
Panel N=9	With coupl., full osc. (g=g_0, N_b=5)	2625	0.151612
Panel N=9	With coupl., full osc. (g=g_0, N_b=5)	2660	0.158011
Panel N=9	With coupl., full osc. (g=g_0, N_b=5)	2695	0.163348
Panel N=9	With coupl., full osc. (g=g_0, N_b=5)	2730	0.169856
Panel N=9	With coupl., full osc. (g=g_0, N_b=5)	2765	0.1812
Panel N=9	With coupl., full osc. (g=g_0, N_b=5)	2800	0.197829
Panel N=9	With coupl., full osc. (g=g_0, N_b=5)	2835	0.214328
Panel N=9	With coupl., full osc. (g=g_0, N_b=5)	2870	0.22094
Panel N=9	With coupl., full osc. (g=g_0, N_b=5)	2905	0.210137
Panel N=9	With coupl., full osc. (g=g_0, N_b=5)	2940	0.181329
Panel N=9	With coupl., full osc. (g=g_0, N_b=5)	2975	0.142117
Panel N=9	With coupl., full osc. (g=g_0, N_b=5)	3010	0.104804
Panel N=9	With coupl., full osc. (g=g_0, N_b=5)	3045	0.0806081
Panel N=9	With coupl., full osc. (g=g_0, N_b=5)	3080	0.0746776
Panel N=9	With coupl., full osc. (g=g_0, N_b=5)	3115	0.0843911
Panel N=9	With coupl., full osc. (g=g_0, N_b=5)	3150	0.101111
Panel N=9	With coupl., full osc. (g=g_0, N_b=5)	3185	0.101111
Panel N=9	With coupl., full osc. (g=g_0, N_b=5)	3220	0.117425
Panel N=9	With coupl., full osc. (g=g_0, N_b=5)	3255	0.107347
Panel N=9	With coupl., full osc. (g=g_0, N_b=5)	3290	0.0879396
Panel N=9	With coupl., full osc. (g=g_0, N_b=5)	3325	0.0658262
Panel N=9	With coupl., full osc. (g=g_0, N_b=5)	3360	0.0475935
Panel N=9	With coupl., full osc. (g=g_0, N_b=5)	3395	0.0369612
Panel N=9	With coupl., full osc. (g=g_0, N_b=5)	3430	0.0338964
Panel N=9	With coupl., full osc. (g=g_0, N_b=5)	3465	0.0353774
Panel N=9	With coupl., full osc. (g=g_0, N_b=5)	3500	0.0375495
Panel N=9	With coupl., trunc. osc. (g=g_0, N_b=2)	0	0.126488
Panel N=9	With coupl., trunc. osc. (g=g_0, N_b=2)	35	0.133366
Panel N=9	With coupl., trunc. osc. (g=g_0, N_b=2)	70	0.141581
Panel N=9	With coupl., trunc. osc. (g=g_0, N_b=2)	105	0.15077
Panel N=9	With coupl., trunc. osc. (g=g_0, N_b=2)	140	0.16005
Panel N=9	With coupl., trunc. osc. (g=g_0, N_b=2)	175	0.168744
Panel N=9	With coupl., trunc. osc. (g=g_0, N_b=2)	210	0.176
Panel N=9	With coupl., trunc. osc. (g=g_0, N_b=2)	245	0.182481
Panel N=9	With coupl., trunc. osc. (g=g_0, N_b=2)	280	0.189696
Panel N=9	With coupl., trunc. osc. (g=g_0, N_b=2)	315	0.199716
Panel N=9	With coupl., trunc. osc. (g=g_0, N_b=2)	350	0.214006
Panel N=9	With coupl., trunc. osc. (g=g_0, N_b=2)	385	0.232191
Panel N=9	With coupl., trunc. osc. (g=g_0, N_b=2)	420	0.252333
Panel N=9	With coupl., trunc. osc. (g=g_0, N_b=2)	455	0.271415
Panel N=9	With coupl., trunc. osc. (g=g_0, N_b=2)	490	0.287283
Panel N=9	With coupl., trunc. osc. (g=g_0, N_b=2)	525	0.300253
Panel N=9	With coupl., trunc. osc. (g=g_0, N_b=2)	560	0.312035
Panel N=9	With coupl., trunc. osc. (g=g_0, N_b=2)	595	0.325092
Panel N=9	With coupl., trunc. osc. (g=g_0, N_b=2)	630	0.340195
Panel N=9	With coupl., trunc. osc. (g=g_0, N_b=2)	665	0.355397
Panel N=9	With coupl., trunc. osc. (g=g_0, N_b=2)	700	0.366814
Panel N=9	With coupl., trunc. osc. (g=g_0, N_b=2)	735	0.37089
Panel N=9	With coupl., trunc. osc. (g=g_0, N_b=2)	770	0.366836
Panel N=9	With coupl., trunc. osc. (g=g_0, N_b=2)	805	0.356794
Panel N=9	With coupl., trunc. osc. (g=g_0, N_b=2)	840	0.344941
Panel N=9	With coupl., trunc. osc. (g=g_0, N_b=2)	875	0.335519
Panel N=9	With coupl., trunc. osc. (g=g_0, N_b=2)	910	0.330689
Panel N=9	With coupl., trunc. osc. (g=g_0, N_b=2)	945	0.330992
Panel N=9	With coupl., trunc. osc. (g=g_0, N_b=2)	980	0.33571
Panel N=9	With coupl., trunc. osc. (g=g_0, N_b=2)	1015	0.343715
Panel N=9	With coupl., trunc. osc. (g=g_0, N_b=2)	1050	0.354709
Panel N=9	With coupl., trunc. osc. (g=g_0, N_b=2)	1085	0.369069
Panel N=9	With coupl., trunc. osc. (g=g_0, N_b=2)	1120	0.386426
Panel N=9	With coupl., trunc. osc. (g=g_0, N_b=2)	1155	0.405331
Panel N=9	With coupl., trunc. osc. (g=g_0, N_b=2)	1190	0.422854
Panel N=9	With coupl., trunc. osc. (g=g_0, N_b=2)	1225	0.435152
Panel N=9	With coupl., trunc. osc. (g=g_0, N_b=2)	1260	0.437845
Panel N=9	With coupl., trunc. osc. (g=g_0, N_b=2)	1295	0.42885
Panel N=9	With coupl., trunc. osc. (g=g_0, N_b=2)	1330	0.4091
Panel N=9	With coupl., trunc. osc. (g=g_0, N_b=2)	1365	0.384303
Panel N=9	With coupl., trunc. osc. (g=g_0, N_b=2)	1400	0.363931
Panel N=9	With coupl., trunc. osc. (g=g_0, N_b=2)	1435	0.358643
Panel N=9	With coupl., trunc. osc. (g=g_0, N_b=2)	1470	0.376083
Panel N=9	With coupl., trunc. osc. (g=g_0, N_b=2)	1505	0.416936
Panel N=9	With coupl., trunc. osc. (g=g_0, N_b=2)	1540	0.472779
Panel N=9	With coupl., trunc. osc. (g=g_0, N_b=2)	1575	0.527385
Panel N=9	With coupl., trunc. osc. (g=g_0, N_b=2)	1610	0.561854
Panel N=9	With coupl., trunc. osc. (g=g_0, N_b=2)	1645	0.56118
Panel N=9	With coupl., trunc. osc. (g=g_0, N_b=2)	1680	0.520449
Panel N=9	With coupl., trunc. osc. (g=g_0, N_b=2)	1715	0.449068
Panel N=9	With coupl., trunc. osc. (g=g_0, N_b=2)	1750	0.367773
Panel N=9	With coupl., trunc. osc. (g=g_0, N_b=2)	1785	0.300377
Panel N=9	With coupl., trunc. osc. (g=g_0, N_b=2)	1820	0.264659
Panel N=9	With coupl., trunc. osc. (g=g_0, N_b=2)	1855	0.264313
Panel N=9	With coupl., trunc. osc. (g=g_0, N_b=2)	1890	0.289052
Panel N=9	With coupl., trunc. osc. (g=g_0, N_b=2)	1925	0.320212
Panel N=9	With coupl., trunc. osc. (g=g_0, N_b=2)	1960	0.340432
Panel N=9	With coupl., trunc. osc. (g=g_0, N_b=2)	1995	0.341739
Panel N=9	With coupl., trunc. osc. (g=g_0, N_b=2)	2030	0.328706
Panel N=9	With coupl., trunc. osc. (g=g_0, N_b=2)	2065	0.31386
Panel N=9	With coupl., trunc. osc. (g=g_0, N_b=2)	2100	0.310275
Panel N=9	With coupl., trunc. osc. (g=g_0, N_b=2)	2135	0.323522
Panel N=9	With coupl., trunc. osc. (g=g_0, N_b=2)	2170	0.347755
Panel N=9	With coupl., trunc. osc. (g=g_0, N_b=2)	2205	0.368317
Panel N=9	With coupl., trunc. osc. (g=g_0, N_b=2)	2240	0.370505
Panel N=9	With coupl., trunc. osc. (g=g_0, N_b=2)	2275	0.348122
Panel N=9	With coupl., trunc. osc. (g=g_0, N_b=2)	2310	0.306921
Panel N=9	With coupl., trunc. osc. (g=g_0, N_b=2)	2345	0.261057
Panel N=9	With coupl., trunc. osc. (g=g_0, N_b=2)	2380	0.224346
Panel N=9	With coupl., trunc. osc. (g=g_0, N_b=2)	2415	0.203149
Panel N=9	With coupl., trunc. osc. (g=g_0, N_b=2)	2450	0.195188
Panel N=9	With coupl., trunc. osc. (g=g_0, N_b=2)	2485	0.19329
Panel N=9	With coupl., trunc. osc. (g=g_0, N_b=2)	2520	0.190716
Panel N=9	With coupl., trunc. osc. (g=g_0, N_b=2)	2555	0.183511
Panel N=9	With coupl., trunc. osc. (g=g_0, N_b=2)	2590	0.170944
Panel N=9	With coupl., trunc. osc. (g=g_0, N_b=2)	2625	0.154665
Panel N=9	With coupl., trunc. osc. (g=g_0, N_b=2)	2660	0.138371
Panel N=9	With coupl., trunc. osc. (g=g_0, N_b=2)	2695	0.1279
Panel N=9	With coupl., trunc. osc. (g=g_0, N_b=2)	2730	0.129042
Panel N=9	With coupl., trunc. osc. (g=g_0, N_b=2)	2765	0.143994
Panel N=9	With coupl., trunc. osc. (g=g_0, N_b=2)	2800	0.168458
Panel N=9	With coupl., trunc. osc. (g=g_0, N_b=2)	2835	0.192271
Panel N=9	With coupl., trunc. osc. (g=g_0, N_b=2)	2870	0.204097
Panel N=9	With coupl., trunc. osc. (g=g_0, N_b=2)	2905	0.196836
Panel N=9	With coupl., trunc. osc. (g=g_0, N_b=2)	2940	0.171347
Panel N=9	With coupl., trunc. osc. (g=g_0, N_b=2)	2975	0.135652
Panel N=9	With coupl., trunc. osc. (g=g_0, N_b=2)	3010	0.100968
Panel N=9	With coupl., trunc. osc. (g=g_0, N_b=2)	3045	0.0771525
Panel N=9	With coupl., trunc. osc. (g=g_0, N_b=2)	3080	0.0690838
Panel N=9	With coupl., trunc. osc. (g=g_0, N_b=2)	3115	0.0752802
Panel N=9	With coupl., trunc. osc. (g=g_0, N_b=2)	3150	0.0891317
Panel N=9	With coupl., trunc. osc. (g=g_0, N_b=2)	3185	0.101969
Panel N=9	With coupl., trunc. osc. (g=g_0, N_b=2)	3220	0.106645
Panel N=9	With coupl., trunc. osc. (g=g_0, N_b=2)	3255	0.100305
Panel N=9	With coupl., trunc. osc. (g=g_0, N_b=2)	3290	0.0847973
Panel N=9	With coupl., trunc. osc. (g=g_0, N_b=2)	3325	0.0653713
Panel N=9	With coupl., trunc. osc. (g=g_0, N_b=2)	3360	0.0479103
Panel N=9	With coupl., trunc. osc. (g=g_0, N_b=2)	3395	0.036414
Panel N=9	With coupl., trunc. osc. (g=g_0, N_b=2)	3430	0.0318573
Panel N=9	With coupl., trunc. osc. (g=g_0, N_b=2)	3465	0.0324468
Panel N=9	With coupl., trunc. osc. (g=g_0, N_b=2)	3500	0.0349948

## Sheet: Panel N=10
panel	series	x	y
Panel N=10	No vibr. coupl. (g=0)	0	0.166344
Panel N=10	No vibr. coupl. (g=0)	35	0.176674
Panel N=10	No vibr. coupl. (g=0)	70	0.18952
Panel N=10	No vibr. coupl. (g=0)	105	0.203608
Panel N=10	No vibr. coupl. (g=0)	140	0.21702
Panel N=10	No vibr. coupl. (g=0)	175	0.228111
Panel N=10	No vibr. coupl. (g=0)	210	0.236578
Panel N=10	No vibr. coupl. (g=0)	245	0.244065
Panel N=10	No vibr. coupl. (g=0)	280	0.253771
Panel N=10	No vibr. coupl. (g=0)	315	0.269091
Panel N=10	No vibr. coupl. (g=0)	350	0.2919
Panel N=10	No vibr. coupl. (g=0)	385	0.321469
Panel N=10	No vibr. coupl. (g=0)	420	0.354704
Panel N=10	No vibr. coupl. (g=0)	455	0.387572
Panel N=10	No vibr. coupl. (g=0)	490	0.416841
Panel N=10	No vibr. coupl. (g=0)	525	0.441073
Panel N=10	No vibr. coupl. (g=0)	560	0.460415
Panel N=10	No vibr. coupl. (g=0)	595	0.475659
Panel N=10	No vibr. coupl. (g=0)	630	0.487488
Panel N=10	No vibr. coupl. (g=0)	665	0.496574
Panel N=10	No vibr. coupl. (g=0)	700	0.504327
Panel N=10	No vibr. coupl. (g=0)	735	0.5135
Panel N=10	No vibr. coupl. (g=0)	770	0.527764
Panel N=10	No vibr. coupl. (g=0)	805	0.550048
Panel N=10	No vibr. coupl. (g=0)	840	0.580266
Panel N=10	No vibr. coupl. (g=0)	875	0.613811
Panel N=10	No vibr. coupl. (g=0)	910	0.642226
Panel N=10	No vibr. coupl. (g=0)	945	0.656656
Panel N=10	No vibr. coupl. (g=0)	980	0.6529
Panel N=10	No vibr. coupl. (g=0)	1015	0.635168
Panel N=10	No vibr. coupl. (g=0)	1050	0.615321
Panel N=10	No vibr. coupl. (g=0)	1085	0.606647
Panel N=10	No vibr. coupl. (g=0)	1120	0.615116
Panel N=10	No vibr. coupl. (g=0)	1155	0.633825
Panel N=10	No vibr. coupl. (g=0)	1190	0.645344
Panel N=10	No vibr. coupl. (g=0)	1225	0.631719
Panel N=10	No vibr. coupl. (g=0)	1260	0.58641
Panel N=10	No vibr. coupl. (g=0)	1295	0.520502
Panel N=10	No vibr. coupl. (g=0)	1330	0.458838
Panel N=10	No vibr. coupl. (g=0)	1365	0.427927
Panel N=10	No vibr. coupl. (g=0)	1400	0.442281
Panel N=10	No vibr. coupl. (g=0)	1435	0.496386
Panel N=10	No vibr. coupl. (g=0)	1470	0.566192
Panel N=10	No vibr. coupl. (g=0)	1505	0.619203
Panel N=10	No vibr. coupl. (g=0)	1540	0.628464
Panel N=10	No vibr. coupl. (g=0)	1575	0.5842
Panel N=10	No vibr. coupl. (g=0)	1610	0.497996
Panel N=10	No vibr. coupl. (g=0)	1645	0.397812
Panel N=10	No vibr. coupl. (g=0)	1680	0.316428
Panel N=10	No vibr. coupl. (g=0)	1715	0.278741
Panel N=10	No vibr. coupl. (g=0)	1750	0.293157
Panel N=10	No vibr. coupl. (g=0)	1785	0.349567
Panel N=10	No vibr. coupl. (g=0)	1820	0.423432
Panel N=10	No vibr. coupl. (g=0)	1855	0.484108
Panel N=10	No vibr. coupl. (g=0)	1890	0.505284
Panel N=10	No vibr. coupl. (g=0)	1925	0.474755
Panel N=10	No vibr. coupl. (g=0)	1960	0.399657
Panel N=10	No vibr. coupl. (g=0)	1995	0.303797
Panel N=10	No vibr. coupl. (g=0)	2030	0.21722
Panel N=10	No vibr. coupl. (g=0)	2065	0.16308
Panel N=10	No vibr. coupl. (g=0)	2100	0.148907
Panel N=10	No vibr. coupl. (g=0)	2135	0.166395
Panel N=10	No vibr. coupl. (g=0)	2170	0.198068
Panel N=10	No vibr. coupl. (g=0)	2205	0.225641
Panel N=10	No vibr. coupl. (g=0)	2240	0.235884
Panel N=10	No vibr. coupl. (g=0)	2275	0.223238
Panel N=10	No vibr. coupl. (g=0)	2310	0.190311
Panel N=10	No vibr. coupl. (g=0)	2345	0.14663
Panel N=10	No vibr. coupl. (g=0)	2380	0.14663
Panel N=10	No vibr. coupl. (g=0)	2415	0.0759283
Panel N=10	No vibr. coupl. (g=0)	2450	0.0630029
Panel N=10	No vibr. coupl. (g=0)	2485	0.0621826
Panel N=10	No vibr. coupl. (g=0)	2520	0.0655949
Panel N=10	No vibr. coupl. (g=0)	2555	0.0666855
Panel N=10	No vibr. coupl. (g=0)	2590	0.0630403
Panel N=10	No vibr. coupl. (g=0)	2625	0.0557248
Panel N=10	No vibr. coupl. (g=0)	2660	0.0469691
Panel N=10	No vibr. coupl. (g=0)	2695	0.0385719
Panel N=10	No vibr. coupl. (g=0)	2730	0.0316612
Panel N=10	No vibr. coupl. (g=0)	2765	0.0268826
Panel N=10	No vibr. coupl. (g=0)	2800	0.0242542
Panel N=10	No vibr. coupl. (g=0)	2835	0.0230071
Panel N=10	No vibr. coupl. (g=0)	2870	0.0220115
Panel N=10	No vibr. coupl. (g=0)	2905	0.0205895
Panel N=10	No vibr. coupl. (g=0)	2940	0.0188873
Panel N=10	No vibr. coupl. (g=0)	2975	0.0174354
Panel N=10	No vibr. coupl. (g=0)	3010	0.0164629
Panel N=10	No vibr. coupl. (g=0)	3045	0.0157325
Panel N=10	No vibr. coupl. (g=0)	3080	0.0149467
Panel N=10	No vibr. coupl. (g=0)	3115	0.0141117
Panel N=10	No vibr. coupl. (g=0)	3150	0.01343
Panel N=10	No vibr. coupl. (g=0)	3185	0.0129646
Panel N=10	No vibr. coupl. (g=0)	3220	0.0125534
Panel N=10	No vibr. coupl. (g=0)	3255	0.0120452
Panel N=10	No vibr. coupl. (g=0)	3290	0.0114914
Panel N=10	No vibr. coupl. (g=0)	3325	0.0110424
Panel N=10	No vibr. coupl. (g=0)	3360	0.0107271
Panel N=10	No vibr. coupl. (g=0)	3395	0.0104258
Panel N=10	No vibr. coupl. (g=0)	3430	0.0100474
Panel N=10	No vibr. coupl. (g=0)	3465	0.00964657
Panel N=10	No vibr. coupl. (g=0)	3500	0.0093287
Panel N=10	With coupl., full osc. (g=g_0, N_b=5)	0	0.128111
Panel N=10	With coupl., full osc. (g=g_0, N_b=5)	35	0.134555
Panel N=10	With coupl., full osc. (g=g_0, N_b=5)	70	0.142385
Panel N=10	With coupl., full osc. (g=g_0, N_b=5)	105	0.151398
Panel N=10	With coupl., full osc. (g=g_0, N_b=5)	140	0.160694
Panel N=10	With coupl., full osc. (g=g_0, N_b=5)	175	0.169245
Panel N=10	With coupl., full osc. (g=g_0, N_b=5)	210	0.176675
Panel N=10	With coupl., full osc. (g=g_0, N_b=5)	245	0.183478
Panel N=10	With coupl., full osc. (g=g_0, N_b=5)	280	0.191311
Panel N=10	With coupl., full osc. (g=g_0, N_b=5)	315	0.20241
Panel N=10	With coupl., full osc. (g=g_0, N_b=5)	350	0.217927
Panel N=10	With coupl., full osc. (g=g_0, N_b=5)	385	0.237216
Panel N=10	With coupl., full osc. (g=g_0, N_b=5)	420	0.257509
Panel N=10	With coupl., full osc. (g=g_0, N_b=5)	455	0.275543
Panel N=10	With coupl., full osc. (g=g_0, N_b=5)	490	0.289585
Panel N=10	With coupl., full osc. (g=g_0, N_b=5)	525	0.300807
Panel N=10	With coupl., full osc. (g=g_0, N_b=5)	560	0.313064
Panel N=10	With coupl., full osc. (g=g_0, N_b=5)	595	0.330425
Panel N=10	With coupl., full osc. (g=g_0, N_b=5)	630	0.354217
Panel N=10	With coupl., full osc. (g=g_0, N_b=5)	665	0.381261
Panel N=10	With coupl., full osc. (g=g_0, N_b=5)	700	0.405561
Panel N=10	With coupl., full osc. (g=g_0, N_b=5)	735	0.420889
Panel N=10	With coupl., full osc. (g=g_0, N_b=5)	770	0.424321
Panel N=10	With coupl., full osc. (g=g_0, N_b=5)	805	0.417449
Panel N=10	With coupl., full osc. (g=g_0, N_b=5)	840	0.405376
Panel N=10	With coupl., full osc. (g=g_0, N_b=5)	875	0.394214
Panel N=10	With coupl., full osc. (g=g_0, N_b=5)	910	0.387514
Panel N=10	With coupl., full osc. (g=g_0, N_b=5)	945	0.387484
Panel N=10	With coupl., full osc. (g=g_0, N_b=5)	980	0.394467
Panel N=10	With coupl., full osc. (g=g_0, N_b=5)	1015	0.406997
Panel N=10	With coupl., full osc. (g=g_0, N_b=5)	1050	0.423144
Panel N=10	With coupl., full osc. (g=g_0, N_b=5)	1085	0.440419
Panel N=10	With coupl., full osc. (g=g_0, N_b=5)	1120	0.455609
Panel N=10	With coupl., full osc. (g=g_0, N_b=5)	1155	0.465098
Panel N=10	With coupl., full osc. (g=g_0, N_b=5)	1190	0.465764
Panel N=10	With coupl., full osc. (g=g_0, N_b=5)	1225	0.456922
Panel N=10	With coupl., full osc. (g=g_0, N_b=5)	1260	0.441882
Panel N=10	With coupl., full osc. (g=g_0, N_b=5)	1295	0.428482
Panel N=10	With coupl., full osc. (g=g_0, N_b=5)	1330	0.426571
Panel N=10	With coupl., full osc. (g=g_0, N_b=5)	1365	0.443914
Panel N=10	With coupl., full osc. (g=g_0, N_b=5)	1400	0.480644
Panel N=10	With coupl., full osc. (g=g_0, N_b=5)	1435	0.527026
Panel N=10	With coupl., full osc. (g=g_0, N_b=5)	1470	0.565201
Panel N=10	With coupl., full osc. (g=g_0, N_b=5)	1505	0.576971
Panel N=10	With coupl., full osc. (g=g_0, N_b=5)	1540	0.552309
Panel N=10	With coupl., full osc. (g=g_0, N_b=5)	1575	0.496145
Panel N=10	With coupl., full osc. (g=g_0, N_b=5)	1610	0.427275
Panel N=10	With coupl., full osc. (g=g_0, N_b=5)	1645	0.371282
Panel N=10	With coupl., full osc. (g=g_0, N_b=5)	1680	0.348673
Panel N=10	With coupl., full osc. (g=g_0, N_b=5)	1715	0.364741
Panel N=10	With coupl., full osc. (g=g_0, N_b=5)	1750	0.407311
Panel N=10	With coupl., full osc. (g=g_0, N_b=5)	1785	0.452548
Panel N=10	With coupl., full osc. (g=g_0, N_b=5)	1820	0.476034
Panel N=10	With coupl., full osc. (g=g_0, N_b=5)	1855	0.4638
Panel N=10	With coupl., full osc. (g=g_0, N_b=5)	1890	0.417229
Panel N=10	With coupl., full osc. (g=g_0, N_b=5)	1925	0.351027
Panel N=10	With coupl., full osc. (g=g_0, N_b=5)	1960	0.285656
Panel N=10	With coupl., full osc. (g=g_0, N_b=5)	1995	0.239066
Panel N=10	With coupl., full osc. (g=g_0, N_b=5)	2030	0.221504
Panel N=10	With coupl., full osc. (g=g_0, N_b=5)	2065	0.233742
Panel N=10	With coupl., full osc. (g=g_0, N_b=5)	2100	0.268547
Panel N=10	With coupl., full osc. (g=g_0, N_b=5)	2135	0.313561
Panel N=10	With coupl., full osc. (g=g_0, N_b=5)	2170	0.354114
Panel N=10	With coupl., full osc. (g=g_0, N_b=5)	2205	0.377116
Panel N=10	With coupl., full osc. (g=g_0, N_b=5)	2240	0.375213
Panel N=10	With coupl., full osc. (g=g_0, N_b=5)	2275	0.34914
Panel N=10	With coupl., full osc. (g=g_0, N_b=5)	2310	0.307109
Panel N=10	With coupl., full osc. (g=g_0, N_b=5)	2345	0.261126
Panel N=10	With coupl., full osc. (g=g_0, N_b=5)	2380	0.221402
Panel N=10	With coupl., full osc. (g=g_0, N_b=5)	2415	0.192884
Panel N=10	With coupl., full osc. (g=g_0, N_b=5)	2450	0.174452
Panel N=10	With coupl., full osc. (g=g_0, N_b=5)	2485	0.162728
Panel N=10	With coupl., full osc. (g=g_0, N_b=5)	2520	0.155229
Panel N=10	With coupl., full osc. (g=g_0, N_b=5)	2555	0.15169
Panel N=10	With coupl., full osc. (g=g_0, N_b=5)	2590	0.15169
Panel N=10	With coupl., full osc. (g=g_0, N_b=5)	2625	0.160924
Panel N=10	With coupl., full osc. (g=g_0, N_b=5)	2660	0.175221
Panel N=10	With coupl., full osc. (g=g_0, N_b=5)	2695	0.194706
Panel N=10	With coupl., full osc. (g=g_0, N_b=5)	2730	0.215744
Panel N=10	With coupl., full osc. (g=g_0, N_b=5)	2765	0.232023
Panel N=10	With coupl., full osc. (g=g_0, N_b=5)	2800	0.235851
Panel N=10	With coupl., full osc. (g=g_0, N_b=5)	2835	0.222383
Panel N=10	With coupl., full osc. (g=g_0, N_b=5)	2870	0.19306
Panel N=10	With coupl., full osc. (g=g_0, N_b=5)	2905	0.157163
Panel N=10	With coupl., full osc. (g=g_0, N_b=5)	2940	0.127749
Panel N=10	With coupl., full osc. (g=g_0, N_b=5)	2975	0.114678
Panel N=10	With coupl., full osc. (g=g_0, N_b=5)	3010	0.119115
Panel N=10	With coupl., full osc. (g=g_0, N_b=5)	3045	0.132916
Panel N=10	With coupl., full osc. (g=g_0, N_b=5)	3080	0.143603
Panel N=10	With coupl., full osc. (g=g_0, N_b=5)	3115	0.141519
Panel N=10	With coupl., full osc. (g=g_0, N_b=5)	3150	0.124673
Panel N=10	With coupl., full osc. (g=g_0, N_b=5)	3185	0.0989841
Panel N=10	With coupl., full osc. (g=g_0, N_b=5)	3220	0.0740548
Panel N=10	With coupl., full osc. (g=g_0, N_b=5)	3255	0.0577877
Panel N=10	With coupl., full osc. (g=g_0, N_b=5)	3290	0.0528618
Panel N=10	With coupl., full osc. (g=g_0, N_b=5)	3325	0.0562634
Panel N=10	With coupl., full osc. (g=g_0, N_b=5)	3360	0.0619249
Panel N=10	With coupl., full osc. (g=g_0, N_b=5)	3395	0.0642639
Panel N=10	With coupl., full osc. (g=g_0, N_b=5)	3430	0.0607309
Panel N=10	With coupl., full osc. (g=g_0, N_b=5)	3465	0.052257
Panel N=10	With coupl., full osc. (g=g_0, N_b=5)	3500	0.0418679
Panel N=10	With coupl., trunc. osc. (g=g_0, N_b=2)	0	0.128284
Panel N=10	With coupl., trunc. osc. (g=g_0, N_b=2)	35	0.13522
Panel N=10	With coupl., trunc. osc. (g=g_0, N_b=2)	70	0.143366
Panel N=10	With coupl., trunc. osc. (g=g_0, N_b=2)	105	0.152507
Panel N=10	With coupl., trunc. osc. (g=g_0, N_b=2)	140	0.161714
Panel N=10	With coupl., trunc. osc. (g=g_0, N_b=2)	175	0.170141
Panel N=10	With coupl., trunc. osc. (g=g_0, N_b=2)	210	0.176988
Panel N=10	With coupl., trunc. osc. (g=g_0, N_b=2)	245	0.18284
Panel N=10	With coupl., trunc. osc. (g=g_0, N_b=2)	280	0.189317
Panel N=10	With coupl., trunc. osc. (g=g_0, N_b=2)	315	0.198925
Panel N=10	With coupl., trunc. osc. (g=g_0, N_b=2)	350	0.213145
Panel N=10	With coupl., trunc. osc. (g=g_0, N_b=2)	385	0.23199
Panel N=10	With coupl., trunc. osc. (g=g_0, N_b=2)	420	0.253195
Panel N=10	With coupl., trunc. osc. (g=g_0, N_b=2)	455	0.273305
Panel N=10	With coupl., trunc. osc. (g=g_0, N_b=2)	490	0.289803
Panel N=10	With coupl., trunc. osc. (g=g_0, N_b=2)	525	0.302729
Panel N=10	With coupl., trunc. osc. (g=g_0, N_b=2)	560	0.314345
Panel N=10	With coupl., trunc. osc. (g=g_0, N_b=2)	595	0.327438
Panel N=10	With coupl., trunc. osc. (g=g_0, N_b=2)	630	0.343239
Panel N=10	With coupl., trunc. osc. (g=g_0, N_b=2)	665	0.360199
Panel N=10	With coupl., trunc. osc. (g=g_0, N_b=2)	700	0.374188
Panel N=10	With coupl., trunc. osc. (g=g_0, N_b=2)	735	0.381402
Panel N=10	With coupl., trunc. osc. (g=g_0, N_b=2)	770	0.380911
Panel N=10	With coupl., trunc. osc. (g=g_0, N_b=2)	805	0.37447
Panel N=10	With coupl., trunc. osc. (g=g_0, N_b=2)	840	0.366229
Panel N=10	With coupl., trunc. osc. (g=g_0, N_b=2)	875	0.360028
Panel N=10	With coupl., trunc. osc. (g=g_0, N_b=2)	910	0.357968
Panel N=10	With coupl., trunc. osc. (g=g_0, N_b=2)	945	0.360392
Panel N=10	With coupl., trunc. osc. (g=g_0, N_b=2)	980	0.36666
Panel N=10	With coupl., trunc. osc. (g=g_0, N_b=2)	1015	0.375368
Panel N=10	With coupl., trunc. osc. (g=g_0, N_b=2)	1050	0.385501
Panel N=10	With coupl., trunc. osc. (g=g_0, N_b=2)	1085	0.396551
Panel N=10	With coupl., trunc. osc. (g=g_0, N_b=2)	1120	0.407093
Panel N=10	With coupl., trunc. osc. (g=g_0, N_b=2)	1155	0.415243
Panel N=10	With coupl., trunc. osc. (g=g_0, N_b=2)	1190	0.419563
Panel N=10	With coupl., trunc. osc. (g=g_0, N_b=2)	1225	0.419716
Panel N=10	With coupl., trunc. osc. (g=g_0, N_b=2)	1260	0.417855
Panel N=10	With coupl., trunc. osc. (g=g_0, N_b=2)	1295	0.418902
Panel N=10	With coupl., trunc. osc. (g=g_0, N_b=2)	1330	0.428593
Panel N=10	With coupl., trunc. osc. (g=g_0, N_b=2)	1365	0.451913
Panel N=10	With coupl., trunc. osc. (g=g_0, N_b=2)	1400	0.487409
Panel N=10	With coupl., trunc. osc. (g=g_0, N_b=2)	1435	0.52679
Panel N=10	With coupl., trunc. osc. (g=g_0, N_b=2)	1470	0.556217
Panel N=10	With coupl., trunc. osc. (g=g_0, N_b=2)	1505	0.561576
Panel N=10	With coupl., trunc. osc. (g=g_0, N_b=2)	1540	0.535778
Panel N=10	With coupl., trunc. osc. (g=g_0, N_b=2)	1575	0.483273
Panel N=10	With coupl., trunc. osc. (g=g_0, N_b=2)	1610	0.421245
Panel N=10	With coupl., trunc. osc. (g=g_0, N_b=2)	1645	0.371775
Panel N=10	With coupl., trunc. osc. (g=g_0, N_b=2)	1680	0.352154
Panel N=10	With coupl., trunc. osc. (g=g_0, N_b=2)	1715	0.367367
Panel N=10	With coupl., trunc. osc. (g=g_0, N_b=2)	1750	0.407166
Panel N=10	With coupl., trunc. osc. (g=g_0, N_b=2)	1785	0.450398
Panel N=10	With coupl., trunc. osc. (g=g_0, N_b=2)	1820	0.474823
Panel N=10	With coupl., trunc. osc. (g=g_0, N_b=2)	1855	0.466355
Panel N=10	With coupl., trunc. osc. (g=g_0, N_b=2)	1890	0.424567
Panel N=10	With coupl., trunc. osc. (g=g_0, N_b=2)	1925	0.362021
Panel N=10	With coupl., trunc. osc. (g=g_0, N_b=2)	1960	0.362021
Panel N=10	With coupl., trunc. osc. (g=g_0, N_b=2)	1995	0.250398
Panel N=10	With coupl., trunc. osc. (g=g_0, N_b=2)	2030	0.231032
Panel N=10	With coupl., trunc. osc. (g=g_0, N_b=2)	2065	0.241036
Panel N=10	With coupl., trunc. osc. (g=g_0, N_b=2)	2100	0.273224
Panel N=10	With coupl., trunc. osc. (g=g_0, N_b=2)	2135	0.315421
Panel N=10	With coupl., trunc. osc. (g=g_0, N_b=2)	2170	0.35404
Panel N=10	With coupl., trunc. osc. (g=g_0, N_b=2)	2205	0.377562
Panel N=10	With coupl., trunc. osc. (g=g_0, N_b=2)	2240	0.378869
Panel N=10	With coupl., trunc. osc. (g=g_0, N_b=2)	2275	0.357004
Panel N=10	With coupl., trunc. osc. (g=g_0, N_b=2)	2310	0.318258
Panel N=10	With coupl., trunc. osc. (g=g_0, N_b=2)	2345	0.273169
Panel N=10	With coupl., trunc. osc. (g=g_0, N_b=2)	2380	0.233786
Panel N=10	With coupl., trunc. osc. (g=g_0, N_b=2)	2415	0.207772
Panel N=10	With coupl., trunc. osc. (g=g_0, N_b=2)	2450	0.195968
Panel N=10	With coupl., trunc. osc. (g=g_0, N_b=2)	2485	0.193007
Panel N=10	With coupl., trunc. osc. (g=g_0, N_b=2)	2520	0.190641
Panel N=10	With coupl., trunc. osc. (g=g_0, N_b=2)	2555	0.182465
Panel N=10	With coupl., trunc. osc. (g=g_0, N_b=2)	2590	0.16756
Panel N=10	With coupl., trunc. osc. (g=g_0, N_b=2)	2625	0.150391
Panel N=10	With coupl., trunc. osc. (g=g_0, N_b=2)	2660	0.138821
Panel N=10	With coupl., trunc. osc. (g=g_0, N_b=2)	2695	0.139513
Panel N=10	With coupl., trunc. osc. (g=g_0, N_b=2)	2730	0.153251
Panel N=10	With coupl., trunc. osc. (g=g_0, N_b=2)	2765	0.173376
Panel N=10	With coupl., trunc. osc. (g=g_0, N_b=2)	2800	0.188588
Panel N=10	With coupl., trunc. osc. (g=g_0, N_b=2)	2835	0.189064
Panel N=10	With coupl., trunc. osc. (g=g_0, N_b=2)	2870	0.172137
Panel N=10	With coupl., trunc. osc. (g=g_0, N_b=2)	2905	0.144728
Panel N=10	With coupl., trunc. osc. (g=g_0, N_b=2)	2940	0.119078
Panel N=10	With coupl., trunc. osc. (g=g_0, N_b=2)	2975	0.105762
Panel N=10	With coupl., trunc. osc. (g=g_0, N_b=2)	3010	0.107596
Panel N=10	With coupl., trunc. osc. (g=g_0, N_b=2)	3045	0.118637
Panel N=10	With coupl., trunc. osc. (g=g_0, N_b=2)	3080	0.128456
Panel N=10	With coupl., trunc. osc. (g=g_0, N_b=2)	3115	0.12809
Panel N=10	With coupl., trunc. osc. (g=g_0, N_b=2)	3150	0.114914
Panel N=10	With coupl., trunc. osc. (g=g_0, N_b=2)	3185	0.093039
Panel N=10	With coupl., trunc. osc. (g=g_0, N_b=2)	3220	0.0704122
Panel N=10	With coupl., trunc. osc. (g=g_0, N_b=2)	3255	0.0543233
Panel N=10	With coupl., trunc. osc. (g=g_0, N_b=2)	3290	0.0480703
Panel N=10	With coupl., trunc. osc. (g=g_0, N_b=2)	3325	0.050089
Panel N=10	With coupl., trunc. osc. (g=g_0, N_b=2)	3360	0.0555572
Panel N=10	With coupl., trunc. osc. (g=g_0, N_b=2)	3395	0.0592349
Panel N=10	With coupl., trunc. osc. (g=g_0, N_b=2)	3430	0.0579779
Panel N=10	With coupl., trunc. osc. (g=g_0, N_b=2)	3465	0.0516855
Panel N=10	With coupl., trunc. osc. (g=g_0, N_b=2)	3500	0.0425649
