# Supplementary material for: Simulating electron transfer on noisy quantum computers
Source: Nat Commun. 2026 May 28;17:4779. doi: 10.1038/s41467-026-73700-1 (PMC13219408; doi:10.1038/s41467-026-73700-1)
Supplement: Supplementary file 3 — Source Data [file 41467_2026_73700_MOESM3_ESM.zip › SourceData/supplementary_figure_6_and_supplementary_table_II.xlsx]

## Sheet: Supp. Fig. 6 + Supp. Tab. II
series	N	Hardware Calibration Characteristics for each of the 10 quantum simulations
Smallest T1 among Qubits in µs	3	114.464	146.795	127.82	125.141	125.141	142.668	134.162	124.163	143.782	143.867
Average T1 among Qubits in µs	3	187.715	211.254	229.9	224.766	224.766	225.607	252.456	199.52	218.857	238.863
Largest T1 among Qubits in µs	3	308.55	305.975	392.701	323.309	323.309	290.776	455.573	259.111	341.526	364.033
Smallest T2 among Qubits in µs	3	39.0089	124.142	207.347	166.79	166.79	218.779	204.923	68.5367	113.012	223.32
Average T1 among Qubits in µs	3	133.069	256.316	296.858	221.234	221.234	301.147	325.65	185.306	237.96	299.341
Largest T1 among Qubits in µs	3	226.454	474.657	450.104	335.847	335.847	400.086	480.699	314.197	458.897	447.557
Minimum ROE among Qubits	3	0.0012207	0.00244141	0.00317383	0.00219727	0.00219727	0.00317383	0.00268555	0.00268555	0.00195312	0.00170898
Maximum ROE among Qubits	3	0.00463867	0.00805664	0.00952148	0.00561523	0.00561523	0.00463867	0.00439453	0.00634766	0.00878906	0.00439453
Median ROE among Qubits	3	0.00268555	0.00463867	0.00390625	0.00305176	0.00305176	0.00402832	0.00390625	0.00512695	0.00427246	0.00366211
Minimum 1QF among Qubits	3	0.000117855	0.000159948	0.000131342	0.000125378	0.000125378	9.74283e-05	0.000108607	0.000134324	6.4372e-05	0.000123474
Median 1QF among Qubits	3	0.00015508	0.000177511	0.000173905	0.000152591	0.000152591	0.000227356	0.000166304	0.000179581	0.000218625	0.000263787
Largest 1QF among Qubits	3	0.000176652	0.00023432	0.000429368	0.000177594	0.000177594	0.000279675	0.000296562	0.000264214	0.000392255	0.000417899
Minimum 2QF among Gates	3	0.00143674	0.00205854	0.00175706	0.00170622	0.00170622	0.00145448	0.00129763	0.00143992	0.00128705	0.00258141
Maximum 2QF among Gates	3	0.00223195	0.00220049	0.0022829	0.00192424	0.00192424	0.00344206	0.00159495	0.00146629	0.00168352	0.00335807
Median ROE among Gates	3	0.00183435	0.00212951	0.00201998	0.00181523	0.00181523	0.00244827	0.00144629	0.00145311	0.00148528	0.00296974
Smallest T1 among Qubits in µs	4	114.464	146.795	146.795	130.632	130.632	106.246	96.8132	96.5633	96.5633	95.4866
Average T1 among Qubits in µs	4	206.746	204.713	204.713	208.347	208.347	231.584	204.863	177.093	177.093	226.619
Largest T1 among Qubits in µs	4	308.55	305.975	305.975	304.934	304.934	447.752	311.08	275.558	275.558	384.144
Smallest T2 among Qubits in µs	4	39.0089	124.142	124.142	142.721	142.721	134.353	36.1188	115.404	115.404	140.035
Average T1 among Qubits in µs	4	148.787	243.517	243.517	229.32	229.32	213.394	173.858	185.976	185.976	228.207
Largest T1 among Qubits in µs	4	236.165	474.657	474.657	413.157	413.157	244.105	251.06	260.972	260.972	524.008
Minimum ROE among Qubits	4	0.0012207	0.00244141	0.00244141	0.00268555	0.00268555	0.00146484	0.00219727	0.00341797	0.00341797	0.00170898
Maximum ROE among Qubits	4	0.00756836	0.0166016	0.0166016	0.0200195	0.0200195	0.017334	0.015625	0.0141602	0.0141602	0.0144043
Median ROE among Qubits	4	0.0032959	0.00476074	0.00476074	0.00476074	0.00476074	0.00488281	0.00463867	0.00524902	0.00524902	0.00463867
Minimum 1QF among Qubits	4	0.000117855	0.000159948	0.000159948	8.81057e-05	8.81057e-05	0.000144941	0.000132593	9.76076e-05	9.76076e-05	6.4372e-05
Median 1QF among Qubits	4	0.000158181	0.000197824	0.000197824	0.000188465	0.000188465	0.000191534	0.000218811	0.000188863	0.000188863	0.000265971
Largest 1QF among Qubits	4	0.000283871	0.000387635	0.000387635	0.000325368	0.000325368	0.000390444	0.000462439	0.000401783	0.000401783	0.000678037
Minimum 2QF among Gates	4	0.00143674	0.00205854	0.00205854	0.00149933	0.00149933	0.000770447	0.0011937	0.00117497	0.00117497	0.00128705
Maximum 2QF among Gates	4	0.00223195	0.00220049	0.00220049	0.00189419	0.00189419	0.00178862	0.00352103	0.00143448	0.00143448	0.00400451
Median ROE among Gates	4	0.00183435	0.00212951	0.00212951	0.00169676	0.00169676	0.00127953	0.00235736	0.00130472	0.00130472	0.00264578
Smallest T1 among Qubits in µs	5	114.464	61.6489	61.6489	75.8512	75.8512	106.246	96.8132	96.5633	128.891	107.143
Average T1 among Qubits in µs	5	214.304	208.574	196.169	222.822	222.822	244.98	227.548	231.521	226.067	201.497
Largest T1 among Qubits in µs	5	364.871	383.072	331.604	341.807	341.807	447.752	372.923	372.844	351.028	318.812
Smallest T2 among Qubits in µs	5	39.0089	81.2232	81.2232	107.965	107.965	30.3006	36.1188	87.1494	113.012	123.931
Average T1 among Qubits in µs	5	180.492	198.779	191.413	228.895	228.895	204.679	216.22	247.297	269.836	196.346
Largest T1 among Qubits in µs	5	500.984	373.757	373.757	406.311	406.311	309.342	431.29	599.239	487.57	245.792
Minimum ROE among Qubits	5	0.0012207	0.00317383	0.00317383	0.00292969	0.00292969	0.00146484	0.00219727	0.00170898	0.00195312	0.00244141
Maximum ROE among Qubits	5	0.00756836	0.0217285	0.0217285	0.0178223	0.0178223	0.017334	0.015625	0.0178223	0.0214844	0.0202637
Median ROE among Qubits	5	0.0032959	0.00439453	0.00488281	0.00476074	0.00476074	0.00488281	0.0045166	0.00524902	0.00439453	0.00500488
Minimum 1QF among Qubits	5	0.000117855	0.00012674	0.000127896	7.86905e-05	7.86905e-05	0.000144941	0.000132593	0.00014112	6.4372e-05	9.5468e-05
Median 1QF among Qubits	5	0.000161524	0.00017693	0.00017693	0.000156233	0.000156233	0.000191534	0.000222827	0.000186634	0.000213649	0.000185854
Largest 1QF among Qubits	5	0.000283871	0.000410659	0.000410659	0.000263597	0.000263597	0.000460099	0.000462439	0.000401783	0.000392255	0.000432654
Minimum 2QF among Gates	5	0.00143674	0.00171063	0.00171063	0.00150462	0.00150462	0.0011937	0.00119604	0.00110533	0.00159454	0.00124098
Maximum 2QF among Gates	5	0.00482696	0.0027603	0.0027603	0.0025521	0.0025521	0.00282944	0.00352103	0.00159791	0.00410109	0.00568188
Median ROE among Gates	5	0.00223028	0.00184892	0.00216748	0.00186903	0.00186903	0.00178862	0.00156542	0.00143448	0.00168352	0.0012868
Smallest T1 among Qubits in µs	6	135.553	61.6489	61.6489	75.8512	100.759	106.246	96.8132	96.5633	143.782	115.446
Average T1 among Qubits in µs	6	245.326	179.606	179.606	207.65	201.909	224.716	215.726	221.33	226.873	238.967
Largest T1 among Qubits in µs	6	344.991	304.255	304.255	322.091	304.934	367.794	333.832	372.844	351.028	384.144
Smallest T2 among Qubits in µs	6	31.5302	36.5703	36.5703	39.534	69.9954	30.3006	36.1188	87.1494	113.012	79.4003
Average T1 among Qubits in µs	6	228.371	167.654	167.654	178.466	217.185	197.713	183.162	247.548	279.729	250.595
Largest T1 among Qubits in µs	6	490.651	253.548	253.548	272.463	413.157	321.105	295.644	599.239	487.57	620.514
Minimum ROE among Qubits	6	0.00219727	0.00292969	0.00292969	0.00292969	0.00268555	0.00146484	0.00219727	0.00170898	0.00195312	0.00170898
Maximum ROE among Qubits	6	0.0441895	0.0217285	0.0217285	0.0178223	0.0200195	0.0183105	0.0217285	0.0300293	0.0214844	0.0305176
Median ROE among Qubits	6	0.00610352	0.00500488	0.00500488	0.00476074	0.00463867	0.00439453	0.00488281	0.00524902	0.00512695	0.00500488
Minimum 1QF among Qubits	6	9.46146e-05	0.000127896	0.000127896	7.86905e-05	8.81057e-05	0.000144941	0.000132593	0.00014112	6.4372e-05	6.4372e-05
Median 1QF among Qubits	6	0.000128129	0.000199583	0.000199583	0.000150503	0.000188278	0.000245616	0.000218811	0.000186973	0.000209946	0.000215527
Largest 1QF among Qubits	6	0.00022245	0.000410659	0.000410659	0.000263597	0.000667684	0.000677661	0.000462439	0.000473924	0.000392255	0.00190869
Minimum 2QF among Gates	6	0.0013246	0.00161244	0.00161244	0.00165239	0.00149933	0.0011937	0.0011937	0.00110533	0.00124247	0.00128705
Maximum 2QF among Gates	6	0.00179201	0.0027603	0.0027603	0.0025521	0.00454305	0.00549713	0.00352103	0.00159791	0.00410109	0.00422643
Median ROE among Gates	6	0.00162961	0.00189593	0.00189593	0.00219523	0.00188237	0.00395966	0.00154205	0.00127768	0.00132423	0.00283321
Smallest T1 among Qubits in µs	7	135.553	61.6489	61.6489	75.8512	75.8512	106.246	96.8132	128.891	128.891	107.143
Average T1 among Qubits in µs	7	239.514	184.196	184.196	202.502	202.502	223.269	211.166	225.427	216.289	206.373
Largest T1 among Qubits in µs	7	344.991	331.604	331.604	322.091	322.091	367.794	333.832	353.848	351.028	318.812
Smallest T2 among Qubits in µs	7	26.06	81.2232	81.2232	107.965	107.965	58.5669	118.668	121.465	113.012	35.4986
Average T1 among Qubits in µs	7	213.686	192.197	192.197	214.124	214.124	217.337	205.848	275.323	263.063	199.252
Largest T1 among Qubits in µs	7	490.651	373.757	373.757	386.043	386.043	395.73	295.644	536.631	487.57	398.718
Minimum ROE among Qubits	7	0.00219727	0.00292969	0.00292969	0.00292969	0.00292969	0.00170898	0.00219727	0.00219727	0.00195312	0.00244141
Maximum ROE among Qubits	7	0.0441895	0.0290527	0.0290527	0.0349121	0.0349121	0.0324707	0.0302734	0.020752	0.0214844	0.0344238
Median ROE among Qubits	7	0.00610352	0.00500488	0.00500488	0.00524902	0.00524902	0.00476074	0.00488281	0.00695801	0.00524902	0.00512695
Minimum 1QF among Qubits	7	9.46146e-05	0.000127896	0.000127896	7.86905e-05	7.86905e-05	0.000171634	0.000132593	6.4372e-05	6.4372e-05	9.5468e-05
Median 1QF among Qubits	7	0.000135284	0.000199706	0.000199706	0.000150503	0.000150503	0.000270849	0.000245616	0.000213649	0.000213649	0.000195716
Largest 1QF among Qubits	7	0.00022245	0.00241676	0.00241676	0.00135838	0.00135838	0.000677661	0.000451177	0.000392255	0.000392255	0.000545128
Minimum 2QF among Gates	7	0.0013246	0.00161244	0.00161244	0.00165239	0.00165239	0.00158965	0.00105994	0.00119255	0.00124247	0.00108179
Maximum 2QF among Gates	7	0.00179201	0.00216748	0.00216748	0.0018045	0.0018045	0.00549713	0.00156542	0.00408556	0.00410109	0.00331276
Median ROE among Gates	7	0.00162961	0.00181011	0.00181011	0.0016917	0.0016917	0.00168758	0.00145623	0.00136974	0.00132423	0.00140348
Smallest T1 among Qubits in µs	8	125.963	61.6489	61.6489	75.8512	75.8512	106.246	91.7432	96.5633	128.891	107.143
Average T1 among Qubits in µs	8	229.324	193.525	193.525	213.191	216.897	223.921	205.765	207.599	218.19	218.122
Largest T1 among Qubits in µs	8	344.991	331.604	331.604	322.091	341.807	367.794	296.752	372.844	351.028	357.346
Smallest T2 among Qubits in µs	8	26.06	36.5703	36.5703	39.534	52.685	30.3006	62.4582	63.4707	113.012	35.4986
Average T1 among Qubits in µs	8	203.431	183.863	183.863	207.003	204.13	209.992	211.887	201.789	262.977	212.806
Largest T1 among Qubits in µs	8	490.651	373.757	373.757	386.043	406.311	395.73	427.29	449.978	487.57	398.718
Minimum ROE among Qubits	8	0.00219727	0.00292969	0.00292969	0.00292969	0.00292969	0.00146484	0.00219727	0.00170898	0.00195312	0.00244141
Maximum ROE among Qubits	8	0.0441895	0.0290527	0.0290527	0.0349121	0.0349121	0.0324707	0.0400391	0.0300293	0.0214844	0.0344238
Median ROE among Qubits	8	0.00561523	0.00500488	0.00500488	0.00524902	0.00524902	0.00439453	0.00634766	0.00488281	0.00524902	0.00500488
Minimum 1QF among Qubits	8	9.46146e-05	0.000127896	0.000127896	7.86905e-05	7.86905e-05	0.000144941	0.000125837	9.76076e-05	6.4372e-05	9.5468e-05
Median 1QF among Qubits	8	0.000149105	0.00018554	0.00018554	0.000150503	0.000160534	0.000245616	0.000241677	0.000193338	0.000209946	0.00020231
Largest 1QF among Qubits	8	0.00022245	0.00241676	0.00241676	0.00135838	0.00135838	0.000677661	0.00070063	0.000473924	0.000392255	0.000545128
Minimum 2QF among Gates	8	0.0013246	0.00161244	0.00161244	0.00165239	0.00150462	0.0011937	0.0014478	0.00112088	0.00124676	0.00124041
Maximum 2QF among Gates	8	0.00179201	0.00216748	0.00216748	0.0018045	0.0025521	0.00549167	0.00568188	0.00316303	0.00410109	0.00227068
Median ROE among Gates	8	0.00162961	0.00181011	0.00181011	0.0016917	0.00177532	0.00230903	0.00200063	0.00173816	0.00139807	0.00140348
Smallest T1 among Qubits in µs	9	125.963	61.6489	61.6489	75.8512	100.759	106.246	96.8132	96.5633	82.5877	107.143
Average T1 among Qubits in µs	9	225.961	187.017	187.017	225.101	216.949	224.68	215.653	225.037	205.122	204.591
Largest T1 among Qubits in µs	9	344.991	331.604	331.604	348.082	322.091	367.794	333.832	372.844	351.028	322.03
Smallest T2 among Qubits in µs	9	26.06	36.5703	36.5703	52.685	52.685	30.3006	36.1188	59.8195	72.2553	35.4986
Average T1 among Qubits in µs	9	199.788	173.632	173.632	212.843	203.237	205.842	183.606	221.262	232.221	187.673
Largest T1 among Qubits in µs	9	490.651	373.757	373.757	406.311	413.157	395.73	295.644	599.239	487.57	398.718
Minimum ROE among Qubits	9	0.00219727	0.00195312	0.00195312	0.00292969	0.00268555	0.00146484	0.00219727	0.00170898	0.00195312	0.00244141
Maximum ROE among Qubits	9	0.0441895	0.0290527	0.0290527	0.0349121	0.0219727	0.0324707	0.0302734	0.0300293	0.0214844	0.0344238
Median ROE among Qubits	9	0.00622559	0.00512695	0.00512695	0.00524902	0.00476074	0.00439453	0.00488281	0.00549316	0.00476074	0.00598145
Minimum 1QF among Qubits	9	9.46146e-05	0.000127896	0.000127896	7.86905e-05	7.86905e-05	0.000144941	0.000132593	0.000118788	6.4372e-05	9.5468e-05
Median 1QF among Qubits	9	0.000164018	0.000228845	0.000228845	0.000162258	0.000181938	0.000264136	0.000271957	0.000193338	0.000213649	0.00020231
Largest 1QF among Qubits	9	0.000448913	0.00241676	0.00241676	0.00135838	0.000667684	0.000677661	0.000462439	0.000565978	0.00166575	0.000545128
Minimum 2QF among Gates	9	0.0013246	0.00171063	0.00171063	0.00150462	0.00149933	0.00158965	0.00105994	0.00110533	0.0015091	0.00152583
Maximum 2QF among Gates	9	0.00179201	0.00228339	0.00228339	0.0025521	0.00454305	0.00549713	0.00154871	0.00159791	0.00990112	0.00568188
Median ROE among Gates	9	0.00162961	0.00202923	0.00202923	0.00177532	0.00188237	0.00168758	0.00137742	0.00127768	0.00401464	0.00233765
Smallest T1 among Qubits in µs	10	90.8006	61.6489	61.6489	75.8512	75.8512	106.246	25.6857	96.5633	26.6067	107.143
Average T1 among Qubits in µs	10	216.934	204.018	204.018	206.875	206.875	214.694	199.872	203.83	187.278	207.1
Largest T1 among Qubits in µs	10	344.991	453.493	453.493	322.091	322.091	367.794	455.573	372.844	309.517	322.03
Smallest T2 among Qubits in µs	10	26.06	59.2261	59.2261	52.685	52.685	30.3006	31.9471	59.8195	30.4873	35.4986
Average T1 among Qubits in µs	10	198.437	187.302	187.302	197.095	197.095	197.14	223.149	194.857	199.767	183.459
Largest T1 among Qubits in µs	10	490.651	373.757	373.757	386.043	386.043	395.73	480.699	449.978	359.645	398.718
Minimum ROE among Qubits	10	0.00219727	0.00195312	0.00195312	0.00292969	0.00292969	0.00146484	0.00268555	0.00170898	0.00170898	0.00244141
Maximum ROE among Qubits	10	0.0441895	0.0290527	0.0290527	0.0349121	0.0349121	0.0324707	0.0151367	0.0300293	0.0222168	0.0344238
Median ROE among Qubits	10	0.00671387	0.0057373	0.0057373	0.00524902	0.00524902	0.00439453	0.00476074	0.00524902	0.00476074	0.00598145
Minimum 1QF among Qubits	10	9.46146e-05	0.000127896	0.000127896	7.86905e-05	7.86905e-05	0.000144941	0.000108607	9.76076e-05	8.58596e-05	9.5468e-05
Median 1QF among Qubits	10	0.000164018	0.0002396	0.0002396	0.000157939	0.000157939	0.000264136	0.000181665	0.000193338	0.000182261	0.00020231
Largest 1QF among Qubits	10	0.000448913	0.00241676	0.00241676	0.00135838	0.00135838	0.000677661	0.000710413	0.000473924	0.000470046	0.000545128
Minimum 2QF among Gates	10	0.0013246	0.00176884	0.00176884	0.0018045	0.0018045	0.0011937	0.00129763	0.00124041	0.00120368	0.00108179
Maximum 2QF among Gates	10	0.00179201	0.0031767	0.0031767	0.00498593	0.00498593	0.00549167	0.00240885	0.00400622	0.00267309	0.00331276
Median ROE among Gates	10	0.00162961	0.00221634	0.00221634	0.0025238	0.0025238	0.00230903	0.00147918	0.00182659	0.00152917	0.00140348
