# Supplementary material for: Simulating electron transfer on noisy quantum computers
Source: Nat Commun. 2026 May 28;17:4779. doi: 10.1038/s41467-026-73700-1 (PMC13219408; doi:10.1038/s41467-026-73700-1)
Supplement: Supplementary file 3 — Source Data [file 41467_2026_73700_MOESM3_ESM.zip › SourceData/figure_3.xlsx]

## Sheet: Panel a top
panel	x	y	z
Panel a top	0	0	1
Panel a top	1	0	0
Panel a top	2	0	0
Panel a top	3	0	0
Panel a top	4	0	0
Panel a top	0	4	0.861376
Panel a top	1	4	0.138371
Panel a top	2	4	4.69886e-05
Panel a top	3	4	0.000174343
Panel a top	4	4	3.09168e-05
Panel a top	0	8	0.667157
Panel a top	1	8	0.315597
Panel a top	2	8	0.0157795
Panel a top	3	8	0.00146651
Panel a top	4	8	0
Panel a top	0	12	0.65768
Panel a top	1	12	0.240363
Panel a top	2	12	0.076668
Panel a top	3	12	0.0250357
Panel a top	4	12	0.000253655
Panel a top	0	16	0.764954
Panel a top	1	16	0.0392154
Panel a top	2	16	0.121156
Panel a top	3	16	0.0705716
Panel a top	4	16	0.00410312
Panel a top	0	20	0.696113
Panel a top	1	20	0.0680273
Panel a top	2	20	0.0894779
Panel a top	3	20	0.12339
Panel a top	4	20	0.0229917
Panel a top	0	24	0.488732
Panel a top	1	24	0.281165
Panel a top	2	24	0.0327278
Panel a top	3	24	0.126258
Panel a top	4	24	0.0711166
Panel a top	0	28	0.409057
Panel a top	1	28	0.321454
Panel a top	2	28	0.0285534
Panel a top	3	28	0.12035
Panel a top	4	28	0.120585
Panel a top	0	32	0.509161
Panel a top	1	32	0.106922
Panel a top	2	32	0.0671987
Panel a top	3	32	0.129613
Panel a top	4	32	0.187105
Panel a top	0	36	0.558135
Panel a top	1	36	0.0118523
Panel a top	2	36	0.0724725
Panel a top	3	36	0.125552
Panel a top	4	36	0.231988
Panel a top	0	40	0.433098
Panel a top	1	40	0.148363
Panel a top	2	40	0.0361723
Panel a top	3	40	0.12099
Panel a top	4	40	0.261377
Panel a top	0	44	0.297986
Panel a top	1	44	0.240963
Panel a top	2	44	0.106476
Panel a top	3	44	0.0877724
Panel a top	4	44	0.266802
Panel a top	0	48	0.306404
Panel a top	1	48	0.125503
Panel a top	2	48	0.2854
Panel a top	3	48	0.0539426
Panel a top	4	48	0.22875
Panel a top	0	52	0.34716
Panel a top	1	52	0.0166203
Panel a top	2	52	0.379469
Panel a top	3	52	0.0485326
Panel a top	4	52	0.208219
Panel a top	0	56	0.257822
Panel a top	1	56	0.141267
Panel a top	2	56	0.341451
Panel a top	3	56	0.0554729
Panel a top	4	56	0.203987
Panel a top	0	60	0.127579
Panel a top	1	60	0.296527
Panel a top	2	60	0.299759
Panel a top	3	60	0.0582639
Panel a top	4	60	0.217871
Panel a top	0	64	0.0632204
Panel a top	1	64	0.22118
Panel a top	2	64	0.394295
Panel a top	3	64	0.0763824
Panel a top	4	64	0.244922
Panel a top	0	68	0.0619503
Panel a top	1	68	0.0479128
Panel a top	2	68	0.477651
Panel a top	3	68	0.130443
Panel a top	4	68	0.282043
Panel a top	0	72	0.0669251
Panel a top	1	72	0.0416877
Panel a top	2	72	0.33839
Panel a top	3	72	0.188897
Panel a top	4	72	0.364101
Panel a top	0	76	0.0397068
Panel a top	1	76	0.138577
Panel a top	2	76	0.185873
Panel a top	3	76	0.183728
Panel a top	4	76	0.452114
Panel a top	0	80	0.0237009
Panel a top	1	80	0.138136
Panel a top	2	80	0.171535
Panel a top	3	80	0.165193
Panel a top	4	80	0.501435
Panel a top	0	84	0.0193241
Panel a top	1	84	0.0557413
Panel a top	2	84	0.271132
Panel a top	3	84	0.155308
Panel a top	4	84	0.498495
Panel a top	0	88	0.0183637
Panel a top	1	88	0.0483314
Panel a top	2	88	0.324983
Panel a top	3	88	0.158612
Panel a top	4	88	0.44971
Panel a top	0	92	0.0401957
Panel a top	1	92	0.128637
Panel a top	2	92	0.261187
Panel a top	3	92	0.154848
Panel a top	4	92	0.415133
Panel a top	0	96	0.0923697
Panel a top	1	96	0.130225
Panel a top	2	96	0.308423
Panel a top	3	96	0.1146
Panel a top	4	96	0.354382
Panel a top	0	100	0.114608
Panel a top	1	100	0.0604354
Panel a top	2	100	0.472222
Panel a top	3	100	0.0666211
Panel a top	4	100	0.286113
Panel a top	0	104	0.11366
Panel a top	1	104	0.0387647
Panel a top	2	104	0.562028
Panel a top	3	104	0.0436697
Panel a top	4	104	0.241878
Panel a top	0	108	0.153525
Panel a top	1	108	0.116796
Panel a top	2	108	0.4521
Panel a top	3	108	0.0514103
Panel a top	4	108	0.226169
Panel a top	0	112	0.296552
Panel a top	1	112	0.151339
Panel a top	2	112	0.264614
Panel a top	3	112	0.0701753
Panel a top	4	112	0.217319
Panel a top	0	116	0.393925
Panel a top	1	116	0.0617519
Panel a top	2	116	0.229834
Panel a top	3	116	0.067073
Panel a top	4	116	0.247416
Panel a top	0	120	0.372864
Panel a top	1	120	0.0684611
Panel a top	2	120	0.243524
Panel a top	3	120	0.0762398
Panel a top	4	120	0.238911
Panel a top	0	124	0.326288
Panel a top	1	124	0.130171
Panel a top	2	124	0.197181
Panel a top	3	124	0.0956434
Panel a top	4	124	0.250717
Panel a top	0	128	0.39639
Panel a top	1	128	0.133505
Panel a top	2	128	0.0880984
Panel a top	3	128	0.123282
Panel a top	4	128	0.258724
Panel a top	0	132	0.534109
Panel a top	1	132	0.0536458
Panel a top	2	132	0.0627331
Panel a top	3	132	0.135684
Panel a top	4	132	0.213829
Panel a top	0	136	0.532223
Panel a top	1	136	0.0506724
Panel a top	2	136	0.13279
Panel a top	3	136	0.124509
Panel a top	4	136	0.159806
Panel a top	0	140	0.427062
Panel a top	1	140	0.18384
Panel a top	2	140	0.165844
Panel a top	3	140	0.101188
Panel a top	4	140	0.122066
Panel a top	0	144	0.46478
Panel a top	1	144	0.249326
Panel a top	2	144	0.121266
Panel a top	3	144	0.0804713
Panel a top	4	144	0.084158
Panel a top	0	148	0.623906
Panel a top	1	148	0.137676
Panel a top	2	148	0.0950931
Panel a top	3	148	0.0743516
Panel a top	4	148	0.0689739
Panel a top	0	152	0.724075
Panel a top	1	152	0.0378112
Panel a top	2	152	0.116509
Panel a top	3	152	0.0655138
Panel a top	4	152	0.0560907
Panel a top	0	156	0.647242
Panel a top	1	156	0.116627
Panel a top	2	156	0.139339
Panel a top	3	156	0.0541253
Panel a top	4	156	0.0426661
Panel a top	0	160	0.601953
Panel a top	1	160	0.219068
Panel a top	2	160	0.0911645
Panel a top	3	160	0.0490503
Panel a top	4	160	0.0387646
Panel a top	0	164	0.697589
Panel a top	1	164	0.155549
Panel a top	2	164	0.0655254
Panel a top	3	164	0.0416591
Panel a top	4	164	0.0396774
Panel a top	0	168	0.807562
Panel a top	1	168	0.0438853
Panel a top	2	168	0.0597147
Panel a top	3	168	0.0471943
Panel a top	4	168	0.0416441
Panel a top	0	172	0.7347
Panel a top	1	172	0.11999
Panel a top	2	172	0.0536831
Panel a top	3	172	0.0482891
Panel a top	4	172	0.0433384
Panel a top	0	176	0.558558
Panel a top	1	176	0.287828
Panel a top	2	176	0.0574936
Panel a top	3	176	0.0528488
Panel a top	4	176	0.0432714
Panel a top	0	180	0.497223
Panel a top	1	180	0.275964
Panel a top	2	180	0.0881422
Panel a top	3	180	0.0856348
Panel a top	4	180	0.0530363
Panel a top	0	184	0.563992
Panel a top	1	184	0.107483
Panel a top	2	184	0.139615
Panel a top	3	184	0.11672
Panel a top	4	184	0.0721891
Panel a top	0	188	0.547769
Panel a top	1	188	0.0671867
Panel a top	2	188	0.140368
Panel a top	3	188	0.144959
Panel a top	4	188	0.0997178
Panel a top	0	192	0.410777
Panel a top	1	192	0.214892
Panel a top	2	192	0.086665
Panel a top	3	192	0.147209
Panel a top	4	192	0.140457
Panel a top	0	196	0.339956
Panel a top	1	196	0.280245
Panel a top	2	196	0.0666553
Panel a top	3	196	0.132271
Panel a top	4	196	0.180873
Panel a top	0	200	0.387663
Panel a top	1	200	0.162899
Panel a top	2	200	0.115315
Panel a top	3	200	0.143689
Panel a top	4	200	0.190434
Panel a top	0	204	0.443884
Panel a top	1	204	0.048275
Panel a top	2	204	0.127395
Panel a top	3	204	0.160738
Panel a top	4	204	0.219708
Panel a top	0	208	0.377159
Panel a top	1	208	0.132589
Panel a top	2	208	0.104928
Panel a top	3	208	0.154489
Panel a top	4	208	0.230835
Panel a top	0	212	0.264741
Panel a top	1	212	0.224092
Panel a top	2	212	0.157468
Panel a top	3	212	0.117598
Panel a top	4	212	0.236102
Panel a top	0	216	0.216666
Panel a top	1	216	0.173735
Panel a top	2	216	0.303184
Panel a top	3	216	0.0779961
Panel a top	4	216	0.228419
Panel a top	0	220	0.229586
Panel a top	1	220	0.0601334
Panel a top	2	220	0.402116
Panel a top	3	220	0.084833
Panel a top	4	220	0.223332
Panel a top	0	224	0.210217
Panel a top	1	224	0.105491
Panel a top	2	224	0.348283
Panel a top	3	224	0.0989286
Panel a top	4	224	0.23708
Panel a top	0	228	0.127537
Panel a top	1	228	0.21859
Panel a top	2	228	0.27747
Panel a top	3	228	0.110175
Panel a top	4	228	0.266227
Panel a top	0	232	0.0784692
Panel a top	1	232	0.218884
Panel a top	2	232	0.302687
Panel a top	3	232	0.112673
Panel a top	4	232	0.287286
Panel a top	0	236	0.0702647
Panel a top	1	236	0.101017
Panel a top	2	236	0.362776
Panel a top	3	236	0.141107
Panel a top	4	236	0.324835
Panel a top	0	240	0.0826473
Panel a top	1	240	0.0670943
Panel a top	2	240	0.315597
Panel a top	3	240	0.177179
Panel a top	4	240	0.357483
Panel a top	0	244	0.0760382
Panel a top	1	244	0.111371
Panel a top	2	244	0.212283
Panel a top	3	244	0.220235
Panel a top	4	244	0.380073
Panel a top	0	248	0.0765953
Panel a top	1	248	0.146745
Panel a top	2	248	0.17186
Panel a top	3	248	0.22431
Panel a top	4	248	0.38049
Panel a top	0	252	0.069098
Panel a top	1	252	0.0908968
Panel a top	2	252	0.285366
Panel a top	3	252	0.198766
Panel a top	4	252	0.355874
Panel a top	0	256	0.0687127
Panel a top	1	256	0.0883255
Panel a top	2	256	0.338873
Panel a top	3	256	0.165609
Panel a top	4	256	0.338479
Panel a top	0	260	0.0959177
Panel a top	1	260	0.146471
Panel a top	2	260	0.285455
Panel a top	3	260	0.155703
Panel a top	4	260	0.316454
Panel a top	0	264	0.132578
Panel a top	1	264	0.154806
Panel a top	2	264	0.291225
Panel a top	3	264	0.107523
Panel a top	4	264	0.313868
Panel a top	0	268	0.186457
Panel a top	1	268	0.0929004
Panel a top	2	268	0.35882
Panel a top	3	268	0.0853393
Panel a top	4	268	0.276484
Panel a top	0	272	0.169661
Panel a top	1	272	0.0819574
Panel a top	2	272	0.418974
Panel a top	3	272	0.0871119
Panel a top	4	272	0.242295
Panel a top	0	276	0.192293
Panel a top	1	276	0.112927
Panel a top	2	276	0.381682
Panel a top	3	276	0.0906957
Panel a top	4	276	0.222403
Panel a top	0	280	0.304286
Panel a top	1	280	0.140895
Panel a top	2	280	0.231556
Panel a top	3	280	0.101787
Panel a top	4	280	0.221476
Panel a top	0	284	0.386538
Panel a top	1	284	0.10076
Panel a top	2	284	0.188271
Panel a top	3	284	0.107946
Panel a top	4	284	0.216486
Panel a top	0	288	0.36839
Panel a top	1	288	0.0833525
Panel a top	2	288	0.205504
Panel a top	3	288	0.127161
Panel a top	4	288	0.215593
Panel a top	0	292	0.337372
Panel a top	1	292	0.155599
Panel a top	2	292	0.171271
Panel a top	3	292	0.141288
Panel a top	4	292	0.194471
Panel a top	0	296	0.354928
Panel a top	1	296	0.178982
Panel a top	2	296	0.123916
Panel a top	3	296	0.160643
Panel a top	4	296	0.181531
Panel a top	0	300	0.451703
Panel a top	1	300	0.102231
Panel a top	2	300	0.106462
Panel a top	3	300	0.165437
Panel a top	4	300	0.174167
Panel a top	0	304	0.475808
Panel a top	1	304	0.0787194
Panel a top	2	304	0.154667
Panel a top	3	304	0.130892
Panel a top	4	304	0.159913
Panel a top	0	308	0.42379
Panel a top	1	308	0.155293
Panel a top	2	308	0.181072
Panel a top	3	308	0.105399
Panel a top	4	308	0.134447
Panel a top	0	312	0.402094
Panel a top	1	312	0.234871
Panel a top	2	312	0.138303
Panel a top	3	312	0.103109
Panel a top	4	312	0.121624
Panel a top	0	316	0.505237
Panel a top	1	316	0.173518
Panel a top	2	316	0.113172
Panel a top	3	316	0.104753
Panel a top	4	316	0.103319
Panel a top	0	320	0.614062
Panel a top	1	320	0.0863771
Panel a top	2	320	0.109887
Panel a top	3	320	0.109911
Panel a top	4	320	0.0797632
Panel a top	0	324	0.583885
Panel a top	1	324	0.111115
Panel a top	2	324	0.119463
Panel a top	3	324	0.10191
Panel a top	4	324	0.0836275
Panel a top	0	328	0.495257
Panel a top	1	328	0.209511
Panel a top	2	328	0.128505
Panel a top	3	328	0.0851343
Panel a top	4	328	0.0815929
Panel a top	0	332	0.521562
Panel a top	1	332	0.188789
Panel a top	2	332	0.107484
Panel a top	3	332	0.0939913
Panel a top	4	332	0.0881738
Panel a top	0	336	0.612573
Panel a top	1	336	0.104701
Panel a top	2	336	0.108526
Panel a top	3	336	0.0918475
Panel a top	4	336	0.0823529
Panel a top	0	340	0.577069
Panel a top	1	340	0.116604
Panel a top	2	340	0.116792
Panel a top	3	340	0.105786
Panel a top	4	340	0.0837492
Panel a top	0	344	0.468001
Panel a top	1	344	0.224138
Panel a top	2	344	0.1119
Panel a top	3	344	0.0963123
Panel a top	4	344	0.0996479
Panel a top	0	348	0.375314
Panel a top	1	348	0.268967
Panel a top	2	348	0.132236
Panel a top	3	348	0.116799
Panel a top	4	348	0.106684
Panel a top	0	352	0.414372
Panel a top	1	352	0.158253
Panel a top	2	352	0.168856
Panel a top	3	352	0.136918
Panel a top	4	352	0.121601
Panel a top	0	356	0.43742
Panel a top	1	356	0.0978292
Panel a top	2	356	0.161706
Panel a top	3	356	0.163637
Panel a top	4	356	0.139408
Panel a top	0	360	0.363755
Panel a top	1	360	0.172384
Panel a top	2	360	0.123158
Panel a top	3	360	0.182914
Panel a top	4	360	0.15779
Panel a top	0	364	0.291181
Panel a top	1	364	0.233049
Panel a top	2	364	0.111605
Panel a top	3	364	0.181454
Panel a top	4	364	0.182711
Panel a top	0	368	0.29014
Panel a top	1	368	0.193944
Panel a top	2	368	0.147344
Panel a top	3	368	0.167016
Panel a top	4	368	0.201557
Panel a top	0	372	0.319558
Panel a top	1	372	0.0983261
Panel a top	2	372	0.191065
Panel a top	3	372	0.155889
Panel a top	4	372	0.235162
Panel a top	0	376	0.297766
Panel a top	1	376	0.130207
Panel a top	2	376	0.166803
Panel a top	3	376	0.159208
Panel a top	4	376	0.246015
Panel a top	0	380	0.242724
Panel a top	1	380	0.196704
Panel a top	2	380	0.179154
Panel a top	3	380	0.120899
Panel a top	4	380	0.260519
Panel a top	0	384	0.200493
Panel a top	1	384	0.181988
Panel a top	2	384	0.253991
Panel a top	3	384	0.103634
Panel a top	4	384	0.259894
Panel a top	0	388	0.177267
Panel a top	1	388	0.107587
Panel a top	2	388	0.373703
Panel a top	3	388	0.110522
Panel a top	4	388	0.230921
Panel a top	0	392	0.184274
Panel a top	1	392	0.110832
Panel a top	2	392	0.352458
Panel a top	3	392	0.116376
Panel a top	4	392	0.23606
Panel a top	0	396	0.142421
Panel a top	1	396	0.191934
Panel a top	2	396	0.27978
Panel a top	3	396	0.14263
Panel a top	4	396	0.243235
Panel a top	0	400	0.120656
Panel a top	1	400	0.192025
Panel a top	2	400	0.267064
Panel a top	3	400	0.153674
Panel a top	4	400	0.266582

## Sheet: Panel a bottom
panel	x	y	z
Panel a bottom	0	0	1
Panel a bottom	1	0	0
Panel a bottom	2	0	0
Panel a bottom	3	0	0
Panel a bottom	4	0	0
Panel a bottom	0	0.5	0.997788
Panel a bottom	1	0.5	0.00221094
Panel a bottom	2	0.5	1.22698e-06
Panel a bottom	3	0.5	3.02447e-10
Panel a bottom	4	0.5	4.19356e-14
Panel a bottom	0	1	0.991216
Panel a bottom	1	1	0.00876441
Panel a bottom	2	1	1.95148e-05
Panel a bottom	3	1	1.92643e-08
Panel a bottom	4	1	1.06971e-11
Panel a bottom	0	1.5	0.980477
Panel a bottom	1	1.5	0.0194252
Panel a bottom	2	1.5	9.7815e-05
Panel a bottom	3	1.5	2.1769e-07
Panel a bottom	4	1.5	2.72521e-10
Panel a bottom	0	2	0.965883
Panel a bottom	1	2	0.0338108
Panel a bottom	2	2	0.00030486
Panel a bottom	3	2	1.20955e-06
Panel a bottom	4	2	2.69945e-09
Panel a bottom	0	2.5	0.947859
Panel a bottom	1	2.5	0.0514053
Panel a bottom	2	2.5	0.000731033
Panel a bottom	3	2.5	4.54829e-06
Panel a bottom	4	2.5	1.59178e-08
Panel a bottom	0	3	0.926926
Panel a bottom	1	3	0.071578
Panel a bottom	2	3	0.00148289
Panel a bottom	3	3	1.33448e-05
Panel a bottom	4	3	6.75496e-08
Panel a bottom	0	3.5	0.903684
Panel a bottom	1	3.5	0.0936067
Panel a bottom	2	3.5	0.0026766
Panel a bottom	3	3.5	3.29591e-05
Panel a bottom	4	3.5	2.2827e-07
Panel a bottom	0	4	0.878794
Panel a bottom	1	4	0.116703
Panel a bottom	2	4	0.00443064
Panel a bottom	3	4	7.16995e-05
Panel a bottom	4	4	6.52529e-07
Panel a bottom	0	4.5	0.852957
Panel a bottom	1	4.5	0.140042
Panel a bottom	2	4.5	0.00685814
Panel a bottom	3	4.5	0.000141456
Panel a bottom	4	4.5	1.64058e-06
Panel a bottom	0	5	0.826888
Panel a bottom	1	5	0.162791
Panel a bottom	2	5	0.0100592
Panel a bottom	3	5	0.0002582
Panel a bottom	4	5	3.72564e-06
Panel a bottom	0	5.5	0.801297
Panel a bottom	1	5.5	0.184139
Panel a bottom	2	5.5	0.0141138
Panel a bottom	3	5.5	0.00044228
Panel a bottom	4	5.5	7.78842e-06
Panel a bottom	0	6	0.776863
Panel a bottom	1	6	0.203328
Panel a bottom	2	6	0.019075
Panel a bottom	3	6	0.000718463
Panel a bottom	4	6	1.51995e-05
Panel a bottom	0	6.5	0.754214
Panel a bottom	1	6.5	0.219678
Panel a bottom	2	6.5	0.0249642
Panel a bottom	3	6.5	0.00111568
Panel a bottom	4	6.5	2.79877e-05
Panel a bottom	0	7	0.733905
Panel a bottom	1	7	0.232612
Panel a bottom	2	7	0.0317667
Panel a bottom	3	7	0.00166644
Panel a bottom	4	7	4.90289e-05
Panel a bottom	0	7.5	0.716405
Panel a bottom	1	7.5	0.241677
Panel a bottom	2	7.5	0.0394296
Panel a bottom	3	7.5	0.00240597
Panel a bottom	4	7.5	8.225e-05
Panel a bottom	0	8	0.702078
Panel a bottom	1	8	0.246557
Panel a bottom	2	8	0.0478614
Panel a bottom	3	8	0.00337098
Panel a bottom	4	8	0.000132836
Panel a bottom	0	8.5	0.691173
Panel a bottom	1	8.5	0.247088
Panel a bottom	2	8.5	0.056933
Panel a bottom	3	8.5	0.00459822
Panel a bottom	4	8.5	0.00020743
Panel a bottom	0	9	0.68382
Panel a bottom	1	9	0.243262
Panel a bottom	2	9	0.0664812
Panel a bottom	3	9	0.00612284
Panel a bottom	4	9	0.000314314
Panel a bottom	0	9.5	0.680023
Panel a bottom	1	9.5	0.235224
Panel a bottom	2	9.5	0.0763131
Panel a bottom	3	9.5	0.00797663
Panel a bottom	4	9.5	0.000463551
Panel a bottom	0	10	0.679665
Panel a bottom	1	10	0.22327
Panel a bottom	2	10	0.086212
Panel a bottom	3	10	0.0101862
Panel a bottom	4	10	0.000667081
Panel a bottom	0	10.5	0.682509
Panel a bottom	1	10.5	0.207835
Panel a bottom	2	10.5	0.0959458
Panel a bottom	3	10.5	0.0127711
Panel a bottom	4	10.5	0.000938759
Panel a bottom	0	11	0.688211
Panel a bottom	1	11	0.189478
Panel a bottom	2	11	0.105274
Panel a bottom	3	11	0.0157425
Panel a bottom	4	11	0.00129431
Panel a bottom	0	11.5	0.696331
Panel a bottom	1	11.5	0.168858
Panel a bottom	2	11.5	0.113958
Panel a bottom	3	11.5	0.0191018
Panel a bottom	4	11.5	0.00175122
Panel a bottom	0	12	0.706348
Panel a bottom	1	12	0.146716
Panel a bottom	2	12	0.121769
Panel a bottom	3	12	0.0228394
Panel a bottom	4	12	0.00232851
Panel a bottom	0	12.5	0.717679
Panel a bottom	1	12.5	0.123844
Panel a bottom	2	12.5	0.128496
Panel a bottom	3	12.5	0.0269342
Panel a bottom	4	12.5	0.00304648
Panel a bottom	0	13	0.729701
Panel a bottom	1	13	0.101062
Panel a bottom	2	13	0.133956
Panel a bottom	3	13	0.031354
Panel a bottom	4	13	0.00392631
Panel a bottom	0	13.5	0.74177
Panel a bottom	1	13.5	0.0791835
Panel a bottom	2	13.5	0.138002
Panel a bottom	3	13.5	0.036055
Panel a bottom	4	13.5	0.00498964
Panel a bottom	0	14	0.753244
Panel a bottom	1	14	0.0589921
Panel a bottom	2	14	0.140523
Panel a bottom	3	14	0.0409834
Panel a bottom	4	14	0.00625802
Panel a bottom	0	14.5	0.763503
Panel a bottom	1	14.5	0.0412118
Panel a bottom	2	14.5	0.141456
Panel a bottom	3	14.5	0.0460763
Panel a bottom	4	14.5	0.00775245
Panel a bottom	0	15	0.771975
Panel a bottom	1	15	0.0264831
Panel a bottom	2	15	0.140785
Panel a bottom	3	15	0.0512637
Panel a bottom	4	15	0.00949275
Panel a bottom	0	15.5	0.77815
Panel a bottom	1	15.5	0.0153409
Panel a bottom	2	15.5	0.138542
Panel a bottom	3	15.5	0.0564706
Panel a bottom	4	15.5	0.011497
Panel a bottom	0	16	0.781598
Panel a bottom	1	16	0.00819619
Panel a bottom	2	16	0.134806
Panel a bottom	3	16	0.0616192
Panel a bottom	4	16	0.0137811
Panel a bottom	0	16.5	0.781985
Panel a bottom	1	16.5	0.00532298
Panel a bottom	2	16.5	0.129702
Panel a bottom	3	16.5	0.0666315
Panel a bottom	4	16.5	0.0163582
Panel a bottom	0	17	0.779083
Panel a bottom	1	17	0.00684882
Panel a bottom	2	17	0.123398
Panel a bottom	3	17	0.0714322
Panel a bottom	4	17	0.0192382
Panel a bottom	0	17.5	0.772777
Panel a bottom	1	17.5	0.0127512
Panel a bottom	2	17.5	0.116093
Panel a bottom	3	17.5	0.0759509
Panel a bottom	4	17.5	0.0224278
Panel a bottom	0	18	0.763067
Panel a bottom	1	18	0.0228587
Panel a bottom	2	18	0.10802
Panel a bottom	3	18	0.0801244
Panel a bottom	4	18	0.0259298
Panel a bottom	0	18.5	0.750072
Panel a bottom	1	18.5	0.0368575
Panel a bottom	2	18.5	0.0994283
Panel a bottom	3	18.5	0.0838991
Panel a bottom	4	18.5	0.0297435
Panel a bottom	0	19	0.73402
Panel a bottom	1	19	0.054302
Panel a bottom	2	19	0.0905814
Panel a bottom	3	19	0.0872324
Panel a bottom	4	19	0.0338645
Panel a bottom	0	19.5	0.715244
Panel a bottom	1	19.5	0.0746309
Panel a bottom	2	19.5	0.0817458
Panel a bottom	3	19.5	0.0900941
Panel a bottom	4	19.5	0.0382848
Panel a bottom	0	20	0.694171
Panel a bottom	1	20	0.097186
Panel a bottom	2	20	0.0731825
Panel a bottom	3	20	0.0924672
Panel a bottom	4	20	0.0429935
Panel a bottom	0	20.5	0.671303
Panel a bottom	1	20.5	0.121235
Panel a bottom	2	20.5	0.0651383
Panel a bottom	3	20.5	0.0943479
Panel a bottom	4	20.5	0.0479765
Panel a bottom	0	21	0.647204
Panel a bottom	1	21	0.145994
Panel a bottom	2	21	0.057838
Panel a bottom	3	21	0.0957455
Panel a bottom	4	21	0.0532178
Panel a bottom	0	21.5	0.622482
Panel a bottom	1	21.5	0.17066
Panel a bottom	2	21.5	0.0514768
Panel a bottom	3	21.5	0.0966817
Panel a bottom	4	21.5	0.0586995
Panel a bottom	0	22	0.597765
Panel a bottom	1	22	0.194428
Panel a bottom	2	22	0.0462148
Panel a bottom	3	22	0.0971893
Panel a bottom	4	22	0.0644025
Panel a bottom	0	22.5	0.573682
Panel a bottom	1	22.5	0.216529
Panel a bottom	2	22.5	0.0421717
Panel a bottom	3	22.5	0.0973103
Panel a bottom	4	22.5	0.0703071
Panel a bottom	0	23	0.550845
Panel a bottom	1	23	0.236243
Panel a bottom	2	23	0.0394236
Panel a bottom	3	23	0.0970946
Panel a bottom	4	23	0.0763938
Panel a bottom	0	23.5	0.529823
Panel a bottom	1	23.5	0.252935
Panel a bottom	2	23.5	0.0380012
Panel a bottom	3	23.5	0.0965976
Panel a bottom	4	23.5	0.0826432
Panel a bottom	0	24	0.51113
Panel a bottom	1	24	0.266067
Panel a bottom	2	24	0.0378892
Panel a bottom	3	24	0.0958778
Panel a bottom	4	24	0.0890369
Panel a bottom	0	24.5	0.495203
Panel a bottom	1	24.5	0.275217
Panel a bottom	2	24.5	0.0390272
Panel a bottom	3	24.5	0.094995
Panel a bottom	4	24.5	0.0955577
Panel a bottom	0	25	0.482394
Panel a bottom	1	25	0.280095
Panel a bottom	2	25	0.0413127
Panel a bottom	3	25	0.0940083
Panel a bottom	4	25	0.10219
Panel a bottom	0	25.5	0.472952
Panel a bottom	1	25.5	0.280551
Panel a bottom	2	25.5	0.044605
Panel a bottom	3	25.5	0.0929735
Panel a bottom	4	25.5	0.108918
Panel a bottom	0	26	0.467021
Panel a bottom	1	26	0.276577
Panel a bottom	2	26	0.0487297
Panel a bottom	3	26	0.0919425
Panel a bottom	4	26	0.115729
Panel a bottom	0	26.5	0.464633
Panel a bottom	1	26.5	0.26831
Panel a bottom	2	26.5	0.0534856
Panel a bottom	3	26.5	0.090961
Panel a bottom	4	26.5	0.122611
Panel a bottom	0	27	0.465708
Panel a bottom	1	27	0.256022
Panel a bottom	2	27	0.0586514
Panel a bottom	3	27	0.0900683
Panel a bottom	4	27	0.129551
Panel a bottom	0	27.5	0.470057
Panel a bottom	1	27.5	0.240116
Panel a bottom	2	27.5	0.0639935
Panel a bottom	3	27.5	0.089296
Panel a bottom	4	27.5	0.136537
Panel a bottom	0	28	0.477391
Panel a bottom	1	28	0.221108
Panel a bottom	2	28	0.069274
Panel a bottom	3	28	0.0886681
Panel a bottom	4	28	0.143558
Panel a bottom	0	28.5	0.487329
Panel a bottom	1	28.5	0.199611
Panel a bottom	2	28.5	0.0742592
Panel a bottom	3	28.5	0.088201
Panel a bottom	4	28.5	0.1506
Panel a bottom	0	29	0.49941
Panel a bottom	1	29	0.176312
Panel a bottom	2	29	0.0787277
Panel a bottom	3	29	0.0879034
Panel a bottom	4	29	0.157647
Panel a bottom	0	29.5	0.51311
Panel a bottom	1	29.5	0.151952
Panel a bottom	2	29.5	0.0824785
Panel a bottom	3	29.5	0.0877775
Panel a bottom	4	29.5	0.164682
Panel a bottom	0	30	0.52786
Panel a bottom	1	30	0.127297
Panel a bottom	2	30	0.0853385
Panel a bottom	3	30	0.0878189
Panel a bottom	4	30	0.171686
Panel a bottom	0	30.5	0.543062
Panel a bottom	1	30.5	0.103116
Panel a bottom	2	30.5	0.0871691
Panel a bottom	3	30.5	0.0880181
Panel a bottom	4	30.5	0.178635
Panel a bottom	0	31	0.558113
Panel a bottom	1	31	0.0801519
Panel a bottom	2	31	0.0878722
Panel a bottom	3	31	0.0883606
Panel a bottom	4	31	0.185502
Panel a bottom	0	31.5	0.572419
Panel a bottom	1	31.5	0.0590998
Panel a bottom	2	31.5	0.0873946
Panel a bottom	3	31.5	0.0888284
Panel a bottom	4	31.5	0.192258
Panel a bottom	0	32	0.585419
Panel a bottom	1	32	0.0405807
Panel a bottom	2	32	0.0857316
Panel a bottom	3	32	0.0894003
Panel a bottom	4	32	0.198869
Panel a bottom	0	32.5	0.596598
Panel a bottom	1	32.5	0.0251229
Panel a bottom	2	32.5	0.0829287
Panel a bottom	3	32.5	0.0900528
Panel a bottom	4	32.5	0.205298
Panel a bottom	0	33	0.605507
Panel a bottom	1	33	0.0131441
Panel a bottom	2	33	0.079082
Panel a bottom	3	33	0.0907604
Panel a bottom	4	33	0.211506
Panel a bottom	0	33.5	0.611777
Panel a bottom	1	33.5	0.00493748
Panel a bottom	2	33.5	0.0743371
Panel a bottom	3	33.5	0.0914965
Panel a bottom	4	33.5	0.217452
Panel a bottom	0	34	0.615124
Panel a bottom	1	34	0.000663213
Panel a bottom	2	34	0.0688859
Panel a bottom	3	34	0.0922331
Panel a bottom	4	34	0.223093
Panel a bottom	0	34.5	0.615366
Panel a bottom	1	34.5	0.000343275
Panel a bottom	2	34.5	0.0629624
Panel a bottom	3	34.5	0.0929415
Panel a bottom	4	34.5	0.228387
Panel a bottom	0	35	0.612419
Panel a bottom	1	35	0.00386191
Panel a bottom	2	35	0.0568361
Panel a bottom	3	35	0.0935924
Panel a bottom	4	35	0.233291
Panel a bottom	0	35.5	0.606303
Panel a bottom	1	35.5	0.0109706
Panel a bottom	2	35.5	0.050805
Panel a bottom	3	35.5	0.0941561
Panel a bottom	4	35.5	0.237765
Panel a bottom	0	36	0.597141
Panel a bottom	1	36	0.0212977
Panel a bottom	2	36	0.0451865
Panel a bottom	3	36	0.0946024
Panel a bottom	4	36	0.241772
Panel a bottom	0	36.5	0.585149
Panel a bottom	1	36.5	0.0343626
Panel a bottom	2	36.5	0.0403077
Panel a bottom	3	36.5	0.0949013
Panel a bottom	4	36.5	0.245279
Panel a bottom	0	37	0.57063
Panel a bottom	1	37	0.0495933
Panel a bottom	2	37	0.0364947
Panel a bottom	3	37	0.095023
Panel a bottom	4	37	0.248259
Panel a bottom	0	37.5	0.553963
Panel a bottom	1	37.5	0.0663473
Panel a bottom	2	37.5	0.0340615
Panel a bottom	3	37.5	0.0949386
Panel a bottom	4	37.5	0.25069
Panel a bottom	0	38	0.535588
Panel a bottom	1	38	0.0839359
Panel a bottom	2	38	0.0332991
Panel a bottom	3	38	0.0946203
Panel a bottom	4	38	0.252556
Panel a bottom	0	38.5	0.515992
Panel a bottom	1	38.5	0.101648
Panel a bottom	2	38.5	0.0344642
Panel a bottom	3	38.5	0.0940427
Panel a bottom	4	38.5	0.253853
Panel a bottom	0	39	0.495688
Panel a bottom	1	39	0.118778
Panel a bottom	2	39	0.0377696
Panel a bottom	3	39	0.0931832
Panel a bottom	4	39	0.254581
Panel a bottom	0	39.5	0.475204
Panel a bottom	1	39.5	0.13465
Panel a bottom	2	39.5	0.0433743
Panel a bottom	3	39.5	0.0920232
Panel a bottom	4	39.5	0.254749
Panel a bottom	0	40	0.455058
Panel a bottom	1	40	0.148641
Panel a bottom	2	40	0.0513764
Panel a bottom	3	40	0.0905487
Panel a bottom	4	40	0.254376
Panel a bottom	0	40.5	0.435746
Panel a bottom	1	40.5	0.160209
Panel a bottom	2	40.5	0.0618064
Panel a bottom	3	40.5	0.088752
Panel a bottom	4	40.5	0.253487
Panel a bottom	0	41	0.417723
Panel a bottom	1	41	0.168905
Panel a bottom	2	41	0.0746243
Panel a bottom	3	41	0.0866316
Panel a bottom	4	41	0.252117
Panel a bottom	0	41.5	0.401388
Panel a bottom	1	41.5	0.174396
Panel a bottom	2	41.5	0.0897168
Panel a bottom	3	41.5	0.0841939
Panel a bottom	4	41.5	0.250305
Panel a bottom	0	42	0.387074
Panel a bottom	1	42	0.176475
Panel a bottom	2	42	0.106899
Panel a bottom	3	42	0.0814532
Panel a bottom	4	42	0.248099
Panel a bottom	0	42.5	0.375034
Panel a bottom	1	42.5	0.175066
Panel a bottom	2	42.5	0.125918
Panel a bottom	3	42.5	0.0784324
Panel a bottom	4	42.5	0.245549
Panel a bottom	0	43	0.365438
Panel a bottom	1	43	0.170229
Panel a bottom	2	43	0.146457
Panel a bottom	3	43	0.0751627
Panel a bottom	4	43	0.242712
Panel a bottom	0	43.5	0.358365
Panel a bottom	1	43.5	0.162158
Panel a bottom	2	43.5	0.168148
Panel a bottom	3	43.5	0.0716834
Panel a bottom	4	43.5	0.239646
Panel a bottom	0	44	0.353803
Panel a bottom	1	44	0.151171
Panel a bottom	2	44	0.190575
Panel a bottom	3	44	0.068041
Panel a bottom	4	44	0.236409
Panel a bottom	0	44.5	0.351652
Panel a bottom	1	44.5	0.137701
Panel a bottom	2	44.5	0.213296
Panel a bottom	3	44.5	0.0642886
Panel a bottom	4	44.5	0.233063
Panel a bottom	0	45	0.351727
Panel a bottom	1	45	0.122276
Panel a bottom	2	45	0.235848
Panel a bottom	3	45	0.0604839
Panel a bottom	4	45	0.229666
Panel a bottom	0	45.5	0.353766
Panel a bottom	1	45.5	0.105504
Panel a bottom	2	45.5	0.257769
Panel a bottom	3	45.5	0.056688
Panel a bottom	4	45.5	0.226274
Panel a bottom	0	46	0.357443
Panel a bottom	1	46	0.0880449
Panel a bottom	2	46	0.278609
Panel a bottom	3	46	0.0529629
Panel a bottom	4	46	0.222941
Panel a bottom	0	46.5	0.362376
Panel a bottom	1	46.5	0.0705895
Panel a bottom	2	46.5	0.297948
Panel a bottom	3	46.5	0.0493701
Panel a bottom	4	46.5	0.219716
Panel a bottom	0	47	0.368144
Panel a bottom	1	47	0.0538313
Panel a bottom	2	47	0.315411
Panel a bottom	3	47	0.0459676
Panel a bottom	4	47	0.216645
Panel a bottom	0	47.5	0.374301
Panel a bottom	1	47.5	0.0384412
Panel a bottom	2	47.5	0.330682
Panel a bottom	3	47.5	0.0428085
Panel a bottom	4	47.5	0.213767
Panel a bottom	0	48	0.380391
Panel a bottom	1	48	0.025042
Panel a bottom	2	48	0.343513
Panel a bottom	3	48	0.0399385
Panel a bottom	4	48	0.211115
Panel a bottom	0	48.5	0.385965
Panel a bottom	1	48.5	0.014185
Panel a bottom	2	48.5	0.353738
Panel a bottom	3	48.5	0.0373943
Panel a bottom	4	48.5	0.208717
Panel a bottom	0	49	0.390596
Panel a bottom	1	49	0.00632903
Panel a bottom	2	49	0.361276
Panel a bottom	3	49	0.0352026
Panel a bottom	4	49	0.206596
Panel a bottom	0	49.5	0.393892
Panel a bottom	1	49.5	0.00182333
Panel a bottom	2	49.5	0.36614
Panel a bottom	3	49.5	0.0333783
Panel a bottom	4	49.5	0.204766
Panel a bottom	0	50	0.39551
Panel a bottom	1	50	0.000893957
Panel a bottom	2	50	0.368432
Panel a bottom	3	50	0.031925
Panel a bottom	4	50	0.203239
Panel a bottom	0	50.5	0.395166
Panel a bottom	1	50.5	0.00363536
Panel a bottom	2	50.5	0.368345
Panel a bottom	3	50.5	0.0308344
Panel a bottom	4	50.5	0.20202
Panel a bottom	0	51	0.392645
Panel a bottom	1	51	0.0100066
Panel a bottom	2	51	0.366152
Panel a bottom	3	51	0.030087
Panel a bottom	4	51	0.201109
Panel a bottom	0	51.5	0.387805
Panel a bottom	1	51.5	0.0198326
Panel a bottom	2	51.5	0.362204
Panel a bottom	3	51.5	0.0296536
Panel a bottom	4	51.5	0.200504
Panel a bottom	0	52	0.380583
Panel a bottom	1	52	0.0328107
Panel a bottom	2	52	0.356911
Panel a bottom	3	52	0.0294966
Panel a bottom	4	52	0.200199
Panel a bottom	0	52.5	0.370993
Panel a bottom	1	52.5	0.0485215
Panel a bottom	2	52.5	0.350729
Panel a bottom	3	52.5	0.0295719
Panel a bottom	4	52.5	0.200185
Panel a bottom	0	53	0.359126
Panel a bottom	1	53	0.0664442
Panel a bottom	2	53	0.344147
Panel a bottom	3	53	0.0298319
Panel a bottom	4	53	0.200451
Panel a bottom	0	53.5	0.345146
Panel a bottom	1	53.5	0.085976
Panel a bottom	2	53.5	0.337664
Panel a bottom	3	53.5	0.0302275
Panel a bottom	4	53.5	0.200987
Panel a bottom	0	54	0.329279
Panel a bottom	1	54	0.106454
Panel a bottom	2	54	0.331775
Panel a bottom	3	54	0.030711
Panel a bottom	4	54	0.201782
Panel a bottom	0	54.5	0.31181
Panel a bottom	1	54.5	0.127178
Panel a bottom	2	54.5	0.326948
Panel a bottom	3	54.5	0.0312385
Panel a bottom	4	54.5	0.202826
Panel a bottom	0	55	0.293068
Panel a bottom	1	55	0.14744
Panel a bottom	2	55	0.323609
Panel a bottom	3	55	0.031773
Panel a bottom	4	55	0.20411
Panel a bottom	0	55.5	0.273417
Panel a bottom	1	55.5	0.166546
Panel a bottom	2	55.5	0.322124
Panel a bottom	3	55.5	0.0322857
Panel a bottom	4	55.5	0.205628
Panel a bottom	0	56	0.253241
Panel a bottom	1	56	0.18384
Panel a bottom	2	56	0.322785
Panel a bottom	3	56	0.0327584
Panel a bottom	4	56	0.207376
Panel a bottom	0	56.5	0.232931
Panel a bottom	1	56.5	0.198733
Panel a bottom	2	56.5	0.325798
Panel a bottom	3	56.5	0.0331843
Panel a bottom	4	56.5	0.209355
Panel a bottom	0	57	0.212872
Panel a bottom	1	57	0.210718
Panel a bottom	2	57	0.331273
Panel a bottom	3	57	0.0335688
Panel a bottom	4	57	0.211567
Panel a bottom	0	57.5	0.193435
Panel a bottom	1	57.5	0.219393
Panel a bottom	2	57.5	0.339222
Panel a bottom	3	57.5	0.0339297
Panel a bottom	4	57.5	0.21402
Panel a bottom	0	58	0.174957
Panel a bottom	1	58	0.224468
Panel a bottom	2	58	0.349553
Panel a bottom	3	58	0.0342964
Panel a bottom	4	58	0.216725
Panel a bottom	0	58.5	0.157738
Panel a bottom	1	58.5	0.225783
Panel a bottom	2	58.5	0.362074
Panel a bottom	3	58.5	0.0347087
Panel a bottom	4	58.5	0.219696
Panel a bottom	0	59	0.142029
Panel a bottom	1	59	0.223305
Panel a bottom	2	59	0.376499
Panel a bottom	3	59	0.035215
Panel a bottom	4	59	0.222951
Panel a bottom	0	59.5	0.128026
Panel a bottom	1	59.5	0.217134
Panel a bottom	2	59.5	0.392456
Panel a bottom	3	59.5	0.0358704
Panel a bottom	4	59.5	0.226514
Panel a bottom	0	60	0.115866
Panel a bottom	1	60	0.207494
Panel a bottom	2	60	0.409499
Panel a bottom	3	60	0.0367337
Panel a bottom	4	60	0.230407
Panel a bottom	0	60.5	0.105624
Panel a bottom	1	60.5	0.194726
Panel a bottom	2	60.5	0.427127
Panel a bottom	3	60.5	0.0378649
Panel a bottom	4	60.5	0.234658
Panel a bottom	0	61	0.0973125
Panel a bottom	1	61	0.179276
Panel a bottom	2	61	0.444796
Panel a bottom	3	61	0.0393221
Panel a bottom	4	61	0.239293
Panel a bottom	0	61.5	0.0908859
Panel a bottom	1	61.5	0.161675
Panel a bottom	2	61.5	0.461939
Panel a bottom	3	61.5	0.0411584
Panel a bottom	4	61.5	0.244342
Panel a bottom	0	62	0.0862416
Panel a bottom	1	62	0.142523
Panel a bottom	2	62	0.477987
Panel a bottom	3	62	0.0434195
Panel a bottom	4	62	0.24983
Panel a bottom	0	62.5	0.083227
Panel a bottom	1	62.5	0.122462
Panel a bottom	2	62.5	0.492387
Panel a bottom	3	62.5	0.0461411
Panel a bottom	4	62.5	0.255782
Panel a bottom	0	63	0.0816471
Panel a bottom	1	63	0.10216
Panel a bottom	2	63	0.504624
Panel a bottom	3	63	0.0493468
Panel a bottom	4	63	0.262222
Panel a bottom	0	63.5	0.0812731
Panel a bottom	1	63.5	0.0822792
Panel a bottom	2	63.5	0.514234
Panel a bottom	3	63.5	0.0530465
Panel a bottom	4	63.5	0.269168
Panel a bottom	0	64	0.0818514
Panel a bottom	1	64	0.0634597
Panel a bottom	2	64	0.520823
Panel a bottom	3	64	0.0572357
Panel a bottom	4	64	0.27663
Panel a bottom	0	64.5	0.083114
Panel a bottom	1	64.5	0.0462928
Panel a bottom	2	64.5	0.524081
Panel a bottom	3	64.5	0.0618948
Panel a bottom	4	64.5	0.284617
Panel a bottom	0	65	0.0847887
Panel a bottom	1	65	0.0313031
Panel a bottom	2	65	0.523792
Panel a bottom	3	65	0.0669893
Panel a bottom	4	65	0.293127
Panel a bottom	0	65.5	0.0866088
Panel a bottom	1	65.5	0.0189301
Panel a bottom	2	65.5	0.51984
Panel a bottom	3	65.5	0.0724711
Panel a bottom	4	65.5	0.30215
Panel a bottom	0	66	0.0883223
Panel a bottom	1	66	0.00951468
Panel a bottom	2	66	0.512215
Panel a bottom	3	66	0.0782793
Panel a bottom	4	66	0.311669
Panel a bottom	0	66.5	0.0897006
Panel a bottom	1	66.5	0.00328823
Panel a bottom	2	66.5	0.501013
Panel a bottom	3	66.5	0.0843425
Panel a bottom	4	66.5	0.321655
Panel a bottom	0	67	0.0905459
Panel a bottom	1	67	0.000366387
Panel a bottom	2	67	0.486434
Panel a bottom	3	67	0.0905808
Panel a bottom	4	67	0.332073
Panel a bottom	0	67.5	0.0906962
Panel a bottom	1	67.5	0.000746814
Panel a bottom	2	67.5	0.468773
Panel a bottom	3	67.5	0.0969086
Panel a bottom	4	67.5	0.342876
Panel a bottom	0	68	0.0900307
Panel a bottom	1	68	0.00431117
Panel a bottom	2	68	0.448413
Panel a bottom	3	68	0.103237
Panel a bottom	4	68	0.354008
Panel a bottom	0	68.5	0.0884714
Panel a bottom	1	68.5	0.0108312
Panel a bottom	2	68.5	0.425815
Panel a bottom	3	68.5	0.109476
Panel a bottom	4	68.5	0.365407
Panel a bottom	0	69	0.0859846
Panel a bottom	1	69	0.0199786
Panel a bottom	2	69	0.401497
Panel a bottom	3	69	0.11554
Panel a bottom	4	69	0.377
Panel a bottom	0	69.5	0.0825796
Panel a bottom	1	69.5	0.0313381
Panel a bottom	2	69.5	0.376026
Panel a bottom	3	69.5	0.121345
Panel a bottom	4	69.5	0.388711
Panel a bottom	0	70	0.0783068
Panel a bottom	1	70	0.044424
Panel a bottom	2	70	0.349994
Panel a bottom	3	70	0.126817
Panel a bottom	4	70	0.400458
Panel a bottom	0	70.5	0.0732533
Panel a bottom	1	70.5	0.0586981
Panel a bottom	2	70.5	0.324005
Panel a bottom	3	70.5	0.13189
Panel a bottom	4	70.5	0.412153
Panel a bottom	0	71	0.0675381
Panel a bottom	1	71	0.0735899
Panel a bottom	2	71	0.298653
Panel a bottom	3	71	0.136509
Panel a bottom	4	71	0.42371
Panel a bottom	0	71.5	0.0613059
Panel a bottom	1	71.5	0.0885175
Panel a bottom	2	71.5	0.274508
Panel a bottom	3	71.5	0.140629
Panel a bottom	4	71.5	0.43504
Panel a bottom	0	72	0.0547201
Panel a bottom	1	72	0.102908
Panel a bottom	2	72	0.252094
Panel a bottom	3	72	0.14422
Panel a bottom	4	72	0.446058
Panel a bottom	0	72.5	0.0479555
Panel a bottom	1	72.5	0.11622
Panel a bottom	2	72.5	0.231881
Panel a bottom	3	72.5	0.147263
Panel a bottom	4	72.5	0.45668
Panel a bottom	0	73	0.0411905
Panel a bottom	1	73	0.127959
Panel a bottom	2	73	0.214268
Panel a bottom	3	73	0.149752
Panel a bottom	4	73	0.46683
Panel a bottom	0	73.5	0.0346003
Panel a bottom	1	73.5	0.137698
Panel a bottom	2	73.5	0.199571
Panel a bottom	3	73.5	0.151693
Panel a bottom	4	73.5	0.476437
Panel a bottom	0	74	0.028349
Panel a bottom	1	74	0.14509
Panel a bottom	2	74	0.188018
Panel a bottom	3	74	0.153105
Panel a bottom	4	74	0.485438
Panel a bottom	0	74.5	0.0225842
Panel a bottom	1	74.5	0.14988
Panel a bottom	2	74.5	0.179742
Panel a bottom	3	74.5	0.154015
Panel a bottom	4	74.5	0.49378
Panel a bottom	0	75	0.017431
Panel a bottom	1	75	0.151913
Panel a bottom	2	75	0.174777
Panel a bottom	3	75	0.15446
Panel a bottom	4	75	0.501418
Panel a bottom	0	75.5	0.0129879
Panel a bottom	1	75.5	0.151142
Panel a bottom	2	75.5	0.173065
Panel a bottom	3	75.5	0.154485
Panel a bottom	4	75.5	0.508321
Panel a bottom	0	76	0.0093234
Panel a bottom	1	76	0.147622
Panel a bottom	2	76	0.174449
Panel a bottom	3	76	0.154141
Panel a bottom	4	76	0.514464
Panel a bottom	0	76.5	0.0064748
Panel a bottom	1	76.5	0.141513
Panel a bottom	2	76.5	0.178691
Panel a bottom	3	76.5	0.153485
Panel a bottom	4	76.5	0.519836
Panel a bottom	0	77	0.00444723
Panel a bottom	1	77	0.13307
Panel a bottom	2	77	0.185472
Panel a bottom	3	77	0.152576
Panel a bottom	4	77	0.524435
Panel a bottom	0	77.5	0.00321484
Panel a bottom	1	77.5	0.122636
Panel a bottom	2	77.5	0.194407
Panel a bottom	3	77.5	0.151475
Panel a bottom	4	77.5	0.528267
Panel a bottom	0	78	0.00272288
Panel a bottom	1	78	0.110626
Panel a bottom	2	78	0.205058
Panel a bottom	3	78	0.150245
Panel a bottom	4	78	0.531348
Panel a bottom	0	78.5	0.0028911
Panel a bottom	1	78.5	0.097512
Panel a bottom	2	78.5	0.216949
Panel a bottom	3	78.5	0.148947
Panel a bottom	4	78.5	0.533701
Panel a bottom	0	79	0.00361799
Panel a bottom	1	79	0.0838081
Panel a bottom	2	79	0.229579
Panel a bottom	3	79	0.147642
Panel a bottom	4	79	0.535353
Panel a bottom	0	79.5	0.00478589
Panel a bottom	1	79.5	0.0700479
Panel a bottom	2	79.5	0.242443
Panel a bottom	3	79.5	0.146387
Panel a bottom	4	79.5	0.536336
Panel a bottom	0	80	0.00626666
Panel a bottom	1	80	0.0567671
Panel a bottom	2	80	0.255045
Panel a bottom	3	80	0.145236
Panel a bottom	4	80	0.536685
Panel a bottom	0	80.5	0.00792759
Panel a bottom	1	80.5	0.0444828
Panel a bottom	2	80.5	0.266917
Panel a bottom	3	80.5	0.144235
Panel a bottom	4	80.5	0.536437
Panel a bottom	0	81	0.00963745
Panel a bottom	1	81	0.0336748
Panel a bottom	2	81	0.277631
Panel a bottom	3	81	0.143429
Panel a bottom	4	81	0.535628
Panel a bottom	0	81.5	0.0112722
Panel a bottom	1	81.5	0.0247675
Panel a bottom	2	81.5	0.286817
Panel a bottom	3	81.5	0.142853
Panel a bottom	4	81.5	0.534291
Panel a bottom	0	82	0.0127206
Panel a bottom	1	82	0.0181145
Panel a bottom	2	82	0.294174
Panel a bottom	3	82	0.142533
Panel a bottom	4	82	0.532459
Panel a bottom	0	82.5	0.0138885
Panel a bottom	1	82.5	0.0139851
Panel a bottom	2	82.5	0.299479
Panel a bottom	3	82.5	0.142488
Panel a bottom	4	82.5	0.53016
Panel a bottom	0	83	0.0147031
Panel a bottom	1	83	0.0125539
Panel a bottom	2	83	0.302597
Panel a bottom	3	83	0.142729
Panel a bottom	4	83	0.527418
Panel a bottom	0	83.5	0.0151155
Panel a bottom	1	83.5	0.0138941
Panel a bottom	2	83.5	0.303484
Panel a bottom	3	83.5	0.143252
Panel a bottom	4	83.5	0.524254
Panel a bottom	0	84	0.0151025
Panel a bottom	1	84	0.0179745
Panel a bottom	2	84	0.302193
Panel a bottom	3	84	0.144048
Panel a bottom	4	84	0.520683
Panel a bottom	0	84.5	0.0146672
Panel a bottom	1	84.5	0.0246597
Panel a bottom	2	84.5	0.298867
Panel a bottom	3	84.5	0.145091
Panel a bottom	4	84.5	0.516715
Panel a bottom	0	85	0.0138382
Panel a bottom	1	85	0.0337149
Panel a bottom	2	85	0.29374
Panel a bottom	3	85	0.146349
Panel a bottom	4	85	0.512359
Panel a bottom	0	85.5	0.0126682
Panel a bottom	1	85.5	0.0448136
Panel a bottom	2	85.5	0.287126
Panel a bottom	3	85.5	0.147775
Panel a bottom	4	85.5	0.507617
Panel a bottom	0	86	0.0112303
Panel a bottom	1	86	0.0575497
Panel a bottom	2	86	0.279415
Panel a bottom	3	86	0.149314
Panel a bottom	4	86	0.502491
Panel a bottom	0	86.5	0.00961485
Panel a bottom	1	86.5	0.0714515
Panel a bottom	2	86.5	0.271052
Panel a bottom	3	86.5	0.1509
Panel a bottom	4	86.5	0.496982
Panel a bottom	0	87	0.00792479
Panel a bottom	1	87	0.0859994
Panel a bottom	2	87	0.26253
Panel a bottom	3	87	0.152459
Panel a bottom	4	87	0.491087
Panel a bottom	0	87.5	0.00627021
Panel a bottom	1	87.5	0.100644
Panel a bottom	2	87.5	0.254366
Panel a bottom	3	87.5	0.153911
Panel a bottom	4	87.5	0.484808
Panel a bottom	0	88	0.00476303
Panel a bottom	1	88	0.114829
Panel a bottom	2	88	0.247091
Panel a bottom	3	88	0.155172
Panel a bottom	4	88	0.478145
Panel a bottom	0	88.5	0.00351145
Panel a bottom	1	88.5	0.128008
Panel a bottom	2	88.5	0.241224
Panel a bottom	3	88.5	0.156153
Panel a bottom	4	88.5	0.471104
Panel a bottom	0	89	0.00261447
Panel a bottom	1	89	0.139668
Panel a bottom	2	89	0.237258
Panel a bottom	3	89	0.156768
Panel a bottom	4	89	0.463692
Panel a bottom	0	89.5	0.00215696
Panel a bottom	1	89.5	0.149349
Panel a bottom	2	89.5	0.235638
Panel a bottom	3	89.5	0.156934
Panel a bottom	4	89.5	0.455922
Panel a bottom	0	90	0.00220526
Panel a bottom	1	90	0.156662
Panel a bottom	2	90	0.236749
Panel a bottom	3	90	0.156572
Panel a bottom	4	90	0.447812
Panel a bottom	0	90.5	0.00280369
Panel a bottom	1	90.5	0.161302
Panel a bottom	2	90.5	0.240894
Panel a bottom	3	90.5	0.155614
Panel a bottom	4	90.5	0.439386
Panel a bottom	0	91	0.00397205
Panel a bottom	1	91	0.163064
Panel a bottom	2	91	0.248288
Panel a bottom	3	91	0.154004
Panel a bottom	4	91	0.430673
Panel a bottom	0	91.5	0.00570425
Panel a bottom	1	91.5	0.161849
Panel a bottom	2	91.5	0.25904
Panel a bottom	3	91.5	0.151698
Panel a bottom	4	91.5	0.421709
Panel a bottom	0	92	0.00796818
Panel a bottom	1	92	0.157672
Panel a bottom	2	92	0.273155
Panel a bottom	3	92	0.148671
Panel a bottom	4	92	0.412534
Panel a bottom	0	92.5	0.0107068
Panel a bottom	1	92.5	0.150659
Panel a bottom	2	92.5	0.290523
Panel a bottom	3	92.5	0.144916
Panel a bottom	4	92.5	0.403196
Panel a bottom	0	93	0.0138406
Panel a bottom	1	93	0.141047
Panel a bottom	2	93	0.310926
Panel a bottom	3	93	0.140443
Panel a bottom	4	93	0.393744
Panel a bottom	0	93.5	0.0172708
Panel a bottom	1	93.5	0.129175
Panel a bottom	2	93.5	0.334036
Panel a bottom	3	93.5	0.135283
Panel a bottom	4	93.5	0.384236
Panel a bottom	0	94	0.020884
Panel a bottom	1	94	0.115472
Panel a bottom	2	94	0.359428
Panel a bottom	3	94	0.129487
Panel a bottom	4	94	0.374729
Panel a bottom	0	94.5	0.0245578
Panel a bottom	1	94.5	0.100442
Panel a bottom	2	94.5	0.386592
Panel a bottom	3	94.5	0.123125
Panel a bottom	4	94.5	0.365283
Panel a bottom	0	95	0.028166
Panel a bottom	1	95	0.0846486
Panel a bottom	2	95	0.414942
Panel a bottom	3	95	0.116282
Panel a bottom	4	95	0.355962
Panel a bottom	0	95.5	0.0315856
Panel a bottom	1	95.5	0.0686893
Panel a bottom	2	95.5	0.443841
Panel a bottom	3	95.5	0.109058
Panel a bottom	4	95.5	0.346826
Panel a bottom	0	96	0.0347028
Panel a bottom	1	96	0.053178
Panel a bottom	2	96	0.472615
Panel a bottom	3	96	0.101567
Panel a bottom	4	96	0.337937
Panel a bottom	0	96.5	0.0374194
Panel a bottom	1	96.5	0.03872
Panel a bottom	2	96.5	0.500578
Panel a bottom	3	96.5	0.0939297
Panel a bottom	4	96.5	0.329353
Panel a bottom	0	97	0.0396583
Panel a bottom	1	97	0.0258893
Panel a bottom	2	97	0.527052
Panel a bottom	3	97	0.0862709
Panel a bottom	4	97	0.321129
Panel a bottom	0	97.5	0.0413687
Panel a bottom	1	97.5	0.0152069
Panel a bottom	2	97.5	0.551389
Panel a bottom	3	97.5	0.0787174
Panel a bottom	4	97.5	0.313319
Panel a bottom	0	98	0.04253
Panel a bottom	1	98	0.00712069
Panel a bottom	2	98	0.572991
Panel a bottom	3	98	0.0713922
Panel a bottom	4	98	0.305966
Panel a bottom	0	98.5	0.0431549
Panel a bottom	1	98.5	0.00198747
Panel a bottom	2	98.5	0.591332
Panel a bottom	3	98.5	0.0644116
Panel a bottom	4	98.5	0.299114
Panel a bottom	0	99	0.0432902
Panel a bottom	1	99	5.8933e-05
Panel a bottom	2	99	0.605975
Panel a bottom	3	99	0.057881
Panel a bottom	4	99	0.292795
Panel a bottom	0	99.5	0.0430176
Panel a bottom	1	99.5	0.00147101
Panel a bottom	2	99.5	0.616582
Panel a bottom	3	99.5	0.0518919
Panel a bottom	4	99.5	0.287037
Panel a bottom	0	100	0.0424517
Panel a bottom	1	100	0.00623765
Panel a bottom	2	100	0.62293
Panel a bottom	3	100	0.0465194
Panel a bottom	4	100	0.281861
Panel a bottom	0	100.5	0.0417371
Panel a bottom	1	100.5	0.0142492
Panel a bottom	2	100.5	0.624913
Panel a bottom	3	100.5	0.0418199
Panel a bottom	4	100.5	0.277281
Panel a bottom	0	101	0.041044
Panel a bottom	1	101	0.0252752
Panel a bottom	2	101	0.62255
Panel a bottom	3	101	0.03783
Panel a bottom	4	101	0.273301
Panel a bottom	0	101.5	0.0405623
Panel a bottom	1	101.5	0.0389721
Panel a bottom	2	101.5	0.615978
Panel a bottom	3	101.5	0.0345659
Panel a bottom	4	101.5	0.269922
Panel a bottom	0	102	0.0404949
Panel a bottom	1	102	0.0548949
Panel a bottom	2	102	0.605453
Panel a bottom	3	102	0.0320235
Panel a bottom	4	102	0.267133
Panel a bottom	0	102.5	0.04105
Panel a bottom	1	102.5	0.0725133
Panel a bottom	2	102.5	0.591335
Panel a bottom	3	102.5	0.0301799
Panel a bottom	4	102.5	0.264922
Panel a bottom	0	103	0.0424324
Panel a bottom	1	103	0.0912302
Panel a bottom	2	103	0.574076
Panel a bottom	3	103	0.0289943
Panel a bottom	4	103	0.263267
Panel a bottom	0	103.5	0.0448356
Panel a bottom	1	103.5	0.110404
Panel a bottom	2	103.5	0.554207
Panel a bottom	3	103.5	0.028411
Panel a bottom	4	103.5	0.262143
Panel a bottom	0	104	0.0484326
Panel a bottom	1	104	0.12937
Panel a bottom	2	104	0.532317
Panel a bottom	3	104	0.0283619
Panel a bottom	4	104	0.261519
Panel a bottom	0	104.5	0.0533684
Panel a bottom	1	104.5	0.147469
Panel a bottom	2	104.5	0.509033
Panel a bottom	3	104.5	0.0287696
Panel a bottom	4	104.5	0.26136
Panel a bottom	0	105	0.0597522
Panel a bottom	1	105	0.164067
Panel a bottom	2	105	0.485
Panel a bottom	3	105	0.029551
Panel a bottom	4	105	0.26163
Panel a bottom	0	105.5	0.0676516
Panel a bottom	1	105.5	0.178582
Panel a bottom	2	105.5	0.460856
Panel a bottom	3	105.5	0.0306207
Panel a bottom	4	105.5	0.26229
Panel a bottom	0	106	0.0770873
Panel a bottom	1	106	0.190502
Panel a bottom	2	106	0.437217
Panel a bottom	3	106	0.0318942
Panel a bottom	4	106	0.2633
Panel a bottom	0	106.5	0.0880303
Panel a bottom	1	106.5	0.199409
Panel a bottom	2	106.5	0.414651
Panel a bottom	3	106.5	0.0332912
Panel a bottom	4	106.5	0.264619
Panel a bottom	0	107	0.1004
Panel a bottom	1	107	0.204989
Panel a bottom	2	107	0.393664
Panel a bottom	3	107	0.0347384
Panel a bottom	4	107	0.266209
Panel a bottom	0	107.5	0.114065
Panel a bottom	1	107.5	0.207047
Panel a bottom	2	107.5	0.374684
Panel a bottom	3	107.5	0.036172
Panel a bottom	4	107.5	0.268032
Panel a bottom	0	108	0.128844
Panel a bottom	1	108	0.205514
Panel a bottom	2	108	0.358049
Panel a bottom	3	108	0.0375391
Panel a bottom	4	108	0.270054
Panel a bottom	0	108.5	0.144513
Panel a bottom	1	108.5	0.200449
Panel a bottom	2	108.5	0.343997
Panel a bottom	3	108.5	0.0387996
Panel a bottom	4	108.5	0.272241
Panel a bottom	0	109	0.160809
Panel a bottom	1	109	0.192036
Panel a bottom	2	109	0.332662
Panel a bottom	3	109	0.0399262
Panel a bottom	4	109	0.274567
Panel a bottom	0	109.5	0.177437
Panel a bottom	1	109.5	0.180577
Panel a bottom	2	109.5	0.324074
Panel a bottom	3	109.5	0.0409051
Panel a bottom	4	109.5	0.277007
Panel a bottom	0	110	0.194082
Panel a bottom	1	110	0.166483
Panel a bottom	2	110	0.318158
Panel a bottom	3	110	0.041735
Panel a bottom	4	110	0.279542
Panel a bottom	0	110.5	0.210418
Panel a bottom	1	110.5	0.150256
Panel a bottom	2	110.5	0.314743
Panel a bottom	3	110.5	0.0424267
Panel a bottom	4	110.5	0.282156
Panel a bottom	0	111	0.226116
Panel a bottom	1	111	0.132473
Panel a bottom	2	111	0.313571
Panel a bottom	3	111	0.0430009
Panel a bottom	4	111	0.284839
Panel a bottom	0	111.5	0.240861
Panel a bottom	1	111.5	0.113763
Panel a bottom	2	111.5	0.314306
Panel a bottom	3	111.5	0.0434875
Panel a bottom	4	111.5	0.287582
Panel a bottom	0	112	0.254358
Panel a bottom	1	112	0.0947834
Panel a bottom	2	112	0.316553
Panel a bottom	3	112	0.0439229
Panel a bottom	4	112	0.290383
Panel a bottom	0	112.5	0.266345
Panel a bottom	1	112.5	0.0761978
Panel a bottom	2	112.5	0.319868
Panel a bottom	3	112.5	0.0443482
Panel a bottom	4	112.5	0.293241
Panel a bottom	0	113	0.276605
Panel a bottom	1	113	0.0586504
Panel a bottom	2	113	0.323782
Panel a bottom	3	113	0.0448074
Panel a bottom	4	113	0.296155
Panel a bottom	0	113.5	0.284969
Panel a bottom	1	113.5	0.0427431
Panel a bottom	2	113.5	0.327813
Panel a bottom	3	113.5	0.0453449
Panel a bottom	4	113.5	0.29913
Panel a bottom	0	114	0.29133
Panel a bottom	1	114	0.0290139
Panel a bottom	2	114	0.331486
Panel a bottom	3	114	0.0460044
Panel a bottom	4	114	0.302166
Panel a bottom	0	114.5	0.295643
Panel a bottom	1	114.5	0.0179171
Panel a bottom	2	114.5	0.334349
Panel a bottom	3	114.5	0.0468266
Panel a bottom	4	114.5	0.305265
Panel a bottom	0	115	0.297929
Panel a bottom	1	115	0.00980791
Panel a bottom	2	115	0.33599
Panel a bottom	3	115	0.0478481
Panel a bottom	4	115	0.308425
Panel a bottom	0	115.5	0.298279
Panel a bottom	1	115.5	0.00492954
Panel a bottom	2	115.5	0.336048
Panel a bottom	3	115.5	0.0491006
Panel a bottom	4	115.5	0.311643
Panel a bottom	0	116	0.296848
Panel a bottom	1	116	0.00340528
Panel a bottom	2	116	0.334227
Panel a bottom	3	116	0.0506098
Panel a bottom	4	116	0.31491
Panel a bottom	0	116.5	0.293853
Panel a bottom	1	116.5	0.00523465
Panel a bottom	2	116.5	0.330303
Panel a bottom	3	116.5	0.0523952
Panel a bottom	4	116.5	0.318214
Panel a bottom	0	117	0.289568
Panel a bottom	1	117	0.0102942
Panel a bottom	2	117	0.324133
Panel a bottom	3	117	0.0544698
Panel a bottom	4	117	0.321535
Panel a bottom	0	117.5	0.284314
Panel a bottom	1	117.5	0.0183426
Panel a bottom	2	117.5	0.315655
Panel a bottom	3	117.5	0.0568399
Panel a bottom	4	117.5	0.324849
Panel a bottom	0	118	0.278448
Panel a bottom	1	118	0.0290304
Panel a bottom	2	118	0.30489
Panel a bottom	3	118	0.0595057
Panel a bottom	4	118	0.328126
Panel a bottom	0	118.5	0.272354
Panel a bottom	1	118.5	0.0419134
Panel a bottom	2	118.5	0.291943
Panel a bottom	3	118.5	0.0624613
Panel a bottom	4	118.5	0.331328
Panel a bottom	0	119	0.26643
Panel a bottom	1	119	0.056469
Panel a bottom	2	119	0.276993
Panel a bottom	3	119	0.0656951
Panel a bottom	4	119	0.334413
Panel a bottom	0	119.5	0.261071
Panel a bottom	1	119.5	0.0721164
Panel a bottom	2	119.5	0.260289
Panel a bottom	3	119.5	0.0691906
Panel a bottom	4	119.5	0.337333
Panel a bottom	0	120	0.256659
Panel a bottom	1	120	0.0882376
Panel a bottom	2	120	0.242141
Panel a bottom	3	120	0.0729262
Panel a bottom	4	120	0.340036
Panel a bottom	0	120.5	0.253548
Panel a bottom	1	120.5	0.104201
Panel a bottom	2	120.5	0.22291
Panel a bottom	3	120.5	0.0768761
Panel a bottom	4	120.5	0.342466
Panel a bottom	0	121	0.252052
Panel a bottom	1	121	0.119383
Panel a bottom	2	121	0.20299
Panel a bottom	3	121	0.0810108
Panel a bottom	4	121	0.344564
Panel a bottom	0	121.5	0.252433
Panel a bottom	1	121.5	0.133193
Panel a bottom	2	121.5	0.182804
Panel a bottom	3	121.5	0.0852966
Panel a bottom	4	121.5	0.346272
Panel a bottom	0	122	0.254892
Panel a bottom	1	122	0.145094
Panel a bottom	2	122	0.162784
Panel a bottom	3	122	0.0896968
Panel a bottom	4	122	0.347533
Panel a bottom	0	122.5	0.259556
Panel a bottom	1	122.5	0.154622
Panel a bottom	2	122.5	0.14336
Panel a bottom	3	122.5	0.0941715
Panel a bottom	4	122.5	0.34829
Panel a bottom	0	123	0.266483
Panel a bottom	1	123	0.161404
Panel a bottom	2	123	0.124945
Panel a bottom	3	123	0.098678
Panel a bottom	4	123	0.348491
Panel a bottom	0	123.5	0.275646
Panel a bottom	1	123.5	0.16517
Panel a bottom	2	123.5	0.107924
Panel a bottom	3	123.5	0.103171
Panel a bottom	4	123.5	0.348089
Panel a bottom	0	124	0.286942
Panel a bottom	1	124	0.165764
Panel a bottom	2	124	0.0926445
Panel a bottom	3	124	0.107603
Panel a bottom	4	124	0.347046
Panel a bottom	0	124.5	0.300192
Panel a bottom	1	124.5	0.163153
Panel a bottom	2	124.5	0.0794014
Panel a bottom	3	124.5	0.111925
Panel a bottom	4	124.5	0.345329
Panel a bottom	0	125	0.315141
Panel a bottom	1	125	0.157423
Panel a bottom	2	125	0.0684335
Panel a bottom	3	125	0.116086
Panel a bottom	4	125	0.342915
Panel a bottom	0	125.5	0.331474
Panel a bottom	1	125.5	0.148782
Panel a bottom	2	125.5	0.0599143
Panel a bottom	3	125.5	0.120038
Panel a bottom	4	125.5	0.339792
Panel a bottom	0	126	0.348817
Panel a bottom	1	126	0.137548
Panel a bottom	2	126	0.053949
Panel a bottom	3	126	0.12373
Panel a bottom	4	126	0.335956
Panel a bottom	0	126.5	0.366757
Panel a bottom	1	126.5	0.124143
Panel a bottom	2	126.5	0.0505709
Panel a bottom	3	126.5	0.127114
Panel a bottom	4	126.5	0.331415
Panel a bottom	0	127	0.38485
Panel a bottom	1	127	0.109075
Panel a bottom	2	127	0.0497421
Panel a bottom	3	127	0.130145
Panel a bottom	4	127	0.326188
Panel a bottom	0	127.5	0.402636
Panel a bottom	1	127.5	0.0929232
Panel a bottom	2	127.5	0.0513553
Panel a bottom	3	127.5	0.132783
Panel a bottom	4	127.5	0.320302
Panel a bottom	0	128	0.41966
Panel a bottom	1	128	0.076316
Panel a bottom	2	128	0.0552372
Panel a bottom	3	128	0.134992
Panel a bottom	4	128	0.313795
Panel a bottom	0	128.5	0.435481
Panel a bottom	1	128.5	0.0599095
Panel a bottom	2	128.5	0.0611551
Panel a bottom	3	128.5	0.136742
Panel a bottom	4	128.5	0.306713
Panel a bottom	0	129	0.44969
Panel a bottom	1	129	0.0443646
Panel a bottom	2	129	0.0688242
Panel a bottom	3	129	0.138013
Panel a bottom	4	129	0.299108
Panel a bottom	0	129.5	0.461928
Panel a bottom	1	129.5	0.0303232
Panel a bottom	2	129.5	0.0779169
Panel a bottom	3	129.5	0.138792
Panel a bottom	4	129.5	0.29104
Panel a bottom	0	130	0.471893
Panel a bottom	1	130	0.0183859
Panel a bottom	2	130	0.0880735
Panel a bottom	3	130	0.139075
Panel a bottom	4	130	0.282573
Panel a bottom	0	130.5	0.479358
Panel a bottom	1	130.5	0.00908941
Panel a bottom	2	130.5	0.0989131
Panel a bottom	3	130.5	0.138868
Panel a bottom	4	130.5	0.273772
Panel a bottom	0	131	0.484175
Panel a bottom	1	131	0.00288726
Panel a bottom	2	131	0.110046
Panel a bottom	3	131	0.138187
Panel a bottom	4	131	0.264705
Panel a bottom	0	131.5	0.486283
Panel a bottom	1	131.5	0.000132659
Panel a bottom	2	131.5	0.121086
Panel a bottom	3	131.5	0.137059
Panel a bottom	4	131.5	0.25544
Panel a bottom	0	132	0.485713
Panel a bottom	1	132	0.00106461
Panel a bottom	2	132	0.131662
Panel a bottom	3	132	0.135516
Panel a bottom	4	132	0.246044
Panel a bottom	0	132.5	0.48259
Panel a bottom	1	132.5	0.00579792
Panel a bottom	2	132.5	0.14143
Panel a bottom	3	132.5	0.133601
Panel a bottom	4	132.5	0.23658
Panel a bottom	0	133	0.477126
Panel a bottom	1	133	0.0143174
Panel a bottom	2	133	0.150085
Panel a bottom	3	133	0.131363
Panel a bottom	4	133	0.227108
Panel a bottom	0	133.5	0.469619
Panel a bottom	1	133.5	0.0264762
Panel a bottom	2	133.5	0.157369
Panel a bottom	3	133.5	0.128854
Panel a bottom	4	133.5	0.217682
Panel a bottom	0	134	0.46044
Panel a bottom	1	134	0.0419992
Panel a bottom	2	134	0.163078
Panel a bottom	3	134	0.12613
Panel a bottom	4	134	0.208352
Panel a bottom	0	134.5	0.45003
Panel a bottom	1	134.5	0.0604901
Panel a bottom	2	134.5	0.167072
Panel a bottom	3	134.5	0.123247
Panel a bottom	4	134.5	0.199161
Panel a bottom	0	135	0.438876
Panel a bottom	1	135	0.0814436
Panel a bottom	2	135	0.169274
Panel a bottom	3	135	0.120261
Panel a bottom	4	135	0.190145
Panel a bottom	0	135.5	0.427506
Panel a bottom	1	135.5	0.104261
Panel a bottom	2	135.5	0.169677
Panel a bottom	3	135.5	0.117222
Panel a bottom	4	135.5	0.181335
Panel a bottom	0	136	0.416462
Panel a bottom	1	136	0.128268
Panel a bottom	2	136	0.168339
Panel a bottom	3	136	0.114176
Panel a bottom	4	136	0.172756
Panel a bottom	0	136.5	0.406293
Panel a bottom	1	136.5	0.152738
Panel a bottom	2	136.5	0.165383
Panel a bottom	3	136.5	0.111161
Panel a bottom	4	136.5	0.164424
Panel a bottom	0	137	0.397528
Panel a bottom	1	137	0.176918
Panel a bottom	2	137	0.160993
Panel a bottom	3	137	0.108207
Panel a bottom	4	137	0.156353
Panel a bottom	0	137.5	0.390663
Panel a bottom	1	137.5	0.200049
Panel a bottom	2	137.5	0.155403
Panel a bottom	3	137.5	0.105334
Panel a bottom	4	137.5	0.148551
Panel a bottom	0	138	0.386143
Panel a bottom	1	138	0.221394
Panel a bottom	2	138	0.148891
Panel a bottom	3	138	0.102551
Panel a bottom	4	138	0.14102
Panel a bottom	0	138.5	0.384347
Panel a bottom	1	138.5	0.240266
Panel a bottom	2	138.5	0.141768
Panel a bottom	3	138.5	0.099858
Panel a bottom	4	138.5	0.13376
Panel a bottom	0	139	0.385573
Panel a bottom	1	139	0.256049
Panel a bottom	2	139	0.134365
Panel a bottom	3	139	0.0972447
Panel a bottom	4	139	0.126768
Panel a bottom	0	139.5	0.39003
Panel a bottom	1	139.5	0.268219
Panel a bottom	2	139.5	0.127022
Panel a bottom	3	139.5	0.0946919
Panel a bottom	4	139.5	0.120037
Panel a bottom	0	140	0.397825
Panel a bottom	1	140	0.276366
Panel a bottom	2	140	0.120074
Panel a bottom	3	140	0.0921732
Panel a bottom	4	140	0.113562
Panel a bottom	0	140.5	0.408966
Panel a bottom	1	140.5	0.280207
Panel a bottom	2	140.5	0.113837
Panel a bottom	3	140.5	0.0896566
Panel a bottom	4	140.5	0.107334
Panel a bottom	0	141	0.423351
Panel a bottom	1	141	0.279599
Panel a bottom	2	141	0.1086
Panel a bottom	3	141	0.0871064
Panel a bottom	4	141	0.101344
Panel a bottom	0	141.5	0.440778
Panel a bottom	1	141.5	0.274543
Panel a bottom	2	141.5	0.104609
Panel a bottom	3	141.5	0.0844857
Panel a bottom	4	141.5	0.0955841
Panel a bottom	0	142	0.460946
Panel a bottom	1	142	0.265186
Panel a bottom	2	142	0.102062
Panel a bottom	3	142	0.0817586
Panel a bottom	4	142	0.090047
Panel a bottom	0	142.5	0.483465
Panel a bottom	1	142.5	0.251821
Panel a bottom	2	142.5	0.101097
Panel a bottom	3	142.5	0.0788923
Panel a bottom	4	142.5	0.0847254
Panel a bottom	0	143	0.507868
Panel a bottom	1	143	0.234872
Panel a bottom	2	143	0.101788
Panel a bottom	3	143	0.0758594
Panel a bottom	4	143	0.0796133
Panel a bottom	0	143.5	0.533625
Panel a bottom	1	143.5	0.214885
Panel a bottom	2	143.5	0.104145
Panel a bottom	3	143.5	0.0726397
Panel a bottom	4	143.5	0.0747057
Panel a bottom	0	144	0.560161
Panel a bottom	1	144	0.19251
Panel a bottom	2	144	0.108108
Panel a bottom	3	144	0.0692215
Panel a bottom	4	144	0.0699989
Panel a bottom	0	144.5	0.586874
Panel a bottom	1	144.5	0.168477
Panel a bottom	2	144.5	0.113556
Panel a bottom	3	144.5	0.0656025
Panel a bottom	4	144.5	0.0654903
Panel a bottom	0	145	0.613152
Panel a bottom	1	145	0.143575
Panel a bottom	2	145	0.120304
Panel a bottom	3	145	0.0617909
Panel a bottom	4	145	0.0611784
Panel a bottom	0	145.5	0.638397
Panel a bottom	1	145.5	0.118621
Panel a bottom	2	145.5	0.128114
Panel a bottom	3	145.5	0.0578046
Panel a bottom	4	145.5	0.0570627
Panel a bottom	0	146	0.662044
Panel a bottom	1	146	0.0944346
Panel a bottom	2	146	0.136706
Panel a bottom	3	146	0.0536714
Panel a bottom	4	146	0.0531436
Panel a bottom	0	146.5	0.683577
Panel a bottom	1	146.5	0.0718093
Panel a bottom	2	146.5	0.145764
Panel a bottom	3	146.5	0.0494274
Panel a bottom	4	146.5	0.0494222
Panel a bottom	0	147	0.702549
Panel a bottom	1	147	0.0514839
Panel a bottom	2	147	0.154951
Panel a bottom	3	147	0.0451162
Panel a bottom	4	147	0.0459003
Panel a bottom	0	147.5	0.718597
Panel a bottom	1	147.5	0.0341175
Panel a bottom	2	147.5	0.163919
Panel a bottom	3	147.5	0.0407866
Panel a bottom	4	147.5	0.04258
Panel a bottom	0	148	0.731455
Panel a bottom	1	148	0.0202652
Panel a bottom	2	148	0.172326
Panel a bottom	3	148	0.0364909
Panel a bottom	4	148	0.0394635
Panel a bottom	0	148.5	0.740961
Panel a bottom	1	148.5	0.0103593
Panel a bottom	2	148.5	0.179844
Panel a bottom	3	148.5	0.0322827
Panel a bottom	4	148.5	0.0365532
Panel a bottom	0	149	0.747065
Panel a bottom	1	149	0.0046933
Panel a bottom	2	149	0.186176
Panel a bottom	3	149	0.0282145
Panel a bottom	4	149	0.0338513
Panel a bottom	0	149.5	0.749832
Panel a bottom	1	149.5	0.00341137
Panel a bottom	2	149.5	0.191061
Panel a bottom	3	149.5	0.0243359
Panel a bottom	4	149.5	0.0313597
Panel a bottom	0	150	0.749437
Panel a bottom	1	150	0.00650321
Panel a bottom	2	150	0.194289
Panel a bottom	3	150	0.0206914
Panel a bottom	4	150	0.0290798
Panel a bottom	0	150.5	0.746163
Panel a bottom	1	150.5	0.0138042
Panel a bottom	2	150.5	0.195702
Panel a bottom	3	150.5	0.0173189
Panel a bottom	4	150.5	0.0270122
Panel a bottom	0	151	0.740391
Panel a bottom	1	151	0.0250011
Panel a bottom	2	151	0.195203
Panel a bottom	3	151	0.0142482
Panel a bottom	4	151	0.0251566
Panel a bottom	0	151.5	0.732586
Panel a bottom	1	151.5	0.0396434
Panel a bottom	2	151.5	0.192759
Panel a bottom	3	151.5	0.0115006
Panel a bottom	4	151.5	0.0235116
Panel a bottom	0	152	0.723283
Panel a bottom	1	152	0.0571594
Panel a bottom	2	152	0.188395
Panel a bottom	3	152	0.00908757
Panel a bottom	4	152	0.0220748
Panel a bottom	0	152.5	0.713069
Panel a bottom	1	152.5	0.0768767
Panel a bottom	2	152.5	0.182201
Panel a bottom	3	152.5	0.00701174
Panel a bottom	4	152.5	0.0208422
Panel a bottom	0	153	0.702563
Panel a bottom	1	153	0.0980462
Panel a bottom	2	153	0.174317
Panel a bottom	3	153	0.00526662
Panel a bottom	4	153	0.0198081
Panel a bottom	0	153.5	0.692393
Panel a bottom	1	153.5	0.11987
Panel a bottom	2	153.5	0.164934
Panel a bottom	3	153.5	0.00383771
Panel a bottom	4	153.5	0.0189653
Panel a bottom	0	154	0.68318
Panel a bottom	1	154	0.141529
Panel a bottom	2	154	0.154282
Panel a bottom	3	154	0.00270361
Panel a bottom	4	154	0.0183051
Panel a bottom	0	154.5	0.675509
Panel a bottom	1	154.5	0.162214
Panel a bottom	2	154.5	0.142623
Panel a bottom	3	154.5	0.0018374
Panel a bottom	4	154.5	0.0178165
Panel a bottom	0	155	0.669914
Panel a bottom	1	155	0.181154
Panel a bottom	2	155	0.130236
Panel a bottom	3	155	0.00120821
Panel a bottom	4	155	0.0174872
Panel a bottom	0	155.5	0.666858
Panel a bottom	1	155.5	0.197645
Panel a bottom	2	155.5	0.117411
Panel a bottom	3	155.5	0.000782891
Panel a bottom	4	155.5	0.017303
Panel a bottom	0	156	0.666715
Panel a bottom	1	156	0.211074
Panel a bottom	2	156	0.104435
Panel a bottom	3	156	0.000527604
Panel a bottom	4	156	0.0172484
Panel a bottom	0	156.5	0.669758
Panel a bottom	1	156.5	0.220942
Panel a bottom	2	156.5	0.091584
Panel a bottom	3	156.5	0.000409346
Panel a bottom	4	156.5	0.0173062
Panel a bottom	0	157	0.676149
Panel a bottom	1	157	0.226884
Panel a bottom	2	157	0.0791116
Panel a bottom	3	157	0.000397287
Panel a bottom	4	157	0.0174584
Panel a bottom	0	157.5	0.685928
Panel a bottom	1	157.5	0.228679
Panel a bottom	2	157.5	0.0672432
Panel a bottom	3	157.5	0.000463852
Panel a bottom	4	157.5	0.017686
Panel a bottom	0	158	0.699018
Panel a bottom	1	158	0.226258
Panel a bottom	2	158	0.0561682
Panel a bottom	3	158	0.000585527
Panel a bottom	4	158	0.0179698
Panel a bottom	0	158.5	0.715219
Panel a bottom	1	158.5	0.219711
Panel a bottom	2	158.5	0.0460363
Panel a bottom	3	158.5	0.000743347
Panel a bottom	4	158.5	0.0182902
Panel a bottom	0	159	0.734217
Panel a bottom	1	159	0.209277
Panel a bottom	2	159	0.0369542
Panel a bottom	3	159	0.000923077
Panel a bottom	4	159	0.0186282
Panel a bottom	0	159.5	0.755595
Panel a bottom	1	159.5	0.195339
Panel a bottom	2	159.5	0.0289854
Panel a bottom	3	159.5	0.0011151
Panel a bottom	4	159.5	0.0189654
Panel a bottom	0	160	0.778841
Panel a bottom	1	160	0.178409
Panel a bottom	2	160	0.0221514
Panel a bottom	3	160	0.00131404
Panel a bottom	4	160	0.0192845
Panel a bottom	0	160.5	0.803368
Panel a bottom	1	160.5	0.15911
Panel a bottom	2	160.5	0.016434
Panel a bottom	3	160.5	0.00151819
Panel a bottom	4	160.5	0.0195697
Panel a bottom	0	161	0.828533
Panel a bottom	1	161	0.138151
Panel a bottom	2	161	0.0117807
Panel a bottom	3	161	0.00172878
Panel a bottom	4	161	0.0198071
Panel a bottom	0	161.5	0.853653
Panel a bottom	1	161.5	0.116304
Panel a bottom	2	161.5	0.00810931
Panel a bottom	3	161.5	0.0019492
Panel a bottom	4	161.5	0.0199846
Panel a bottom	0	162	0.878034
Panel a bottom	1	162	0.0943739
Panel a bottom	2	162	0.00531533
Panel a bottom	3	162	0.00218418
Panel a bottom	4	162	0.0200927
Panel a bottom	0	162.5	0.900988
Panel a bottom	1	162.5	0.0731708
Panel a bottom	2	162.5	0.00327852
Panel a bottom	3	162.5	0.00243908
Panel a bottom	4	162.5	0.0201237
Panel a bottom	0	163	0.921858
Panel a bottom	1	163	0.0534798
Panel a bottom	2	163	0.00187045
Panel a bottom	3	163	0.00271925
Panel a bottom	4	163	0.0200728
Panel a bottom	0	163.5	0.940039
Panel a bottom	1	163.5	0.0360328
Panel a bottom	2	163.5	0.000961539
Panel a bottom	3	163.5	0.00302959
Panel a bottom	4	163.5	0.0199371
Panel a bottom	0	164	0.954999
Panel a bottom	1	164	0.0214831
Panel a bottom	2	164	0.000427734
Panel a bottom	3	164	0.00337433
Panel a bottom	4	164	0.0197159
Panel a bottom	0	164.5	0.966295
Panel a bottom	1	164.5	0.010381
Panel a bottom	2	164.5	0.000156418
Panel a bottom	3	164.5	0.00375696
Panel a bottom	4	164.5	0.0194106
Panel a bottom	0	165	0.973589
Panel a bottom	1	165	0.00315514
Panel a bottom	2	165	5.12808e-05
Panel a bottom	3	165	0.00418044
Panel a bottom	4	165	0.0190239
Panel a bottom	0	165.5	0.976659
Panel a bottom	1	165.5	9.68937e-05
Panel a bottom	2	165.5	3.60363e-05
Panel a bottom	3	165.5	0.00464758
Panel a bottom	4	165.5	0.0185602
Panel a bottom	0	166	0.975407
Panel a bottom	1	166	0.00135024
Panel a bottom	2	166	5.68349e-05
Panel a bottom	3	166	0.0051615
Panel a bottom	4	166	0.0180247
Panel a bottom	0	166.5	0.96986
Panel a bottom	1	166.5	0.00690687
Panel a bottom	2	166.5	8.33456e-05
Panel a bottom	3	166.5	0.00572631
Panel a bottom	4	166.5	0.0174232
Panel a bottom	0	167	0.960175
Panel a bottom	1	167	0.0166067
Panel a bottom	2	167	0.000108521
Panel a bottom	3	167	0.00634771
Panel a bottom	4	167	0.0167619
Panel a bottom	0	167.5	0.946629
Panel a bottom	1	167.5	0.0301436
Panel a bottom	2	167.5	0.00014713
Panel a bottom	3	167.5	0.00703363
Panel a bottom	4	167.5	0.0160471
Panel a bottom	0	168	0.929611
Panel a bottom	1	168	0.0470764
Panel a bottom	2	168	0.000233189
Panel a bottom	3	168	0.00779475
Panel a bottom	4	168	0.015285
Panel a bottom	0	168.5	0.909613
Panel a bottom	1	168.5	0.0668447
Panel a bottom	2	168.5	0.000416482
Panel a bottom	3	168.5	0.00864484
Panel a bottom	4	168.5	0.0144814
Panel a bottom	0	169	0.887211
Panel a bottom	1	169	0.0887883
Panel a bottom	2	169	0.000758377
Panel a bottom	3	169	0.00960092
Panel a bottom	4	169	0.0136418
Panel a bottom	0	169.5	0.863048
Panel a bottom	1	169.5	0.112171
Panel a bottom	2	169.5	0.00132717
Panel a bottom	3	169.5	0.0106831
Panel a bottom	4	169.5	0.0127715
Panel a bottom	0	170	0.837813
Panel a bottom	1	170	0.136204
Panel a bottom	2	170	0.0021932
Panel a bottom	3	170	0.0119143
Panel a bottom	4	170	0.0118754
Panel a bottom	0	170.5	0.812219
Panel a bottom	1	170.5	0.160079
Panel a bottom	2	170.5	0.00342401
Panel a bottom	3	170.5	0.0133192
Panel a bottom	4	170.5	0.0109587
Panel a bottom	0	171	0.786981
Panel a bottom	1	171	0.182989
Panel a bottom	2	171	0.00507972
Panel a bottom	3	171	0.014924
Panel a bottom	4	171	0.0100267
Panel a bottom	0	171.5	0.762792
Panel a bottom	1	171.5	0.20416
Panel a bottom	2	171.5	0.00720886
Panel a bottom	3	171.5	0.0167542
Panel a bottom	4	171.5	0.0090854
Panel a bottom	0	172	0.740301
Panel a bottom	1	172	0.222878
Panel a bottom	2	172	0.00984483
Panel a bottom	3	172	0.0188343
Panel a bottom	4	172	0.00814175
Panel a bottom	0	172.5	0.720094
Panel a bottom	1	172.5	0.238513
Panel a bottom	2	172.5	0.0130031
Panel a bottom	3	172.5	0.0211853
Panel a bottom	4	172.5	0.00720408
Panel a bottom	0	173	0.702675
Panel a bottom	1	173	0.250539
Panel a bottom	2	173	0.0166794
Panel a bottom	3	173	0.023824
Panel a bottom	4	173	0.00628237
Panel a bottom	0	173.5	0.688448
Panel a bottom	1	173.5	0.258555
Panel a bottom	2	173.5	0.0208483
Panel a bottom	3	173.5	0.0267609
Panel a bottom	4	173.5	0.00538857
Panel a bottom	0	174	0.677708
Panel a bottom	1	174	0.262292
Panel a bottom	2	174	0.0254638
Panel a bottom	3	174	0.029999
Panel a bottom	4	174	0.00453685
Panel a bottom	0	174.5	0.670632
Panel a bottom	1	174.5	0.261633
Panel a bottom	2	174.5	0.0304593
Panel a bottom	3	174.5	0.0335328
Panel a bottom	4	174.5	0.00374368
Panel a bottom	0	175	0.66727
Panel a bottom	1	175	0.256604
Panel a bottom	2	175	0.03575
Panel a bottom	3	175	0.0373474
Panel a bottom	4	175	0.00302786
Panel a bottom	0	175.5	0.667552
Panel a bottom	1	175.5	0.247385
Panel a bottom	2	175.5	0.0412346
Panel a bottom	3	175.5	0.0414178
Panel a bottom	4	175.5	0.00241042
Panel a bottom	0	176	0.671283
Panel a bottom	1	176	0.234294
Panel a bottom	2	176	0.046799
Panel a bottom	3	176	0.0457094
Panel a bottom	4	176	0.00191431
Panel a bottom	0	176.5	0.678156
Panel a bottom	1	176.5	0.217783
Panel a bottom	2	176.5	0.052319
Panel a bottom	3	176.5	0.0501775
Panel a bottom	4	176.5	0.00156411
Panel a bottom	0	177	0.687761
Panel a bottom	1	177	0.198419
Panel a bottom	2	177	0.0576651
Panel a bottom	3	177	0.0547691
Panel a bottom	4	177	0.00138543
Panel a bottom	0	177.5	0.6996
Panel a bottom	1	177.5	0.176866
Panel a bottom	2	177.5	0.0627059
Panel a bottom	3	177.5	0.0594233
Panel a bottom	4	177.5	0.00140435
Panel a bottom	0	178	0.713103
Panel a bottom	1	178	0.153864
Panel a bottom	2	178	0.0673128
Panel a bottom	3	178	0.0640735
Panel a bottom	4	178	0.00164666
Panel a bottom	0	178.5	0.72765
Panel a bottom	1	178.5	0.1302
Panel a bottom	2	178.5	0.0713639
Panel a bottom	3	178.5	0.0686489
Panel a bottom	4	178.5	0.00213716
Panel a bottom	0	179	0.742589
Panel a bottom	1	179	0.106686
Panel a bottom	2	179	0.0747484
Panel a bottom	3	179	0.0730771
Panel a bottom	4	179	0.00289878
Panel a bottom	0	179.5	0.757261
Panel a bottom	1	179.5	0.0841312
Panel a bottom	2	179.5	0.0773697
Panel a bottom	3	179.5	0.0772859
Panel a bottom	4	179.5	0.00395184
Panel a bottom	0	180	0.771021
Panel a bottom	1	180	0.0633109
Panel a bottom	2	180	0.0791492
Panel a bottom	3	180	0.0812061
Panel a bottom	4	180	0.00531328
Panel a bottom	0	180.5	0.783257
Panel a bottom	1	180.5	0.0449446
Panel a bottom	2	180.5	0.0800291
Panel a bottom	3	180.5	0.0847735
Panel a bottom	4	180.5	0.00699594
Panel a bottom	0	181	0.793416
Panel a bottom	1	181	0.0296702
Panel a bottom	2	181	0.0799744
Panel a bottom	3	181	0.0879312
Panel a bottom	4	181	0.00900805
Panel a bottom	0	181.5	0.801019
Panel a bottom	1	181.5	0.0180223
Panel a bottom	2	181.5	0.0789748
Panel a bottom	3	181.5	0.0906314
Panel a bottom	4	181.5	0.0113527
Panel a bottom	0	182	0.805676
Panel a bottom	1	182	0.0104143
Panel a bottom	2	182	0.0770456
Panel a bottom	3	182	0.0928367
Panel a bottom	4	182	0.0140277
Panel a bottom	0	182.5	0.807101
Panel a bottom	1	182.5	0.00712454
Panel a bottom	2	182.5	0.0742277
Panel a bottom	3	182.5	0.0945215
Panel a bottom	4	182.5	0.0170253
Panel a bottom	0	183	0.805121
Panel a bottom	1	183	0.00828643
Panel a bottom	2	183	0.0705873
Panel a bottom	3	183	0.0956727
Panel a bottom	4	183	0.0203323
Panel a bottom	0	183.5	0.799682
Panel a bottom	1	183.5	0.0138837
Panel a bottom	2	183.5	0.0662145
Panel a bottom	3	183.5	0.0962895
Panel a bottom	4	183.5	0.0239305
Panel a bottom	0	184	0.790847
Panel a bottom	1	184	0.0237506
Panel a bottom	2	184	0.0612216
Panel a bottom	3	184	0.0963837
Panel a bottom	4	184	0.0277969
Panel a bottom	0	184.5	0.7788
Panel a bottom	1	184.5	0.0375772
Panel a bottom	2	184.5	0.0557398
Panel a bottom	3	184.5	0.0959786
Panel a bottom	4	184.5	0.0319043
Panel a bottom	0	185	0.763834
Panel a bottom	1	185	0.0549194
Panel a bottom	2	185	0.0499164
Panel a bottom	3	185	0.0951081
Panel a bottom	4	185	0.036222
Panel a bottom	0	185.5	0.746344
Panel a bottom	1	185.5	0.0752133
Panel a bottom	2	185.5	0.0439103
Panel a bottom	3	185.5	0.0938153
Panel a bottom	4	185.5	0.0407171
Panel a bottom	0	186	0.726813
Panel a bottom	1	186	0.0977942
Panel a bottom	2	186	0.0378878
Panel a bottom	3	186	0.0921508
Panel a bottom	4	186	0.0453544
Panel a bottom	0	186.5	0.705794
Panel a bottom	1	186.5	0.121918
Panel a bottom	2	186.5	0.0320176
Panel a bottom	3	186.5	0.0901711
Panel a bottom	4	186.5	0.0500985
Panel a bottom	0	187	0.683897
Panel a bottom	1	187	0.146788
Panel a bottom	2	187	0.0264652
Panel a bottom	3	187	0.0879365
Panel a bottom	4	187	0.0549136
Panel a bottom	0	187.5	0.661759
Panel a bottom	1	187.5	0.171578
Panel a bottom	2	187.5	0.0213882
Panel a bottom	3	187.5	0.0855092
Panel a bottom	4	187.5	0.0597653
Panel a bottom	0	188	0.640034
Panel a bottom	1	188	0.195463
Panel a bottom	2	188	0.0169306
Panel a bottom	3	188	0.0829518
Panel a bottom	4	188	0.0646207
Panel a bottom	0	188.5	0.61936
Panel a bottom	1	188.5	0.217648
Panel a bottom	2	188.5	0.0132173
Panel a bottom	3	188.5	0.0803257
Panel a bottom	4	188.5	0.0694497
Panel a bottom	0	189	0.600346
Panel a bottom	1	189	0.237389
Panel a bottom	2	189	0.0103503
Panel a bottom	3	189	0.0776892
Panel a bottom	4	189	0.0742248
Panel a bottom	0	189.5	0.58355
Panel a bottom	1	189.5	0.254027
Panel a bottom	2	189.5	0.0084037
Panel a bottom	3	189.5	0.0750971
Panel a bottom	4	189.5	0.0789224
Panel a bottom	0	190	0.569455
Panel a bottom	1	190	0.267003
Panel a bottom	2	190	0.00742086
Panel a bottom	3	190	0.0725991
Panel a bottom	4	190	0.0835223
Panel a bottom	0	190.5	0.558461
Panel a bottom	1	190.5	0.27588
Panel a bottom	2	190.5	0.00741188
Panel a bottom	3	190.5	0.0702399
Panel a bottom	4	190.5	0.088008
Panel a bottom	0	191	0.550865
Panel a bottom	1	191	0.280358
Panel a bottom	2	191	0.00835237
Panel a bottom	3	191	0.0680581
Panel a bottom	4	191	0.0923668
Panel a bottom	0	191.5	0.546856
Panel a bottom	1	191.5	0.280285
Panel a bottom	2	191.5	0.0101834
Panel a bottom	3	191.5	0.0660868
Panel a bottom	4	191.5	0.0965895
Panel a bottom	0	192	0.546505
Panel a bottom	1	192	0.275659
Panel a bottom	2	192	0.012813
Panel a bottom	3	192	0.0643532
Panel a bottom	4	192	0.10067
Panel a bottom	0	192.5	0.549765
Panel a bottom	1	192.5	0.266634
Panel a bottom	2	192.5	0.0161184
Panel a bottom	3	192.5	0.0628789
Panel a bottom	4	192.5	0.104604
Panel a bottom	0	193	0.556472
Panel a bottom	1	193	0.253507
Panel a bottom	2	193	0.0199506
Panel a bottom	3	193	0.06168
Panel a bottom	4	193	0.10839
Panel a bottom	0	193.5	0.566351
Panel a bottom	1	193.5	0.236713
Panel a bottom	2	193.5	0.0241392
Panel a bottom	3	193.5	0.0607677
Panel a bottom	4	193.5	0.112029
Panel a bottom	0	194	0.579023
Panel a bottom	1	194	0.216809
Panel a bottom	2	194	0.0284991
Panel a bottom	3	194	0.0601483
Panel a bottom	4	194	0.11552
Panel a bottom	0	194.5	0.59402
Panel a bottom	1	194.5	0.194453
Panel a bottom	2	194.5	0.0328377
Panel a bottom	3	194.5	0.0598234
Panel a bottom	4	194.5	0.118866
Panel a bottom	0	195	0.610799
Panel a bottom	1	195	0.170382
Panel a bottom	2	195	0.0369631
Panel a bottom	3	195	0.0597902
Panel a bottom	4	195	0.122066
Panel a bottom	0	195.5	0.628759
Panel a bottom	1	195.5	0.145387
Panel a bottom	2	195.5	0.0406924
Panel a bottom	3	195.5	0.0600411
Panel a bottom	4	195.5	0.125121
Panel a bottom	0	196	0.647263
Panel a bottom	1	196	0.120282
Panel a bottom	2	196	0.0438607
Panel a bottom	3	196	0.0605641
Panel a bottom	4	196	0.12803
Panel a bottom	0	196.5	0.665658
Panel a bottom	1	196.5	0.0958812
Panel a bottom	2	196.5	0.0463286
Panel a bottom	3	196.5	0.061342
Panel a bottom	4	196.5	0.13079
Panel a bottom	0	197	0.683295
Panel a bottom	1	197	0.0729638
Panel a bottom	2	197	0.0479907
Panel a bottom	3	197	0.0623528
Panel a bottom	4	197	0.133398
Panel a bottom	0	197.5	0.699549
Panel a bottom	1	197.5	0.0522519
Panel a bottom	2	197.5	0.0487816
Panel a bottom	3	197.5	0.0635692
Panel a bottom	4	197.5	0.135848
Panel a bottom	0	198	0.713843
Panel a bottom	1	198	0.0343831
Panel a bottom	2	198	0.0486817
Panel a bottom	3	198	0.0649584
Panel a bottom	4	198	0.138134
Panel a bottom	0	198.5	0.725661
Panel a bottom	1	198.5	0.0198886
Panel a bottom	2	198.5	0.0477203
Panel a bottom	3	198.5	0.066482
Panel a bottom	4	198.5	0.140248
Panel a bottom	0	199	0.73457
Panel a bottom	1	199	0.00917531
Panel a bottom	2	199	0.045978
Panel a bottom	3	199	0.0680962
Panel a bottom	4	199	0.14218
Panel a bottom	0	199.5	0.740228
Panel a bottom	1	199.5	0.00251208
Panel a bottom	2	199.5	0.0435857
Panel a bottom	3	199.5	0.0697522
[truncated: 2,006 more rows]

## Sheet: Panel b top
panel	series	x	y
Panel b top	Classical (g=0)	0	0.152271
Panel b top	Classical (g=0)	35	0.156972
Panel b top	Classical (g=0)	70	0.162468
Panel b top	Classical (g=0)	105	0.169157
Panel b top	Classical (g=0)	140	0.177483
Panel b top	Classical (g=0)	175	0.187907
Panel b top	Classical (g=0)	210	0.200871
Panel b top	Classical (g=0)	245	0.21675
Panel b top	Classical (g=0)	280	0.235803
Panel b top	Classical (g=0)	315	0.258116
Panel b top	Classical (g=0)	350	0.283559
Panel b top	Classical (g=0)	385	0.311745
Panel b top	Classical (g=0)	420	0.342013
Panel b top	Classical (g=0)	455	0.37343
Panel b top	Classical (g=0)	490	0.404829
Panel b top	Classical (g=0)	525	0.434862
Panel b top	Classical (g=0)	560	0.462093
Panel b top	Classical (g=0)	595	0.485106
Panel b top	Classical (g=0)	630	0.502626
Panel b top	Classical (g=0)	665	0.513645
Panel b top	Classical (g=0)	700	0.517533
Panel b top	Classical (g=0)	735	0.514123
Panel b top	Classical (g=0)	770	0.503763
Panel b top	Classical (g=0)	805	0.487321
Panel b top	Classical (g=0)	840	0.466137
Panel b top	Classical (g=0)	875	0.441932
Panel b top	Classical (g=0)	910	0.416668
Panel b top	Classical (g=0)	945	0.392384
Panel b top	Classical (g=0)	980	0.371012
Panel b top	Classical (g=0)	1015	0.3542
Panel b top	Classical (g=0)	1050	0.343157
Panel b top	Classical (g=0)	1085	0.338537
Panel b top	Classical (g=0)	1120	0.340373
Panel b top	Classical (g=0)	1155	0.348072
Panel b top	Classical (g=0)	1190	0.360474
Panel b top	Classical (g=0)	1225	0.37596
Panel b top	Classical (g=0)	1260	0.392611
Panel b top	Classical (g=0)	1295	0.408383
Panel b top	Classical (g=0)	1330	0.421305
Panel b top	Classical (g=0)	1365	0.429651
Panel b top	Classical (g=0)	1400	0.432096
Panel b top	Classical (g=0)	1435	0.427823
Panel b top	Classical (g=0)	1470	0.416574
Panel b top	Classical (g=0)	1505	0.398658
Panel b top	Classical (g=0)	1540	0.374889
Panel b top	Classical (g=0)	1575	0.346501
Panel b top	Classical (g=0)	1610	0.315011
Panel b top	Classical (g=0)	1645	0.282079
Panel b top	Classical (g=0)	1680	0.249358
Panel b top	Classical (g=0)	1715	0.218357
Panel b top	Classical (g=0)	1750	0.190336
Panel b top	Classical (g=0)	1785	0.166221
Panel b top	Classical (g=0)	1820	0.146565
Panel b top	Classical (g=0)	1855	0.131543
Panel b top	Classical (g=0)	1890	0.120979
Panel b top	Classical (g=0)	1925	0.114401
Panel b top	Classical (g=0)	1960	0.111115
Panel b top	Classical (g=0)	1995	0.110288
Panel b top	Classical (g=0)	2030	0.111035
Panel b top	Classical (g=0)	2065	0.112493
Panel b top	Classical (g=0)	2100	0.11389
Panel b top	Classical (g=0)	2135	0.114595
Panel b top	Classical (g=0)	2170	0.114145
Panel b top	Classical (g=0)	2205	0.11226
Panel b top	Classical (g=0)	2240	0.108837
Panel b top	Classical (g=0)	2275	0.103935
Panel b top	Classical (g=0)	2310	0.09774
Panel b top	Classical (g=0)	2345	0.0905354
Panel b top	Classical (g=0)	2380	0.0826603
Panel b top	Classical (g=0)	2415	0.0744736
Panel b top	Classical (g=0)	2450	0.0663207
Panel b top	Classical (g=0)	2485	0.058506
Panel b top	Classical (g=0)	2520	0.0512741
Panel b top	Classical (g=0)	2555	0.0447979
Panel b top	Classical (g=0)	2590	0.0391762
Panel b top	Classical (g=0)	2625	0.034437
Panel b top	Classical (g=0)	2660	0.0305478
Panel b top	Classical (g=0)	2695	0.027429
Panel b top	Classical (g=0)	2730	0.02497
Panel b top	Classical (g=0)	2765	0.0230447
Panel b top	Classical (g=0)	2800	0.0215265
Panel b top	Classical (g=0)	2835	0.0202993
Panel b top	Classical (g=0)	2870	0.019266
Panel b top	Classical (g=0)	2905	0.0183528
Panel b top	Classical (g=0)	2940	0.0175095
Panel b top	Classical (g=0)	2975	0.0167075
Panel b top	Classical (g=0)	3010	0.0159354
Panel b top	Classical (g=0)	3045	0.0151933
Panel b top	Classical (g=0)	3080	0.0144879
Panel b top	Classical (g=0)	3115	0.0138272
Panel b top	Classical (g=0)	3150	0.0132175
Panel b top	Classical (g=0)	3185	0.0126612
Panel b top	Classical (g=0)	3220	0.0121565
Panel b top	Classical (g=0)	3255	0.0116979
Panel b top	Classical (g=0)	3290	0.0112778
Panel b top	Classical (g=0)	3325	0.0108878
Panel b top	Classical (g=0)	3360	0.0105208
Panel b top	Classical (g=0)	3395	0.0101713
Panel b top	Classical (g=0)	3430	0.00983637
Panel b top	Classical (g=0)	3465	0.00951512
Panel b top	Classical (g=0)	3500	0.00920823
Panel b top	Classical (g=g_0)	0	0.120087
Panel b top	Classical (g=g_0)	35	0.123514
Panel b top	Classical (g=g_0)	70	0.12729
Panel b top	Classical (g=g_0)	105	0.131636
Panel b top	Classical (g=g_0)	140	0.136764
Panel b top	Classical (g=g_0)	175	0.142952
Panel b top	Classical (g=g_0)	210	0.150401
Panel b top	Classical (g=g_0)	245	0.159401
Panel b top	Classical (g=g_0)	280	0.170114
Panel b top	Classical (g=g_0)	315	0.182628
Panel b top	Classical (g=g_0)	350	0.19697
Panel b top	Classical (g=g_0)	385	0.212988
Panel b top	Classical (g=g_0)	420	0.230395
Panel b top	Classical (g=g_0)	455	0.248711
Panel b top	Classical (g=g_0)	490	0.26739
Panel b top	Classical (g=g_0)	525	0.285702
Panel b top	Classical (g=g_0)	560	0.302891
Panel b top	Classical (g=g_0)	595	0.318176
Panel b top	Classical (g=g_0)	630	0.330841
Panel b top	Classical (g=g_0)	665	0.340285
Panel b top	Classical (g=g_0)	700	0.346073
Panel b top	Classical (g=g_0)	735	0.348079
Panel b top	Classical (g=g_0)	770	0.346399
Panel b top	Classical (g=g_0)	805	0.341542
Panel b top	Classical (g=g_0)	840	0.334144
Panel b top	Classical (g=g_0)	875	0.325326
Panel b top	Classical (g=g_0)	910	0.316166
Panel b top	Classical (g=g_0)	945	0.307815
Panel b top	Classical (g=g_0)	980	0.301433
Panel b top	Classical (g=g_0)	1015	0.29799
Panel b top	Classical (g=g_0)	1050	0.298217
Panel b top	Classical (g=g_0)	1085	0.302375
Panel b top	Classical (g=g_0)	1120	0.310465
Panel b top	Classical (g=g_0)	1155	0.321986
Panel b top	Classical (g=g_0)	1190	0.33603
Panel b top	Classical (g=g_0)	1225	0.351493
Panel b top	Classical (g=g_0)	1260	0.367032
Panel b top	Classical (g=g_0)	1295	0.381212
Panel b top	Classical (g=g_0)	1330	0.392796
Panel b top	Classical (g=g_0)	1365	0.400345
Panel b top	Classical (g=g_0)	1400	0.403066
Panel b top	Classical (g=g_0)	1435	0.400524
Panel b top	Classical (g=g_0)	1470	0.392421
Panel b top	Classical (g=g_0)	1505	0.379144
Panel b top	Classical (g=g_0)	1540	0.361175
Panel b top	Classical (g=g_0)	1575	0.339612
Panel b top	Classical (g=g_0)	1610	0.31547
Panel b top	Classical (g=g_0)	1645	0.290014
Panel b top	Classical (g=g_0)	1680	0.26458
Panel b top	Classical (g=g_0)	1715	0.240416
Panel b top	Classical (g=g_0)	1750	0.218415
Panel b top	Classical (g=g_0)	1785	0.199375
Panel b top	Classical (g=g_0)	1820	0.18385
Panel b top	Classical (g=g_0)	1855	0.17204
Panel b top	Classical (g=g_0)	1890	0.163811
Panel b top	Classical (g=g_0)	1925	0.158951
Panel b top	Classical (g=g_0)	1960	0.156776
Panel b top	Classical (g=g_0)	1995	0.156662
Panel b top	Classical (g=g_0)	2030	0.157885
Panel b top	Classical (g=g_0)	2065	0.159672
Panel b top	Classical (g=g_0)	2100	0.161335
Panel b top	Classical (g=g_0)	2135	0.162302
Panel b top	Classical (g=g_0)	2170	0.162092
Panel b top	Classical (g=g_0)	2205	0.160409
Panel b top	Classical (g=g_0)	2240	0.157162
Panel b top	Classical (g=g_0)	2275	0.152282
Panel b top	Classical (g=g_0)	2310	0.145981
Panel b top	Classical (g=g_0)	2345	0.138473
Panel b top	Classical (g=g_0)	2380	0.130092
Panel b top	Classical (g=g_0)	2415	0.121211
Panel b top	Classical (g=g_0)	2450	0.112203
Panel b top	Classical (g=g_0)	2485	0.10344
Panel b top	Classical (g=g_0)	2520	0.0952626
Panel b top	Classical (g=g_0)	2555	0.0879036
Panel b top	Classical (g=g_0)	2590	0.0815741
Panel b top	Classical (g=g_0)	2625	0.0763819
Panel b top	Classical (g=g_0)	2660	0.072326
Panel b top	Classical (g=g_0)	2695	0.069379
Panel b top	Classical (g=g_0)	2730	0.0673963
Panel b top	Classical (g=g_0)	2765	0.0662017
Panel b top	Classical (g=g_0)	2800	0.0655785
Panel b top	Classical (g=g_0)	2835	0.0652781
Panel b top	Classical (g=g_0)	2870	0.0650549
Panel b top	Classical (g=g_0)	2905	0.0646804
Panel b top	Classical (g=g_0)	2940	0.0639599
Panel b top	Classical (g=g_0)	2975	0.0627467
Panel b top	Classical (g=g_0)	3010	0.0609451
Panel b top	Classical (g=g_0)	3045	0.0585318
Panel b top	Classical (g=g_0)	3080	0.0555239
Panel b top	Classical (g=g_0)	3115	0.0520066
Panel b top	Classical (g=g_0)	3150	0.0481063
Panel b top	Classical (g=g_0)	3185	0.0439674
Panel b top	Classical (g=g_0)	3220	0.0397679
Panel b top	Classical (g=g_0)	3255	0.0356642
Panel b top	Classical (g=g_0)	3290	0.0318104
Panel b top	Classical (g=g_0)	3325	0.0283239
Panel b top	Classical (g=g_0)	3360	0.0252911
Panel b top	Classical (g=g_0)	3395	0.022758
Panel b top	Classical (g=g_0)	3430	0.0207315
Panel b top	Classical (g=g_0)	3465	0.0191803
Panel b top	Classical (g=g_0)	3500	0.0180429
Panel b top	Q. Computer (g=g_0)	350	0.205362
Panel b top	Q. Computer (g=g_0)_min	350	0.169409
Panel b top	Q. Computer (g=g_0)_max	350	0.241315
Panel b top	Q. Computer (g=g_0)	770	0.288576
Panel b top	Q. Computer (g=g_0)_min	770	0.253027
Panel b top	Q. Computer (g=g_0)_max	770	0.324126
Panel b top	Q. Computer (g=g_0)	1050	0.273139
Panel b top	Q. Computer (g=g_0)_min	1050	0.237593
Panel b top	Q. Computer (g=g_0)_max	1050	0.308684
Panel b top	Q. Computer (g=g_0)	1435	0.344578
Panel b top	Q. Computer (g=g_0)_min	1435	0.309061
Panel b top	Q. Computer (g=g_0)_max	1435	0.380095
Panel b top	Q. Computer (g=g_0)	1925	0.189251
Panel b top	Q. Computer (g=g_0)_min	1925	0.153497
Panel b top	Q. Computer (g=g_0)_max	1925	0.225005
Panel b top	Q. Computer (g=g_0)	2230	0.180032
Panel b top	Q. Computer (g=g_0)_min	2230	0.144236
Panel b top	Q. Computer (g=g_0)_max	2230	0.215827
Panel b top	Q. Computer (g=g_0)	2695	0.0946168
Panel b top	Q. Computer (g=g_0)_min	2695	0.0587748
Panel b top	Q. Computer (g=g_0)_max	2695	0.130459
Panel b top	Q. Computer (g=g_0)	3000	0.0801399
Panel b top	Q. Computer (g=g_0)_min	3000	0.044506
Panel b top	Q. Computer (g=g_0)_max	3000	0.115774
Panel b top	Q. Computer (g=g_0)	3430	0.0492846
Panel b top	Q. Computer (g=g_0)_min	3430	0.0132541
Panel b top	Q. Computer (g=g_0)_max	3430	0.0853151
Panel b top	Q. Computer (g=0)	350	0.276456
Panel b top	Q. Computer (g=0)	770	0.463715
Panel b top	Q. Computer (g=0)	1050	0.351418
Panel b top	Q. Computer (g=0)	1435	0.401184
Panel b top	Q. Computer (g=0)	1925	0.137541
Panel b top	Q. Computer (g=0)	2230	0.1286
Panel b top	Q. Computer (g=0)	2695	0.0480108
Panel b top	Q. Computer (g=0)	3000	0.0292847
Panel b top	Q. Computer (g=0)	3430	0.021608
Panel b top	Q. Computer (g=0)_min	350	0.244324
Panel b top	Q. Computer (g=0)_max	350	0.308589
Panel b top	Q. Computer (g=0)_min	770	0.431522
Panel b top	Q. Computer (g=0)_max	770	0.495909
Panel b top	Q. Computer (g=0)_min	1050	0.31893
Panel b top	Q. Computer (g=0)_max	1050	0.383906
Panel b top	Q. Computer (g=0)_min	1435	0.367179
Panel b top	Q. Computer (g=0)_max	1435	0.435189
Panel b top	Q. Computer (g=0)_min	1925	0.101384
Panel b top	Q. Computer (g=0)_max	1925	0.173698
Panel b top	Q. Computer (g=0)_min	2230	0.092518
Panel b top	Q. Computer (g=0)_max	2230	0.164681
Panel b top	Q. Computer (g=0)_min	2695	0.0121575
Panel b top	Q. Computer (g=0)_max	2695	0.0838641
Panel b top	Q. Computer (g=0)_min	3000	-0.00307058
Panel b top	Q. Computer (g=0)_max	3000	0.06164
Panel b top	Q. Computer (g=0)_min	3430	-0.0107068
Panel b top	Q. Computer (g=0)_max	3430	0.0539228

## Sheet: Panel b bottom
panel	series	x	y
Panel b bottom	Classical (g=0)	0	0.167887
Panel b bottom	Classical (g=0)	35	0.17224
Panel b bottom	Classical (g=0)	70	0.176821
Panel b bottom	Classical (g=0)	105	0.183519
Panel b bottom	Classical (g=0)	140	0.193862
Panel b bottom	Classical (g=0)	175	0.208054
Panel b bottom	Classical (g=0)	210	0.224525
Panel b bottom	Classical (g=0)	245	0.24043
Panel b bottom	Classical (g=0)	280	0.253088
Panel b bottom	Classical (g=0)	315	0.261656
Panel b bottom	Classical (g=0)	350	0.268041
Panel b bottom	Classical (g=0)	385	0.276314
Panel b bottom	Classical (g=0)	420	0.290792
Panel b bottom	Classical (g=0)	455	0.313799
Panel b bottom	Classical (g=0)	490	0.344416
Panel b bottom	Classical (g=0)	525	0.378881
Panel b bottom	Classical (g=0)	560	0.412276
Panel b bottom	Classical (g=0)	595	0.440381
Panel b bottom	Classical (g=0)	630	0.460716
Panel b bottom	Classical (g=0)	665	0.472507
Panel b bottom	Classical (g=0)	700	0.476036
Panel b bottom	Classical (g=0)	735	0.472004
Panel b bottom	Classical (g=0)	770	0.461186
Panel b bottom	Classical (g=0)	805	0.444341
Panel b bottom	Classical (g=0)	840	0.42227
Panel b bottom	Classical (g=0)	875	0.396024
Panel b bottom	Classical (g=0)	910	0.36725
Panel b bottom	Classical (g=0)	945	0.338537
Panel b bottom	Classical (g=0)	980	0.313442
Panel b bottom	Classical (g=0)	1015	0.295957
Panel b bottom	Classical (g=0)	1050	0.289355
Panel b bottom	Classical (g=0)	1085	0.294701
Panel b bottom	Classical (g=0)	1120	0.309681
Panel b bottom	Classical (g=0)	1155	0.328806
Panel b bottom	Classical (g=0)	1190	0.345716
Panel b bottom	Classical (g=0)	1225	0.356921
Panel b bottom	Classical (g=0)	1260	0.364486
Panel b bottom	Classical (g=0)	1295	0.374809
Panel b bottom	Classical (g=0)	1330	0.393149
Panel b bottom	Classical (g=0)	1365	0.417556
Panel b bottom	Classical (g=0)	1400	0.437729
Panel b bottom	Classical (g=0)	1435	0.441091
Panel b bottom	Classical (g=0)	1470	0.42202
Panel b bottom	Classical (g=0)	1505	0.386488
Panel b bottom	Classical (g=0)	1540	0.347571
Panel b bottom	Classical (g=0)	1575	0.315376
Panel b bottom	Classical (g=0)	1610	0.290188
Panel b bottom	Classical (g=0)	1645	0.264731
Panel b bottom	Classical (g=0)	1680	0.232885
Panel b bottom	Classical (g=0)	1715	0.196301
Panel b bottom	Classical (g=0)	1750	0.163046
Panel b bottom	Classical (g=0)	1785	0.140443
Panel b bottom	Classical (g=0)	1820	0.129414
Panel b bottom	Classical (g=0)	1855	0.125048
Panel b bottom	Classical (g=0)	1890	0.121473
Panel b bottom	Classical (g=0)	1925	0.115929
Panel b bottom	Classical (g=0)	1960	0.10966
Panel b bottom	Classical (g=0)	1995	0.107368
Panel b bottom	Classical (g=0)	2030	0.117005
Panel b bottom	Classical (g=0)	2065	0.148172
Panel b bottom	Classical (g=0)	2100	0.206388
Panel b bottom	Classical (g=0)	2135	0.284952
Panel b bottom	Classical (g=0)	2170	0.361653
Panel b bottom	Classical (g=0)	2205	0.406605
Panel b bottom	Classical (g=0)	2240	0.398663
Panel b bottom	Classical (g=0)	2275	0.339028
Panel b bottom	Classical (g=0)	2310	0.25114
Panel b bottom	Classical (g=0)	2345	0.166408
Panel b bottom	Classical (g=0)	2380	0.106567
Panel b bottom	Classical (g=0)	2415	0.0751847
Panel b bottom	Classical (g=0)	2450	0.0622939
Panel b bottom	Classical (g=0)	2485	0.0556119
Panel b bottom	Classical (g=0)	2520	0.0486581
Panel b bottom	Classical (g=0)	2555	0.0413084
Panel b bottom	Classical (g=0)	2590	0.0355931
Panel b bottom	Classical (g=0)	2625	0.0321447
Panel b bottom	Classical (g=0)	2660	0.0298942
Panel b bottom	Classical (g=0)	2695	0.0276871
Panel b bottom	Classical (g=0)	2730	0.0253392
Panel b bottom	Classical (g=0)	2765	0.0232882
Panel b bottom	Classical (g=0)	2800	0.0217754
Panel b bottom	Classical (g=0)	2835	0.0205996
Panel b bottom	Classical (g=0)	2870	0.0194687
Panel b bottom	Classical (g=0)	2905	0.018324
Panel b bottom	Classical (g=0)	2940	0.0172862
Panel b bottom	Classical (g=0)	2975	0.0164271
Panel b bottom	Classical (g=0)	3010	0.0156891
Panel b bottom	Classical (g=0)	3045	0.0149862
Panel b bottom	Classical (g=0)	3080	0.0143009
Panel b bottom	Classical (g=0)	3115	0.0136676
Panel b bottom	Classical (g=0)	3150	0.0131053
Panel b bottom	Classical (g=0)	3185	0.0125959
Panel b bottom	Classical (g=0)	3220	0.0121149
Panel b bottom	Classical (g=0)	3255	0.0116553
Panel b bottom	Classical (g=0)	3290	0.0112233
Panel b bottom	Classical (g=0)	3325	0.0108225
Panel b bottom	Classical (g=0)	3360	0.0104504
Panel b bottom	Classical (g=0)	3395	0.0101017
Panel b bottom	Classical (g=0)	3430	0.00977088
Panel b bottom	Classical (g=0)	3465	0.00945426
Panel b bottom	Classical (g=0)	3500	0.0091528
Panel b bottom	Classical (g=0)	0	0.120697
Panel b bottom	Classical (g=0)	35	0.123094
Panel b bottom	Classical (g=0)	70	0.126303
Panel b bottom	Classical (g=0)	105	0.130765
Panel b bottom	Classical (g=0)	140	0.136603
Panel b bottom	Classical (g=0)	175	0.143443
Panel b bottom	Classical (g=0)	210	0.150665
Panel b bottom	Classical (g=0)	245	0.157543
Panel b bottom	Classical (g=0)	280	0.163784
Panel b bottom	Classical (g=0)	315	0.17013
Panel b bottom	Classical (g=0)	350	0.17786
Panel b bottom	Classical (g=0)	385	0.188273
Panel b bottom	Classical (g=0)	420	0.201637
Panel b bottom	Classical (g=0)	455	0.216936
Panel b bottom	Classical (g=0)	490	0.231883
Panel b bottom	Classical (g=0)	525	0.244823
Panel b bottom	Classical (g=0)	560	0.255656
Panel b bottom	Classical (g=0)	595	0.266323
Panel b bottom	Classical (g=0)	630	0.279494
Panel b bottom	Classical (g=0)	665	0.296436
Panel b bottom	Classical (g=0)	700	0.315588
Panel b bottom	Classical (g=0)	735	0.333007
Panel b bottom	Classical (g=0)	770	0.34396
Panel b bottom	Classical (g=0)	805	0.345697
Panel b bottom	Classical (g=0)	840	0.338462
Panel b bottom	Classical (g=0)	875	0.325213
Panel b bottom	Classical (g=0)	910	0.310352
Panel b bottom	Classical (g=0)	945	0.297643
Panel b bottom	Classical (g=0)	980	0.289214
Panel b bottom	Classical (g=0)	1015	0.285667
Panel b bottom	Classical (g=0)	1050	0.286607
Panel b bottom	Classical (g=0)	1085	0.291028
Panel b bottom	Classical (g=0)	1120	0.297832
Panel b bottom	Classical (g=0)	1155	0.306058
Panel b bottom	Classical (g=0)	1190	0.315158
Panel b bottom	Classical (g=0)	1225	0.325512
Panel b bottom	Classical (g=0)	1260	0.337745
Panel b bottom	Classical (g=0)	1295	0.352473
Panel b bottom	Classical (g=0)	1330	0.368294
Panel b bottom	Classical (g=0)	1365	0.381506
Panel b bottom	Classical (g=0)	1400	0.387128
Panel b bottom	Classical (g=0)	1435	0.38149
Panel b bottom	Classical (g=0)	1470	0.365302
Panel b bottom	Classical (g=0)	1505	0.343186
Panel b bottom	Classical (g=0)	1540	0.320894
Panel b bottom	Classical (g=0)	1575	0.301431
Panel b bottom	Classical (g=0)	1610	0.282903
Panel b bottom	Classical (g=0)	1645	0.261417
Panel b bottom	Classical (g=0)	1680	0.235314
Panel b bottom	Classical (g=0)	1715	0.207409
Panel b bottom	Classical (g=0)	1750	0.183141
Panel b bottom	Classical (g=0)	1785	0.166912
Panel b bottom	Classical (g=0)	1820	0.160339
Panel b bottom	Classical (g=0)	1855	0.163763
Panel b bottom	Classical (g=0)	1890	0.177723
Panel b bottom	Classical (g=0)	1925	0.202478
Panel b bottom	Classical (g=0)	1960	0.234845
Panel b bottom	Classical (g=0)	1995	0.266978
Panel b bottom	Classical (g=0)	2030	0.2896
Panel b bottom	Classical (g=0)	2065	0.299576
Panel b bottom	Classical (g=0)	2100	0.302477
Panel b bottom	Classical (g=0)	2135	0.308818
Panel b bottom	Classical (g=0)	2170	0.325154
Panel b bottom	Classical (g=0)	2205	0.34794
Panel b bottom	Classical (g=0)	2240	0.366224
Panel b bottom	Classical (g=0)	2275	0.369637
Panel b bottom	Classical (g=0)	2310	0.355292
Panel b bottom	Classical (g=0)	2345	0.327398
Panel b bottom	Classical (g=0)	2380	0.29209
Panel b bottom	Classical (g=0)	2415	0.253292
Panel b bottom	Classical (g=0)	2450	0.21247
Panel b bottom	Classical (g=0)	2485	0.172449
Panel b bottom	Classical (g=0)	2520	0.138563
Panel b bottom	Classical (g=0)	2555	0.116267
Panel b bottom	Classical (g=0)	2590	0.107296
Panel b bottom	Classical (g=0)	2625	0.107645
Panel b bottom	Classical (g=0)	2660	0.110083
Panel b bottom	Classical (g=0)	2695	0.108456
Panel b bottom	Classical (g=0)	2730	0.100773
Panel b bottom	Classical (g=0)	2765	0.0904423
Panel b bottom	Classical (g=0)	2800	0.0850004
Panel b bottom	Classical (g=0)	2835	0.0930968
Panel b bottom	Classical (g=0)	2870	0.120778
Panel b bottom	Classical (g=0)	2905	0.166266
Panel b bottom	Classical (g=0)	2940	0.2178
Panel b bottom	Classical (g=0)	2975	0.256997
Panel b bottom	Classical (g=0)	3010	0.26743
Panel b bottom	Classical (g=0)	3045	0.243605
Panel b bottom	Classical (g=0)	3080	0.194381
Panel b bottom	Classical (g=0)	3115	0.137411
Panel b bottom	Classical (g=0)	3150	0.0894415
Panel b bottom	Classical (g=0)	3185	0.0585143
Panel b bottom	Classical (g=0)	3220	0.042992
Panel b bottom	Classical (g=0)	3255	0.0362087
Panel b bottom	Classical (g=0)	3290	0.0321872
Panel b bottom	Classical (g=0)	3325	0.0283273
Panel b bottom	Classical (g=0)	3360	0.0248125
Panel b bottom	Classical (g=0)	3395	0.0225823
Panel b bottom	Classical (g=0)	3430	0.0221174
Panel b bottom	Classical (g=0)	3465	0.0233635
Panel b bottom	Classical (g=0)	3500	0.0258972
Panel b bottom	Q. Computer (g=g_0)	350	0.26539
Panel b bottom	Q. Computer (g=g_0)_min	350	0.22099
Panel b bottom	Q. Computer (g=g_0)_max	350	0.309789
Panel b bottom	Q. Computer (g=g_0)	770	0.378351
Panel b bottom	Q. Computer (g=g_0)_min	770	0.334607
Panel b bottom	Q. Computer (g=g_0)_max	770	0.422096
Panel b bottom	Q. Computer (g=g_0)	1050	0.356379
Panel b bottom	Q. Computer (g=g_0)_min	1050	0.312798
Panel b bottom	Q. Computer (g=g_0)_max	1050	0.399961
Panel b bottom	Q. Computer (g=g_0)	1435	0.427213
Panel b bottom	Q. Computer (g=g_0)_min	1435	0.383619
Panel b bottom	Q. Computer (g=g_0)_max	1435	0.470807
Panel b bottom	Q. Computer (g=g_0)	1925	0.287322
Panel b bottom	Q. Computer (g=g_0)_min	1925	0.243536
Panel b bottom	Q. Computer (g=g_0)_max	1925	0.331107
Panel b bottom	Q. Computer (g=g_0)	2230	0.391861
Panel b bottom	Q. Computer (g=g_0)_min	2230	0.34801
Panel b bottom	Q. Computer (g=g_0)_max	2230	0.435712
Panel b bottom	Q. Computer (g=g_0)	2695	0.177221
Panel b bottom	Q. Computer (g=g_0)_min	2695	0.133271
Panel b bottom	Q. Computer (g=g_0)_max	2695	0.22117
Panel b bottom	Q. Computer (g=g_0)	3000	0.234685
Panel b bottom	Q. Computer (g=g_0)_min	3000	0.190943
Panel b bottom	Q. Computer (g=g_0)_max	3000	0.278428
Panel b bottom	Q. Computer (g=g_0)	3430	0.12135
Panel b bottom	Q. Computer (g=g_0)_min	3430	0.0765902
Panel b bottom	Q. Computer (g=g_0)_max	3430	0.166109
Panel b bottom	Q. Computer (g=0)	350	0.289116
Panel b bottom	Q. Computer (g=0)	770	0.463044
Panel b bottom	Q. Computer (g=0)	1050	0.32745
Panel b bottom	Q. Computer (g=0)	1435	0.450087
Panel b bottom	Q. Computer (g=0)	1925	0.162658
Panel b bottom	Q. Computer (g=0)	2230	0.425247
Panel b bottom	Q. Computer (g=0)	2695	0.0636797
Panel b bottom	Q. Computer (g=0)	3000	0.0492806
Panel b bottom	Q. Computer (g=0)	3430	0.0387134
Panel b bottom	Q. Computer (g=0)_min	350	0.253231
Panel b bottom	Q. Computer (g=0)_max	350	0.325
Panel b bottom	Q. Computer (g=0)_min	770	0.427161
Panel b bottom	Q. Computer (g=0)_max	770	0.498928
Panel b bottom	Q. Computer (g=0)_min	1050	0.29057
Panel b bottom	Q. Computer (g=0)_max	1050	0.364329
Panel b bottom	Q. Computer (g=0)_min	1435	0.412146
Panel b bottom	Q. Computer (g=0)_max	1435	0.488027
Panel b bottom	Q. Computer (g=0)_min	1925	0.122061
Panel b bottom	Q. Computer (g=0)_max	1925	0.203255
Panel b bottom	Q. Computer (g=0)_min	2230	0.384855
Panel b bottom	Q. Computer (g=0)_max	2230	0.465639
Panel b bottom	Q. Computer (g=0)_min	2695	0.0239039
Panel b bottom	Q. Computer (g=0)_max	2695	0.103455
Panel b bottom	Q. Computer (g=0)_min	3000	0.0132025
Panel b bottom	Q. Computer (g=0)_max	3000	0.0853587
Panel b bottom	Q. Computer (g=0)_min	3430	0.00280295
Panel b bottom	Q. Computer (g=0)_max	3430	0.0746238

## Sheet: Panel c top left
panel	x	y	z
Panel c top left	0	0	0.999844
Panel c top left	1	0	0
Panel c top left	2	0	0
Panel c top left	3	0	0.000155505
Panel c top left	4	0	0
Panel c top left	0	4	0.881564
Panel c top left	1	4	0.118055
Panel c top left	2	4	0.000126555
Panel c top left	3	4	0.000255162
Panel c top left	4	4	0
Panel c top left	0	8	0.920396
Panel c top left	1	8	0.0635477
Panel c top left	2	8	0.0142137
Panel c top left	3	8	0.00144892
Panel c top left	4	8	0.000393841
Panel c top left	0	12	0.923682
Panel c top left	1	12	0.0353851
Panel c top left	2	12	0.0293448
Panel c top left	3	12	0.0111949
Panel c top left	4	12	0.000392798
Panel c top left	0	16	0.873174
Panel c top left	1	16	0.103819
Panel c top left	2	16	0.00561344
Panel c top left	3	16	0.014317
Panel c top left	4	16	0.00307703
Panel c top left	0	20	0.973427
Panel c top left	1	20	0.00479992
Panel c top left	2	20	0.00885858
Panel c top left	3	20	0.00470315
Panel c top left	4	20	0.00821138
Panel c top left	0	24	0.863351
Panel c top left	1	24	0.116799
Panel c top left	2	24	0.0112514
Panel c top left	3	24	0.00205438
Panel c top left	4	24	0.00654439
Panel c top left	0	28	0.927008
Panel c top left	1	28	0.0595706
Panel c top left	2	28	0.00257868
Panel c top left	3	28	0.00324831
Panel c top left	4	28	0.00759448
Panel c top left	0	32	0.937138
Panel c top left	1	32	0.0386981
Panel c top left	2	32	0.0125033
Panel c top left	3	32	0.00691529
Panel c top left	4	32	0.00474521
Panel c top left	0	36	0.856202
Panel c top left	1	36	0.125732
Panel c top left	2	36	0.00479134
Panel c top left	3	36	0.0111269
Panel c top left	4	36	0.00214777
Panel c top left	0	40	0.955722
Panel c top left	1	40	0.0163408
Panel c top left	2	40	0.0165615
Panel c top left	3	40	0.00918501
Panel c top left	4	40	0.00219045
Panel c top left	0	44	0.881961
Panel c top left	1	44	0.0888337
Panel c top left	2	44	0.0203564
Panel c top left	3	44	0.00618377
Panel c top left	4	44	0.00266531
Panel c top left	0	48	0.92076
Panel c top left	1	48	0.0586451
Panel c top left	2	48	0.0126927
Panel c top left	3	48	0.00445582
Panel c top left	4	48	0.00344604
Panel c top left	0	52	0.915207
Panel c top left	1	52	0.0492151
Panel c top left	2	52	0.0271927
Panel c top left	3	52	0.00481746
Panel c top left	4	52	0.00356796
Panel c top left	0	56	0.846182
Panel c top left	1	56	0.135371
Panel c top left	2	56	0.00837952
Panel c top left	3	56	0.00717687
Panel c top left	4	56	0.00289137
Panel c top left	0	60	0.95823
Panel c top left	1	60	0.022025
Panel c top left	2	60	0.0117893
Panel c top left	3	60	0.005824
Panel c top left	4	60	0.00213198
Panel c top left	0	64	0.876389
Panel c top left	1	64	0.095117
Panel c top left	2	64	0.0085931
Panel c top left	3	64	0.0125634
Panel c top left	4	64	0.00733754
Panel c top left	0	68	0.896474
Panel c top left	1	68	0.0765687
Panel c top left	2	68	0.00898049
Panel c top left	3	68	0.00525609
Panel c top left	4	68	0.0127208
Panel c top left	0	72	0.914065
Panel c top left	1	72	0.0401367
Panel c top left	2	72	0.0259588
Panel c top left	3	72	0.00830181
Panel c top left	4	72	0.0115375
Panel c top left	0	76	0.849566
Panel c top left	1	76	0.11424
Panel c top left	2	76	0.010418
Panel c top left	3	76	0.0178969
Panel c top left	4	76	0.00787928
Panel c top left	0	80	0.946441
Panel c top left	1	80	0.0249143
Panel c top left	2	80	0.0106597
Panel c top left	3	80	0.0135283
Panel c top left	4	80	0.00445664
Panel c top left	0	84	0.857965
Panel c top left	1	84	0.103283
Panel c top left	2	84	0.0232546
Panel c top left	3	84	0.01131
Panel c top left	4	84	0.00418799
Panel c top left	0	88	0.894552
Panel c top left	1	88	0.0798781
Panel c top left	2	88	0.00919964
Panel c top left	3	88	0.010251
Panel c top left	4	88	0.00611967
Panel c top left	0	92	0.929508
Panel c top left	1	92	0.0392424
Panel c top left	2	92	0.0101365
Panel c top left	3	92	0.0158815
Panel c top left	4	92	0.00523122
Panel c top left	0	96	0.847672
Panel c top left	1	96	0.13177
Panel c top left	2	96	0.0082044
Panel c top left	3	96	0.00638607
Panel c top left	4	96	0.00596732
Panel c top left	0	100	0.920873
Panel c top left	1	100	0.0344949
Panel c top left	2	100	0.0280541
Panel c top left	3	100	0.00755833
Panel c top left	4	100	0.00901948
Panel c top left	0	104	0.859434
Panel c top left	1	104	0.0902433
Panel c top left	2	104	0.037279
Panel c top left	3	104	0.00763696
Panel c top left	4	104	0.00540699
Panel c top left	0	108	0.888662
Panel c top left	1	108	0.0723079
Panel c top left	2	108	0.0111982
Panel c top left	3	108	0.0195395
Panel c top left	4	108	0.00829244
Panel c top left	0	112	0.918297
Panel c top left	1	112	0.0453185
Panel c top left	2	112	0.0188438
Panel c top left	3	112	0.00657629
Panel c top left	4	112	0.0109643
Panel c top left	0	116	0.831738
Panel c top left	1	116	0.142687
Panel c top left	2	116	0.0103195
Panel c top left	3	116	0.0074769
Panel c top left	4	116	0.00777933
Panel c top left	0	120	0.922319
Panel c top left	1	120	0.0403666
Panel c top left	2	120	0.0192868
Panel c top left	3	120	0.0074969
Panel c top left	4	120	0.0105307
Panel c top left	0	124	0.868925
Panel c top left	1	124	0.0850533
Panel c top left	2	124	0.0231241
Panel c top left	3	124	0.0108512
Panel c top left	4	124	0.0120466
Panel c top left	0	128	0.873336
Panel c top left	1	128	0.0911762
Panel c top left	2	128	0.00974949
Panel c top left	3	128	0.014609
Panel c top left	4	128	0.0111294
Panel c top left	0	132	0.911203
Panel c top left	1	132	0.0419774
Panel c top left	2	132	0.0200582
Panel c top left	3	132	0.0182045
Panel c top left	4	132	0.00855726
Panel c top left	0	136	0.841254
Panel c top left	1	136	0.122506
Panel c top left	2	136	0.0109642
Panel c top left	3	136	0.0157806
Panel c top left	4	136	0.00949489
Panel c top left	0	140	0.918128
Panel c top left	1	140	0.042282
Panel c top left	2	140	0.0169421
Panel c top left	3	140	0.0104841
Panel c top left	4	140	0.0121639
Panel c top left	0	144	0.851246
Panel c top left	1	144	0.0998343
Panel c top left	2	144	0.0214472
Panel c top left	3	144	0.0119739
Panel c top left	4	144	0.0154983
Panel c top left	0	148	0.841791
Panel c top left	1	148	0.113812
Panel c top left	2	148	0.0183081
Panel c top left	3	148	0.0121757
Panel c top left	4	148	0.0139135
Panel c top left	0	152	0.921204
Panel c top left	1	152	0.0346747
Panel c top left	2	152	0.0180768
Panel c top left	3	152	0.0152067
Panel c top left	4	152	0.0108376
Panel c top left	0	156	0.827018
Panel c top left	1	156	0.113788
Panel c top left	2	156	0.0129989
Panel c top left	3	156	0.026574
Panel c top left	4	156	0.0196211
Panel c top left	0	160	0.894424
Panel c top left	1	160	0.0451133
Panel c top left	2	160	0.0354549
Panel c top left	3	160	0.0121748
Panel c top left	4	160	0.0128328
Panel c top left	0	164	0.850088
Panel c top left	1	164	0.0927768
Panel c top left	2	164	0.0324261
Panel c top left	3	164	0.0153403
Panel c top left	4	164	0.00936851
Panel c top left	0	168	0.846785
Panel c top left	1	168	0.103605
Panel c top left	2	168	0.0192543
Panel c top left	3	168	0.0143289
Panel c top left	4	168	0.0160272
Panel c top left	0	172	0.911766
Panel c top left	1	172	0.0401284
Panel c top left	2	172	0.0180616
Panel c top left	3	172	0.018488
Panel c top left	4	172	0.0115563
Panel c top left	0	176	0.825106
Panel c top left	1	176	0.130391
Panel c top left	2	176	0.0151498
Panel c top left	3	176	0.0174837
Panel c top left	4	176	0.0118692
Panel c top left	0	180	0.889798
Panel c top left	1	180	0.0604466
Panel c top left	2	180	0.0175703
Panel c top left	3	180	0.0183141
Panel c top left	4	180	0.0138708
Panel c top left	0	184	0.849834
Panel c top left	1	184	0.0902107
Panel c top left	2	184	0.0221865
Panel c top left	3	184	0.0233091
Panel c top left	4	184	0.0144593
Panel c top left	0	188	0.829208
Panel c top left	1	188	0.112658
Panel c top left	2	188	0.0194964
Panel c top left	3	188	0.0217289
Panel c top left	4	188	0.0169087
Panel c top left	0	192	0.883864
Panel c top left	1	192	0.0414014
Panel c top left	2	192	0.0408686
Panel c top left	3	192	0.0169771
Panel c top left	4	192	0.0168891
Panel c top left	0	196	0.811871
Panel c top left	1	196	0.128683
Panel c top left	2	196	0.0289404
Panel c top left	3	196	0.0149703
Panel c top left	4	196	0.0155355
Panel c top left	0	200	0.885898
Panel c top left	1	200	0.0562393
Panel c top left	2	200	0.0187751
Panel c top left	3	200	0.0222915
Panel c top left	4	200	0.0167965
Panel c top left	0	204	0.846185
Panel c top left	1	204	0.0985805
Panel c top left	2	204	0.0249678
Panel c top left	3	204	0.0149335
Panel c top left	4	204	0.0153328
Panel c top left	0	208	0.79859
Panel c top left	1	208	0.135401
Panel c top left	2	208	0.0267802
Panel c top left	3	208	0.0209163
Panel c top left	4	208	0.018313
Panel c top left	0	212	0.882395
Panel c top left	1	212	0.0498874
Panel c top left	2	212	0.0368198
Panel c top left	3	212	0.0164569
Panel c top left	4	212	0.0144405
Panel c top left	0	216	0.818935
Panel c top left	1	216	0.111711
Panel c top left	2	216	0.0371271
Panel c top left	3	216	0.0150901
Panel c top left	4	216	0.0171364
Panel c top left	0	220	0.871458
Panel c top left	1	220	0.0628486
Panel c top left	2	220	0.026801
Panel c top left	3	220	0.021983
Panel c top left	4	220	0.0169091
Panel c top left	0	224	0.832999
Panel c top left	1	224	0.0978245
Panel c top left	2	224	0.0307173
Panel c top left	3	224	0.0252646
Panel c top left	4	224	0.013195
Panel c top left	0	228	0.820014
Panel c top left	1	228	0.116167
Panel c top left	2	228	0.022258
Panel c top left	3	228	0.0202629
Panel c top left	4	228	0.0212983
Panel c top left	0	232	0.870432
Panel c top left	1	232	0.0542416
Panel c top left	2	232	0.0278562
Panel c top left	3	232	0.0240548
Panel c top left	4	232	0.0234151
Panel c top left	0	236	0.802358
Panel c top left	1	236	0.129949
Panel c top left	2	236	0.0215611
Panel c top left	3	236	0.0208321
Panel c top left	4	236	0.0253001
Panel c top left	0	240	0.834363
Panel c top left	1	240	0.0871496
Panel c top left	2	240	0.0277166
Panel c top left	3	240	0.0208507
Panel c top left	4	240	0.0299201
Panel c top left	0	244	0.82955
Panel c top left	1	244	0.0862998
Panel c top left	2	244	0.0347347
Panel c top left	3	244	0.0183278
Panel c top left	4	244	0.0310874
Panel c top left	0	248	0.808031
Panel c top left	1	248	0.116484
Panel c top left	2	248	0.0285016
Panel c top left	3	248	0.0242649
Panel c top left	4	248	0.0227179
Panel c top left	0	252	0.853903
Panel c top left	1	252	0.0573334
Panel c top left	2	252	0.0477457
Panel c top left	3	252	0.0197924
Panel c top left	4	252	0.0212252
Panel c top left	0	256	0.781133
Panel c top left	1	256	0.13452
Panel c top left	2	256	0.0458821
Panel c top left	3	256	0.0206162
Panel c top left	4	256	0.0178482
Panel c top left	0	260	0.849411
Panel c top left	1	260	0.0747301
Panel c top left	2	260	0.0284427
Panel c top left	3	260	0.026779
Panel c top left	4	260	0.0206376
Panel c top left	0	264	0.839324
Panel c top left	1	264	0.0907964
Panel c top left	2	264	0.023181
Panel c top left	3	264	0.0249206
Panel c top left	4	264	0.021778
Panel c top left	0	268	0.797843
Panel c top left	1	268	0.130486
Panel c top left	2	268	0.026601
Panel c top left	3	268	0.0210044
Panel c top left	4	268	0.0240659
Panel c top left	0	272	0.83325
Panel c top left	1	272	0.0571899
Panel c top left	2	272	0.0527864
Panel c top left	3	272	0.0283285
Panel c top left	4	272	0.0284455
Panel c top left	0	276	0.786922
Panel c top left	1	276	0.122436
Panel c top left	2	276	0.0362212
Panel c top left	3	276	0.0297516
Panel c top left	4	276	0.0246687
Panel c top left	0	280	0.829674
Panel c top left	1	280	0.0824016
Panel c top left	2	280	0.0282373
Panel c top left	3	280	0.033248
Panel c top left	4	280	0.0264395
Panel c top left	0	284	0.808608
Panel c top left	1	284	0.0912356
Panel c top left	2	284	0.0394339
Panel c top left	3	284	0.0267355
Panel c top left	4	284	0.0339871
Panel c top left	0	288	0.781472
Panel c top left	1	288	0.123716
Panel c top left	2	288	0.0346649
Panel c top left	3	288	0.0254262
Panel c top left	4	288	0.0347213
Panel c top left	0	292	0.843836
Panel c top left	1	292	0.0626145
Panel c top left	2	292	0.0289122
Panel c top left	3	292	0.0316151
Panel c top left	4	292	0.0330221
Panel c top left	0	296	0.777401
Panel c top left	1	296	0.130952
Panel c top left	2	296	0.0332928
Panel c top left	3	296	0.0295049
Panel c top left	4	296	0.0288495
Panel c top left	0	300	0.801234
Panel c top left	1	300	0.10178
Panel c top left	2	300	0.0394592
Panel c top left	3	300	0.030951
Panel c top left	4	300	0.0265756
Panel c top left	0	304	0.808245
Panel c top left	1	304	0.0764186
Panel c top left	2	304	0.0555333
Panel c top left	3	304	0.0297333
Panel c top left	4	304	0.0300703
Panel c top left	0	308	0.788528
Panel c top left	1	308	0.121307
Panel c top left	2	308	0.0365839
Panel c top left	3	308	0.0273619
Panel c top left	4	308	0.0262189
Panel c top left	0	312	0.842868
Panel c top left	1	312	0.0662941
Panel c top left	2	312	0.0390318
Panel c top left	3	312	0.0247263
Panel c top left	4	312	0.0270799
Panel c top left	0	316	0.752695
Panel c top left	1	316	0.14166
Panel c top left	2	316	0.0404509
Panel c top left	3	316	0.0287738
Panel c top left	4	316	0.0364209
Panel c top left	0	320	0.812264
Panel c top left	1	320	0.0994566
Panel c top left	2	320	0.0344655
Panel c top left	3	320	0.0264935
Panel c top left	4	320	0.0273206
Panel c top left	0	324	0.815253
Panel c top left	1	324	0.0828944
Panel c top left	2	324	0.0407852
Panel c top left	3	324	0.0352202
Panel c top left	4	324	0.0258475
Panel c top left	0	328	0.764604
Panel c top left	1	328	0.136753
Panel c top left	2	328	0.0334762
Panel c top left	3	328	0.0352674
Panel c top left	4	328	0.0298994
Panel c top left	0	332	0.808354
Panel c top left	1	332	0.0713366
Panel c top left	2	332	0.0437547
Panel c top left	3	332	0.0369876
Panel c top left	4	332	0.0395666
Panel c top left	0	336	0.752424
Panel c top left	1	336	0.128977
Panel c top left	2	336	0.0436061
Panel c top left	3	336	0.0381852
Panel c top left	4	336	0.0368085
Panel c top left	0	340	0.785426
Panel c top left	1	340	0.105925
Panel c top left	2	340	0.0363251
Panel c top left	3	340	0.0379646
Panel c top left	4	340	0.0343595
Panel c top left	0	344	0.796873
Panel c top left	1	344	0.09076
Panel c top left	2	344	0.0439379
Panel c top left	3	344	0.0392862
Panel c top left	4	344	0.0291433
Panel c top left	0	348	0.74678
Panel c top left	1	348	0.140807
Panel c top left	2	348	0.0434144
Panel c top left	3	348	0.0353118
Panel c top left	4	348	0.0336869
Panel c top left	0	352	0.817818
Panel c top left	1	352	0.0741451
Panel c top left	2	352	0.0449462
Panel c top left	3	352	0.0288277
Panel c top left	4	352	0.0342629
Panel c top left	0	356	0.768371
Panel c top left	1	356	0.128546
Panel c top left	2	356	0.040279
Panel c top left	3	356	0.0307385
Panel c top left	4	356	0.0320659
Panel c top left	0	360	0.770469
Panel c top left	1	360	0.116158
Panel c top left	2	360	0.0431794
Panel c top left	3	360	0.039612
Panel c top left	4	360	0.0305818
Panel c top left	0	364	0.766438
Panel c top left	1	364	0.0910475
Panel c top left	2	364	0.0648704
Panel c top left	3	364	0.0419672
Panel c top left	4	364	0.0356774
Panel c top left	0	368	0.744307
Panel c top left	1	368	0.129753
Panel c top left	2	368	0.04773
Panel c top left	3	368	0.0442982
Panel c top left	4	368	0.0339115
Panel c top left	0	372	0.808832
Panel c top left	1	372	0.0728918
Panel c top left	2	372	0.0434145
Panel c top left	3	372	0.0402204
Panel c top left	4	372	0.0346414
Panel c top left	0	376	0.743238
Panel c top left	1	376	0.133379
Panel c top left	2	376	0.0472742
Panel c top left	3	376	0.0397076
Panel c top left	4	376	0.0364014
Panel c top left	0	380	0.75589
Panel c top left	1	380	0.123346
Panel c top left	2	380	0.0456778
Panel c top left	3	380	0.0352105
Panel c top left	4	380	0.0398756
Panel c top left	0	384	0.763462
Panel c top left	1	384	0.0929334
Panel c top left	2	384	0.0599415
Panel c top left	3	384	0.0439838
Panel c top left	4	384	0.0396791
Panel c top left	0	388	0.741614
Panel c top left	1	388	0.136318
Panel c top left	2	388	0.038511
Panel c top left	3	388	0.0499371
Panel c top left	4	388	0.0336198
Panel c top left	0	392	0.779738
Panel c top left	1	392	0.083116
Panel c top left	2	392	0.0462763
Panel c top left	3	392	0.0520004
Panel c top left	4	392	0.038869
Panel c top left	0	396	0.723709
Panel c top left	1	396	0.137048
Panel c top left	2	396	0.0537829
Panel c top left	3	396	0.0444613
Panel c top left	4	396	0.0409983
Panel c top left	0	400	0.752394
Panel c top left	1	400	0.114577
Panel c top left	2	400	0.0476185
Panel c top left	3	400	0.042379
Panel c top left	4	400	0.0430319

## Sheet: Panel c bottom left
panel	x	y	z
Panel c bottom left	0	0	1
Panel c bottom left	1	0	0
Panel c bottom left	2	0	0
Panel c bottom left	3	0	0
Panel c bottom left	4	0	0
Panel c bottom left	0	0.5	0.997799
Panel c bottom left	1	0.5	0.00219952
Panel c bottom left	2	0.5	1.2239e-06
Panel c bottom left	3	0.5	3.02041e-10
Panel c bottom left	4	0.5	4.19024e-14
Panel c bottom left	0	1	0.991397
Panel c bottom left	1	1	0.00858408
Panel c bottom left	2	1	1.93195e-05
Panel c bottom left	3	1	1.9161e-08
Panel c bottom left	4	1	1.06632e-11
Panel c bottom left	0	1.5	0.981371
Panel c bottom left	1	1.5	0.0185327
Panel c bottom left	2	1.5	9.56209e-05
Panel c bottom left	3	1.5	2.1507e-07
Panel c bottom left	4	1.5	2.70584e-10
Panel c bottom left	0	2	0.968628
Panel c bottom left	1	2	0.0310784
Panel c bottom left	2	2	0.000292772
Panel c bottom left	3	2	1.18375e-06
Panel c bottom left	4	2	2.66541e-09
Panel c bottom left	0	2.5	0.954306
Panel c bottom left	1	2.5	0.0450032
Panel c bottom left	2	2.5	0.000686079
Panel c bottom left	3	2.5	4.39731e-06
Panel c bottom left	4	2.5	1.56051e-08
Panel c bottom left	0	3	0.939677
Panel c bottom left	1	3	0.0589574
Panel c bottom left	2	3	0.00135277
Panel c bottom left	3	3	1.271e-05
Panel c bottom left	4	3	6.56453e-08
Panel c bottom left	0	3.5	0.926017
Panel c bottom left	1	3.5	0.0715919
Panel c bottom left	2	3.5	0.00236034
Panel c bottom left	3	3.5	3.08374e-05
Panel c bottom left	4	3.5	2.19547e-07
Panel c bottom left	0	4	0.914488
Panel c bottom left	1	4	0.0816904
Panel c bottom left	2	4	0.00375535
Panel c bottom left	3	4	6.57113e-05
Panel c bottom left	4	4	6.20112e-07
Panel c bottom left	0	4.5	0.90603
Panel c bottom left	1	4.5	0.0882875
Panel c bottom left	2	4.5	0.00555385
Panel c bottom left	3	4.5	0.000126617
Panel c bottom left	4	4.5	1.53798e-06
Panel c bottom left	0	5	0.901274
Panel c bottom left	1	5	0.0907631
Panel c bottom left	2	5	0.00773472
Panel c bottom left	3	5	0.000225045
Panel c bottom left	4	5	3.43969e-06
Panel c bottom left	0	5.5	0.900481
Panel c bottom left	1	5.5	0.088901
Panel c bottom left	2	5.5	0.0102366
Panel c bottom left	3	5.5	0.000374207
Panel c bottom left	4	5.5	7.06987e-06
Panel c bottom left	0	6	0.90353
Panel c bottom left	1	6	0.0829094
Panel c bottom left	2	6	0.0129592
Panel c bottom left	3	6	0.000588219
Panel c bottom left	4	6	1.35427e-05
Panel c bottom left	0	6.5	0.909928
Panel c bottom left	1	6.5	0.0733976
Panel c bottom left	2	6.5	0.0157685
Panel c bottom left	3	6.5	0.000880984
Panel c bottom left	4	6.5	2.44353e-05
Panel c bottom left	0	7	0.918872
Panel c bottom left	1	7	0.0613148
Panel c bottom left	2	7	0.0185062
Panel c bottom left	3	7	0.00126484
Panel c bottom left	4	7	4.18727e-05
Panel c bottom left	0	7.5	0.929326
Panel c bottom left	1	7.5	0.0478542
Panel c bottom left	2	7.5	0.0210019
Panel c bottom left	3	7.5	0.00174911
Panel c bottom left	4	7.5	6.85941e-05
Panel c bottom left	0	8	0.940131
Panel c bottom left	1	8	0.0343348
Panel c bottom left	2	8	0.0230875
Panel c bottom left	3	8	0.00233861
Panel c bottom left	4	8	0.000107987
Panel c bottom left	0	8.5	0.950122
Panel c bottom left	1	8.5	0.0220694
Panel c bottom left	2	8.5	0.024612
Panel c bottom left	3	8.5	0.00303244
Panel c bottom left	4	8.5	0.000164079
Panel c bottom left	0	9	0.958244
Panel c bottom left	1	9	0.0122355
Panel c bottom left	2	9	0.0254558
Panel c bottom left	3	9	0.00382292
Panel c bottom left	4	9	0.00024148
Panel c bottom left	0	9.5	0.963659
Panel c bottom left	1	9.5	0.00575855
Panel c bottom left	2	9.5	0.0255423
Panel c bottom left	3	9.5	0.00469512
Panel c bottom left	4	9.5	0.000345261
Panel c bottom left	0	10	0.965824
Panel c bottom left	1	10	0.00322181
Panel c bottom left	2	10	0.0248463
Panel c bottom left	3	10	0.0056268
Panel c bottom left	4	10	0.000480778
Panel c bottom left	0	10.5	0.96455
Panel c bottom left	1	10.5	0.00480996
Panel c bottom left	2	10.5	0.0233981
Panel c bottom left	3	10.5	0.00658902
Panel c bottom left	4	10.5	0.000653439
Panel c bottom left	0	11	0.960009
Panel c bottom left	1	11	0.0102928
Panel c bottom left	2	11	0.0212826
Panel c bottom left	3	11	0.00754729
Panel c bottom left	4	11	0.000868417
Panel c bottom left	0	11.5	0.952722
Panel c bottom left	1	11.5	0.0190504
Panel c bottom left	2	11.5	0.0186341
Panel c bottom left	3	11.5	0.00846331
Panel c bottom left	4	11.5	0.00113033
Panel c bottom left	0	12	0.943497
Panel c bottom left	1	12	0.0301373
Panel c bottom left	2	12	0.0156255
Panel c bottom left	3	12	0.00929712
Panel c bottom left	4	12	0.00144293
Panel c bottom left	0	12.5	0.933348
Panel c bottom left	1	12.5	0.0423786
Panel c bottom left	2	12.5	0.0124549
Panel c bottom left	3	12.5	0.0100095
Panel c bottom left	4	12.5	0.00180871
Panel c bottom left	0	13	0.923387
Panel c bottom left	1	13	0.0544895
Panel c bottom left	2	13	0.00932984
Panel c bottom left	3	13	0.0105647
Panel c bottom left	4	13	0.00222867
Panel c bottom left	0	13.5	0.914711
Panel c bottom left	1	13.5	0.065205
Panel c bottom left	2	13.5	0.00644966
Panel c bottom left	3	13.5	0.0109327
Panel c bottom left	4	13.5	0.00270203
Panel c bottom left	0	14	0.908285
Panel c bottom left	1	14	0.0734079
Panel c bottom left	2	14	0.0039896
Panel c bottom left	3	14	0.0110915
Panel c bottom left	4	14	0.00322604
Panel c bottom left	0	14.5	0.904847
Panel c bottom left	1	14.5	0.0782414
Panel c bottom left	2	14.5	0.00208633
Panel c bottom left	3	14.5	0.011029
Panel c bottom left	4	14.5	0.0037959
Panel c bottom left	0	15	0.904828
Panel c bottom left	1	15	0.0791958
Panel c bottom left	2	15	0.000827187
Panel c bottom left	3	15	0.0107438
Panel c bottom left	4	15	0.00440478
Panel c bottom left	0	15.5	0.908306
Panel c bottom left	1	15.5	0.0761603
Panel c bottom left	2	15.5	0.000243758
Panel c bottom left	3	15.5	0.010246
Panel c bottom left	4	15.5	0.00504394
Panel c bottom left	0	16	0.914996
Panel c bottom left	1	16	0.0694341
Panel c bottom left	2	16	0.000310542
Panel c bottom left	3	16	0.00955637
Panel c bottom left	4	16	0.00570293
Panel c bottom left	0	16.5	0.924279
Panel c bottom left	1	16.5	0.0596973
Panel c bottom left	2	16.5	0.000948675
Panel c bottom left	3	16.5	0.00870547
Panel c bottom left	4	16.5	0.00636996
Panel c bottom left	0	17	0.935259
Panel c bottom left	1	17	0.0479424
Panel c bottom left	2	17	0.00203443
Panel c bottom left	3	17	0.00773181
Panel c bottom left	4	17	0.00703229
Panel c bottom left	0	17.5	0.946857
Panel c bottom left	1	17.5	0.0353751
Panel c bottom left	2	17.5	0.00341164
Panel c bottom left	3	17.5	0.00667946
Panel c bottom left	4	17.5	0.00767674
Panel c bottom left	0	18	0.957915
Panel c bottom left	1	18	0.0232929
Panel c bottom left	2	18	0.00490681
Panel c bottom left	3	18	0.00559529
Panel c bottom left	4	18	0.00829013
Panel c bottom left	0	18.5	0.967314
Panel c bottom left	1	18.5	0.0129545
Panel c bottom left	2	18.5	0.0063456
Panel c bottom left	3	18.5	0.00452615
Panel c bottom left	4	18.5	0.00885987
Panel c bottom left	0	19	0.974088
Panel c bottom left	1	19	0.00545246
Panel c bottom left	2	19	0.00756898
Panel c bottom left	3	19	0.003516
Panel c bottom left	4	19	0.00937443
Panel c bottom left	0	19.5	0.977523
Panel c bottom left	1	19.5	0.00160246
Panel c bottom left	2	19.5	0.00844759
Panel c bottom left	3	19.5	0.00260344
Panel c bottom left	4	19.5	0.00982374
Panel c bottom left	0	20	0.977228
Panel c bottom left	1	20	0.00185948
Panel c bottom left	2	20	0.00889305
Panel c bottom left	3	20	0.00181958
Panel c bottom left	4	20	0.0101996
Panel c bottom left	0	20.5	0.973182
Panel c bottom left	1	20.5	0.00627009
Panel c bottom left	2	20.5	0.00886504
Panel c bottom left	3	20.5	0.00118663
Panel c bottom left	4	20.5	0.0104959
Panel c bottom left	0	21	0.965735
Panel c bottom left	1	21	0.0144652
Panel c bottom left	2	21	0.00837365
Panel c bottom left	3	21	0.00071717
Panel c bottom left	4	21	0.0107089
Panel c bottom left	0	21.5	0.955578
Panel c bottom left	1	21.5	0.0256945
Panel c bottom left	2	21.5	0.00747683
Panel c bottom left	3	21.5	0.000414101
Panel c bottom left	4	21.5	0.0108369
Panel c bottom left	0	22	0.943676
Panel c bottom left	1	22	0.0388985
Panel c bottom left	2	22	0.00627319
Panel c bottom left	3	22	0.000271382
Panel c bottom left	4	22	0.0108807
Panel c bottom left	0	22.5	0.931178
Panel c bottom left	1	22.5	0.0528127
Panel c bottom left	2	22.5	0.004891
Panel c bottom left	3	22.5	0.000275333
Panel c bottom left	4	22.5	0.010843
Panel c bottom left	0	23	0.919299
Panel c bottom left	1	23	0.0660915
Panel c bottom left	2	23	0.00347452
Panel c bottom left	3	23	0.000406429
Panel c bottom left	4	23	0.0107283
Panel c bottom left	0	23.5	0.909206
Panel c bottom left	1	23.5	0.0774411
Panel c bottom left	2	23.5	0.00216896
Panel c bottom left	3	23.5	0.000641387
Panel c bottom left	4	23.5	0.0105424
Panel c bottom left	0	24	0.901898
Panel c bottom left	1	24	0.0857484
Panel c bottom left	2	24	0.00110565
Panel c bottom left	3	24	0.000955359
Panel c bottom left	4	24	0.0102925
Panel c bottom left	0	24.5	0.898109
Panel c bottom left	1	24.5	0.0901915
Panel c bottom left	2	24.5	0.000388908
Panel c bottom left	3	24.5	0.00132402
Panel c bottom left	4	24.5	0.00998613
Panel c bottom left	0	25	0.898234
Panel c bottom left	1	25	0.0903228
Panel c bottom left	2	25	8.57642e-05
Panel c bottom left	3	25	0.0017254
Panel c bottom left	4	25	0.00963152
Panel c bottom left	0	25.5	0.902288
Panel c bottom left	1	25.5	0.0861147
Panel c bottom left	2	25.5	0.000219692
Panel c bottom left	3	25.5	0.00214127
Panel c bottom left	4	25.5	0.0092367
Panel c bottom left	0	26	0.909899
Panel c bottom left	1	26	0.0779644
Panel c bottom left	2	26	0.000768805
Panel c bottom left	3	26	0.00255802
Panel c bottom left	4	26	0.00880951
Panel c bottom left	0	26.5	0.92035
Panel c bottom left	1	26.5	0.0666569
Panel c bottom left	2	26.5	0.00166873
Panel c bottom left	3	26.5	0.002967
Panel c bottom left	4	26.5	0.00835733
Panel c bottom left	0	27	0.932639
Panel c bottom left	1	27	0.0532897
Panel c bottom left	2	27	0.00281976
Panel c bottom left	3	27	0.00336422
Panel c bottom left	4	27	0.00788695
Panel c bottom left	0	27.5	0.945582
Panel c bottom left	1	27.5	0.0391661
Panel c bottom left	2	27.5	0.00409762
Panel c bottom left	3	27.5	0.00374966
Panel c bottom left	4	27.5	0.0074045
Panel c bottom left	0	28	0.957923
Panel c bottom left	1	28	0.0256686
Panel c bottom left	2	28	0.00536665
Panel c bottom left	3	28	0.00412609
Panel c bottom left	4	28	0.00691542
Panel c bottom left	0	28.5	0.96846
Panel c bottom left	1	28.5	0.014124
Panel c bottom left	2	28.5	0.00649406
Panel c bottom left	3	28.5	0.00449774
Panel c bottom left	4	28.5	0.00642455
Panel c bottom left	0	29	0.976157
Panel c bottom left	1	29	0.00567365
Panel c bottom left	2	29	0.00736385
Panel c bottom left	3	29	0.00486886
Panel c bottom left	4	29	0.00593615
Panel c bottom left	0	29.5	0.980253
Panel c bottom left	1	29.5	0.00116148
Panel c bottom left	2	29.5	0.007889
Panel c bottom left	3	29.5	0.00524233
Panel c bottom left	4	29.5	0.00545405
Panel c bottom left	0	30	0.980328
Panel c bottom left	1	30	0.00105153
Panel c bottom left	2	30	0.0080206
Panel c bottom left	3	30	0.00561854
Panel c bottom left	4	30	0.00498171
Panel c bottom left	0	30.5	0.976348
Panel c bottom left	1	30.5	0.00538204
Panel c bottom left	2	30.5	0.00775311
Panel c bottom left	3	30.5	0.00599467
Panel c bottom left	4	30.5	0.00452233
Panel c bottom left	0	31	0.96867
Panel c bottom left	1	31	0.0137614
Panel c bottom left	2	31	0.00712514
Panel c bottom left	3	31	0.0063643
Panel c bottom left	4	31	0.0040789
Panel c bottom left	0	31.5	0.958007
Panel c bottom left	1	31.5	0.0254058
Panel c bottom left	2	31.5	0.00621576
Panel c bottom left	3	31.5	0.00671763
Panel c bottom left	4	31.5	0.00365423
Panel c bottom left	0	32	0.945355
Panel c bottom left	1	32	0.0392159
Panel c bottom left	2	32	0.00513659
Panel c bottom left	3	32	0.007042
Panel c bottom left	4	32	0.00325097
Panel c bottom left	0	32.5	0.931902
Panel c bottom left	1	32.5	0.0538828
Panel c bottom left	2	32.5	0.00402059
Panel c bottom left	3	32.5	0.00732296
Panel c bottom left	4	32.5	0.00287152
Panel c bottom left	0	33	0.918912
Panel c bottom left	1	33	0.0680158
Panel c bottom left	2	33	0.00300864
Panel c bottom left	3	33	0.00754548
Panel c bottom left	4	33	0.00251804
Panel c bottom left	0	33.5	0.9076
Panel c bottom left	1	33.5	0.080277
Panel c bottom left	2	33.5	0.00223517
Panel c bottom left	3	33.5	0.00769538
Panel c bottom left	4	33.5	0.0021923
Panel c bottom left	0	34	0.899019
Panel c bottom left	1	34	0.0895102
Panel c bottom left	2	34	0.00181442
Panel c bottom left	3	34	0.00776078
Panel c bottom left	4	34	0.00189564
Panel c bottom left	0	34.5	0.893957
Panel c bottom left	1	34.5	0.0948526
Panel c bottom left	2	34.5	0.00182865
Panel c bottom left	3	34.5	0.00773327
Panel c bottom left	4	34.5	0.00162886
Panel c bottom left	0	35	0.892863
Panel c bottom left	1	35	0.0958161
Panel c bottom left	2	35	0.00231943
Panel c bottom left	3	35	0.00760899
Panel c bottom left	4	35	0.00139217
Panel c bottom left	0	35.5	0.89581
Panel c bottom left	1	35.5	0.0923327
Panel c bottom left	2	35.5	0.003283
Panel c bottom left	3	35.5	0.00738913
Panel c bottom left	4	35.5	0.00118516
Panel c bottom left	0	36	0.902485
Panel c bottom left	1	36	0.0847582
Panel c bottom left	2	36	0.0046701
Panel c bottom left	3	36	0.0070801
Panel c bottom left	4	36	0.00100679
Panel c bottom left	0	36.5	0.912227
Panel c bottom left	1	36.5	0.0738339
Panel c bottom left	2	36.5	0.0063903
Panel c bottom left	3	36.5	0.00669317
Panel c bottom left	4	36.5	0.000855424
Panel c bottom left	0	37	0.924095
Panel c bottom left	1	37	0.0606117
Panel c bottom left	2	37	0.00832044
Panel c bottom left	3	37	0.0062437
Panel c bottom left	4	37	0.000728914
Panel c bottom left	0	37.5	0.936961
Panel c bottom left	1	37.5	0.0463483
Panel c bottom left	2	37.5	0.0103163
Panel c bottom left	3	37.5	0.00574999
Panel c bottom left	4	37.5	0.000624697
Panel c bottom left	0	38	0.949621
Panel c bottom left	1	38	0.0323803
Panel c bottom left	2	38	0.0122265
Panel c bottom left	3	38	0.00523189
Panel c bottom left	4	38	0.000539935
Panel c bottom left	0	38.5	0.96092
Panel c bottom left	1	38.5	0.0199921
Panel c bottom left	2	38.5	0.013907
Panel c bottom left	3	38.5	0.00470926
Panel c bottom left	4	38.5	0.000471653
Panel c bottom left	0	39	0.969858
Panel c bottom left	1	39	0.0102904
Panel c bottom left	2	39	0.0152347
Panel c bottom left	3	39	0.00420047
Panel c bottom left	4	39	0.000416891
Panel c bottom left	0	39.5	0.975689
Panel c bottom left	1	39.5	0.00409677
Panel c bottom left	2	39.5	0.0161198
Panel c bottom left	3	39.5	0.0037211
Panel c bottom left	4	39.5	0.000372842
Panel c bottom left	0	40	0.977997
Panel c bottom left	1	40	0.00186947
Panel c bottom left	2	40	0.0165138
Panel c bottom left	3	40	0.00328293
Panel c bottom left	4	40	0.000336966
Panel c bottom left	0	40.5	0.976723
Panel c bottom left	1	40.5	0.00366227
Panel c bottom left	2	40.5	0.0164141
Panel c bottom left	3	40.5	0.00289323
Panel c bottom left	4	40.5	0.000307079
Panel c bottom left	0	41	0.972176
Panel c bottom left	1	41	0.00912387
Panel c bottom left	2	41	0.0158643
Panel c bottom left	3	41	0.00255468
Panel c bottom left	4	41	0.00028141
Panel c bottom left	0	41.5	0.964989
Panel c bottom left	1	41.5	0.017538
Panel c bottom left	2	41.5	0.014949
Panel c bottom left	3	41.5	0.00226554
Panel c bottom left	4	41.5	0.00025861
Panel c bottom left	0	42	0.956056
Panel c bottom left	1	42	0.0279001
Panel c bottom left	2	42	0.013786
Panel c bottom left	3	42	0.00202038
Panel c bottom left	4	42	0.000237735
Panel c bottom left	0	42.5	0.946435
Panel c bottom left	1	42.5	0.0390225
Panel c bottom left	2	42.5	0.0125136
Panel c bottom left	3	42.5	0.00181108
Panel c bottom left	4	42.5	0.000218198
Panel c bottom left	0	43	0.937237
Panel c bottom left	1	43	0.0496579
Panel c bottom left	2	43	0.0112776
Panel c bottom left	3	43	0.0016281
Panel c bottom left	4	43	0.000199693
Panel c bottom left	0	43.5	0.929512
Panel c bottom left	1	43.5	0.0586281
Panel c bottom left	2	43.5	0.0102163
Panel c bottom left	3	43.5	0.0014618
Panel c bottom left	4	43.5	0.000182108
Panel c bottom left	0	44	0.924138
Panel c bottom left	1	44	0.0649455
Panel c bottom left	2	44	0.00944723
Panel c bottom left	3	44	0.00130373
Panel c bottom left	4	44	0.000165443
Panel c bottom left	0	44.5	0.921732
Panel c bottom left	1	44.5	0.0679149
Panel c bottom left	2	44.5	0.00905516
Panel c bottom left	3	44.5	0.00114778
Panel c bottom left	4	44.5	0.000149729
Panel c bottom left	0	45	0.922584
Panel c bottom left	1	45	0.0672057
Panel c bottom left	2	45	0.00908421
Panel c bottom left	3	45	0.000990946
Panel c bottom left	4	45	0.000134965
Panel c bottom left	0	45.5	0.926626
Panel c bottom left	1	45.5	0.062886
Panel c bottom left	2	45.5	0.00953357
Panel c bottom left	3	45.5	0.000833792
Panel c bottom left	4	45.5	0.000121087
Panel c bottom left	0	46	0.933436
Panel c bottom left	1	46	0.0554173
Panel c bottom left	2	46	0.0103578
Panel c bottom left	3	46	0.00068046
Panel c bottom left	4	46	0.000107957
Panel c bottom left	0	46.5	0.942287
Panel c bottom left	1	46.5	0.045608
Panel c bottom left	2	46.5	0.0114716
Panel c bottom left	3	46.5	0.000538269
Panel c bottom left	4	46.5	9.53829e-05
Panel c bottom left	0	47	0.95221
Panel c bottom left	1	47	0.0345317
Panel c bottom left	2	47	0.0127586
Panel c bottom left	3	47	0.00041693
Panel c bottom left	4	47	8.31664e-05
Panel c bottom left	0	47.5	0.9621
Panel c bottom left	1	47.5	0.0234182
Panel c bottom left	2	47.5	0.0140832
Panel c bottom left	3	47.5	0.000327491
Panel c bottom left	4	47.5	7.11668e-05
Panel c bottom left	0	48	0.970828
Panel c bottom left	1	48	0.013528
Panel c bottom left	2	48	0.0153039
Panel c bottom left	3	48	0.000281101
Panel c bottom left	4	48	5.93761e-05
Panel c bottom left	0	48.5	0.977354
Panel c bottom left	1	48.5	0.00602233
Panel c bottom left	2	48.5	0.0162881
Panel c bottom left	3	48.5	0.000287731
Panel c bottom left	4	48.5	4.7995e-05
Panel c bottom left	0	49	0.980839
Panel c bottom left	1	49	0.00184308
Panel c bottom left	2	49	0.016925
Panel c bottom left	3	49	0.000355003
Panel c bottom left	4	49	3.75001e-05
Panel c bottom left	0	49.5	0.980734
Panel c bottom left	1	49.5	0.00161348
Panel c bottom left	2	49.5	0.0171366
Panel c bottom left	3	49.5	0.000487237
Panel c bottom left	4	49.5	2.86928e-05
Panel c bottom left	0	50	0.976837
Panel c bottom left	1	50	0.0055701
Panel c bottom left	2	50	0.0168856
Panel c bottom left	3	50	0.000684824
Panel c bottom left	4	50	2.27233e-05
Panel c bottom left	0	50.5	0.969323
Panel c bottom left	1	50.5	0.0135333
Panel c bottom left	2	50.5	0.0161791
Panel c bottom left	3	50.5	0.000943998
Panel c bottom left	4	50.5	2.1086e-05
Panel c bottom left	0	51	0.958731
Panel c bottom left	1	51	0.0249188
Panel c bottom left	2	51	0.0150674
Panel c bottom left	3	51	0.00125702
Panel c bottom left	4	51	2.55841e-05
Panel c bottom left	0	51.5	0.94592
Panel c bottom left	1	51.5	0.03879
Panel c bottom left	2	51.5	0.0136394
Panel c bottom left	3	51.5	0.00161278
Panel c bottom left	4	51.5	3.82672e-05
Panel c bottom left	0	52	0.931983
Panel c bottom left	1	52	0.0539456
Panel c bottom left	2	52	0.0120128
Panel c bottom left	3	52	0.00199772
Panel c bottom left	4	52	6.13478e-05
Panel c bottom left	0	52.5	0.918149
Panel c bottom left	1	52.5	0.0690342
Panel c bottom left	2	52.5	0.010323
Panel c bottom left	3	52.5	0.002397
Panel c bottom left	4	52.5	9.71034e-05
Panel c bottom left	0	53	0.905663
Panel c bottom left	1	53	0.0826849
Panel c bottom left	2	53	0.00870869
Panel c bottom left	3	53	0.00279584
Panel c bottom left	4	53	0.000147775
Panel c bottom left	0	53.5	0.895665
Panel c bottom left	1	53.5	0.09364
Panel c bottom left	2	53.5	0.00729859
Panel c bottom left	3	53.5	0.00318073
Panel c bottom left	4	53.5	0.000215475
Panel c bottom left	0	54	0.889081
Panel c bottom left	1	54	0.100878
Panel c bottom left	2	54	0.00619816
Panel c bottom left	3	54	0.00354059
Panel c bottom left	4	54	0.000302107
Panel c bottom left	0	54.5	0.886527
Panel c bottom left	1	54.5	0.103717
Panel c bottom left	2	54.5	0.00547929
Panel c bottom left	3	54.5	0.00386761
Panel c bottom left	4	54.5	0.000409311
Panel c bottom left	0	55	0.888255
Panel c bottom left	1	55	0.101876
Panel c bottom left	2	55	0.0051733
Panel c bottom left	3	55	0.00415772
Panel c bottom left	4	55	0.000538443
Panel c bottom left	0	55.5	0.894119
Panel c bottom left	1	55.5	0.0955119
Panel c bottom left	2	55.5	0.00526809
Panel c bottom left	3	55.5	0.00441061
Panel c bottom left	4	55.5	0.000690578
Panel c bottom left	0	56	0.903592
Panel c bottom left	1	56	0.0852019
Panel c bottom left	2	56	0.00570978
Panel c bottom left	3	56	0.00462941
Panel c bottom left	4	56	0.000866544
Panel c bottom left	0	56.5	0.915815
Panel c bottom left	1	56.5	0.0718897
Panel c bottom left	2	56.5	0.00640865
Panel c bottom left	3	56.5	0.00481984
Panel c bottom left	4	56.5	0.00106698
Panel c bottom left	0	57	0.929673
Panel c bottom left	1	57	0.0567964
Panel c bottom left	2	57	0.00724872
Panel c bottom left	3	57	0.00498917
Panel c bottom left	4	57	0.00129239
Panel c bottom left	0	57.5	0.943908
Panel c bottom left	1	57.5	0.0413032
Panel c bottom left	2	57.5	0.00810022
Panel c bottom left	3	57.5	0.00514494
Panel c bottom left	4	57.5	0.00154325
Panel c bottom left	0	58	0.957234
Panel c bottom left	1	58	0.0268189
Panel c bottom left	2	58	0.00883335
Panel c bottom left	3	58	0.00529358
Panel c bottom left	4	58	0.00182
Panel c bottom left	0	58.5	0.96846
Panel c bottom left	1	58.5	0.0146451
Panel c bottom left	2	58.5	0.00933226
Panel c bottom left	3	58.5	0.00543923
Panel c bottom left	4	58.5	0.00212313
Panel c bottom left	0	59	0.976605
Panel c bottom left	1	59	0.00585143
Panel c bottom left	2	59	0.0095076
Panel c bottom left	3	59	0.0055827
Panel c bottom left	4	59	0.00245316
Panel c bottom left	0	59.5	0.980988
Panel c bottom left	1	59.5	0.00117424
Panel c bottom left	2	59.5	0.00930643
Panel c bottom left	3	59.5	0.00572093
Panel c bottom left	4	59.5	0.00281058
Panel c bottom left	0	60	0.981292
Panel c bottom left	1	60	0.000947451
Panel c bottom left	2	60	0.0087185
Panel c bottom left	3	60	0.00584674
Panel c bottom left	4	60	0.00319575
Panel c bottom left	0	60.5	0.977591
Panel c bottom left	1	60.5	0.00507315
Panel c bottom left	2	60.5	0.0077781
Panel c bottom left	3	60.5	0.00594927
Panel c bottom left	4	60.5	0.0036088
Panel c bottom left	0	61	0.97034
Panel c bottom left	1	61	0.0130343
Panel c bottom left	2	61	0.00656137
Panel c bottom left	3	61	0.00601479
Panel c bottom left	4	61	0.0040494
Panel c bottom left	0	61.5	0.960328
Panel c bottom left	1	61.5	0.0239483
Panel c bottom left	2	61.5	0.00517921
Panel c bottom left	3	61.5	0.006028
Panel c bottom left	4	61.5	0.0045166
Panel c bottom left	0	62	0.948595
Panel c bottom left	1	62	0.0366564
Panel c bottom left	2	62	0.00376654
Panel c bottom left	3	62	0.00597366
Panel c bottom left	4	62	0.0050086
Panel c bottom left	0	62.5	0.936331
Panel c bottom left	1	62.5	0.0498392
Panel c bottom left	2	62.5	0.00246883
Panel c bottom left	3	62.5	0.0058384
Panel c bottom left	4	62.5	0.00552256
Panel c bottom left	0	63	0.924758
Panel c bottom left	1	63	0.0621476
Panel c bottom left	2	63	0.00142733
Panel c bottom left	3	63	0.00561254
Panel c bottom left	4	63	0.00605441
Panel c bottom left	0	63.5	0.915009
Panel c bottom left	1	63.5	0.0723363
Panel c bottom left	2	63.5	0.000764449
Panel c bottom left	3	63.5	0.00529175
Panel c bottom left	4	63.5	0.00659877
Panel c bottom left	0	64	0.908016
Panel c bottom left	1	64	0.0793859
Panel c bottom left	2	64	0.000570699
Panel c bottom left	3	64	0.00487834
Panel c bottom left	4	64	0.00714889
Panel c bottom left	0	64.5	0.904425
Panel c bottom left	1	64.5	0.082602
Panel c bottom left	2	64.5	0.000894547
Panel c bottom left	3	64.5	0.00438209
Panel c bottom left	4	64.5	0.00769665
Panel c bottom left	0	65	0.904529
Panel c bottom left	1	65	0.081682
Panel c bottom left	2	65	0.00173628
Panel c bottom left	3	65	0.00382041
Panel c bottom left	4	65	0.00823276
Panel c bottom left	0	65.5	0.908246
Panel c bottom left	1	65.5	0.0767427
Panel c bottom left	2	65.5	0.00304648
Panel c bottom left	3	65.5	0.00321793
Panel c bottom left	4	65.5	0.00874695
Panel c bottom left	0	66	0.915132
Panel c bottom left	1	66	0.0683055
Panel c bottom left	2	66	0.00472937
Panel c bottom left	3	66	0.00260534
Panel c bottom left	4	66	0.00922827
Panel c bottom left	0	66.5	0.924424
Panel c bottom left	1	66.5	0.0572421
Panel c bottom left	2	66.5	0.00665074
Panel c bottom left	3	66.5	0.00201762
Panel c bottom left	4	66.5	0.00966551
Panel c bottom left	0	67	0.935126
Panel c bottom left	1	67	0.0446852
Panel c bottom left	2	67	0.00864979
Panel c bottom left	3	67	0.00149189
Panel c bottom left	4	67	0.0100476
Panel c bottom left	0	67.5	0.946104
Panel c bottom left	1	67.5	0.0319135
Panel c bottom left	2	67.5	0.0105537
Panel c bottom left	3	67.5	0.00106481
Panel c bottom left	4	67.5	0.0103643
Panel c bottom left	0	68	0.956207
Panel c bottom left	1	68	0.020223
Panel c bottom left	2	68	0.0121939
Panel c bottom left	3	68	0.000769978
Panel c bottom left	4	68	0.0106062
Panel c bottom left	0	68.5	0.964382
Panel c bottom left	1	68.5	0.0107959
Panel c bottom left	2	68.5	0.0134214
Panel c bottom left	3	68.5	0.000635286
Panel c bottom left	4	68.5	0.0107658
Panel c bottom left	0	69	0.969777
Panel c bottom left	1	69	0.0045828
Panel c bottom left	2	69	0.0141218
Panel c bottom left	3	69	0.000680729
Panel c bottom left	4	69	0.0108373
Panel c bottom left	0	69.5	0.971833
Panel c bottom left	1	69.5	0.00220692
Panel c bottom left	2	69.5	0.0142259
Panel c bottom left	3	69.5	0.000916619
Panel c bottom left	4	69.5	0.0108174
Panel c bottom left	0	70	0.970332
Panel c bottom left	1	70	0.00390241
Panel c bottom left	2	70	0.0137174
Panel c bottom left	3	70	0.00134249
Panel c bottom left	4	70	0.0107054
Panel c bottom left	0	70.5	0.965425
Panel c bottom left	1	70.5	0.00949124
Panel c bottom left	2	70.5	0.0126346
Panel c bottom left	3	70.5	0.00194674
Panel c bottom left	4	70.5	0.0105029
Panel c bottom left	0	71	0.957609
Panel c bottom left	1	71	0.0184017
Panel c bottom left	2	71	0.0110678
Panel c bottom left	3	71	0.00270708
Panel c bottom left	4	71	0.0102142
Panel c bottom left	0	71.5	0.947684
Panel c bottom left	1	71.5	0.0297264
Panel c bottom left	2	71.5	0.00915195
Panel c bottom left	3	71.5	0.00359177
Panel c bottom left	4	71.5	0.00984625
Panel c bottom left	0	72	0.936663
Panel c bottom left	1	72	0.0423137
Panel c bottom left	2	72	0.00705431
Panel c bottom left	3	72	0.00456149
Panel c bottom left	4	72	0.00940772
Panel c bottom left	0	72.5	0.925675
Panel c bottom left	1	72.5	0.0548843
Panel c bottom left	2	72.5	0.0049599
Panel c bottom left	3	72.5	0.00557174
Panel c bottom left	4	72.5	0.00890929
Panel c bottom left	0	73	0.915847
Panel c bottom left	1	73	0.0661598
Panel c bottom left	2	73	0.00305483
Panel c bottom left	3	73	0.00657572
Panel c bottom left	4	73	0.00836285
Panel c bottom left	0	73.5	0.90819
Panel c bottom left	1	73.5	0.0749919
Panel c bottom left	2	73.5	0.00150965
Panel c bottom left	3	73.5	0.00752711
Panel c bottom left	4	73.5	0.00778109
Panel c bottom left	0	74	0.903497
Panel c bottom left	1	74	0.0804786
Panel c bottom left	2	74	0.000463993
Panel c bottom left	3	74	0.00838302
Panel c bottom left	4	74	0.007177
Panel c bottom left	0	74.5	0.902261
Panel c bottom left	1	74.5	0.0820553
Panel c bottom left	2	74.5	1.42202e-05
Panel c bottom left	3	74.5	0.00910643
Panel c bottom left	4	74.5	0.00656331
Panel c bottom left	0	75	0.904622
Panel c bottom left	1	75	0.0795531
Panel c bottom left	2	75	0.000204924
Panel c bottom left	3	75	0.00966831
Panel c bottom left	4	75	0.00595208
Panel c bottom left	0	75.5	0.910355
Panel c bottom left	1	75.5	0.0732164
Panel c bottom left	2	75.5	0.00102522
Panel c bottom left	3	75.5	0.010049
Panel c bottom left	4	75.5	0.00535426
Panel c bottom left	0	76	0.918891
Panel c bottom left	1	76	0.0636802
Panel c bottom left	2	76	0.00241008
Panel c bottom left	3	76	0.010239
Panel c bottom left	4	76	0.00477939
Panel c bottom left	0	76.5	0.929372
Panel c bottom left	1	76.5	0.0519076
Panel c bottom left	2	76.5	0.00424653
Panel c bottom left	3	76.5	0.0102388
Panel c bottom left	4	76.5	0.00423535
Panel c bottom left	0	77	0.940735
Panel c bottom left	1	77	0.0390941
Panel c bottom left	2	77	0.00638414
Panel c bottom left	3	77	0.0100586
Panel c bottom left	4	77	0.00372828
Panel c bottom left	0	77.5	0.951823
Panel c bottom left	1	77.5	0.0265489
Panel c bottom left	2	77.5	0.00864864
Panel c bottom left	3	77.5	0.00971664
Panel c bottom left	4	77.5	0.0032625
Panel c bottom left	0	78	0.9615
Panel c bottom left	1	78	0.0155643
Panel c bottom left	2	78	0.0108576
Panel c bottom left	3	78	0.00923749
Panel c bottom left	4	78	0.0028406
Panel c bottom left	0	78.5	0.968764
Panel c bottom left	1	78.5	0.00728619
Panel c bottom left	2	78.5	0.0128362
Panel c bottom left	3	78.5	0.00865022
Panel c bottom left	4	78.5	0.00246358
Panel c bottom left	0	79	0.972852
Panel c bottom left	1	79	0.00259845
Panel c bottom left	2	79	0.0144324
Panel c bottom left	3	79	0.00798609
Panel c bottom left	4	79	0.00213101
Panel c bottom left	0	79.5	0.973319
Panel c bottom left	1	79.5	0.00203379
Panel c bottom left	2	79.5	0.0155296
Panel c bottom left	3	79.5	0.00727644
Panel c bottom left	4	79.5	0.00184131
Panel c bottom left	0	80	0.970084
Panel c bottom left	1	80	0.0057185
Panel c bottom left	2	80	0.0160547
Panel c bottom left	3	80	0.00655086
Panel c bottom left	4	80	0.00159196
Panel c bottom left	0	80.5	0.963443
Panel c bottom left	1	80.5	0.0133577
Panel c bottom left	2	80.5	0.0159838
Panel c bottom left	3	80.5	0.00583561
Panel c bottom left	4	80.5	0.0013798
Panel c bottom left	0	81	0.954043
Panel c bottom left	1	81	0.0242621
Panel c bottom left	2	81	0.0153415
Panel c bottom left	3	81	0.00515254
Panel c bottom left	4	81	0.00120123
Panel c bottom left	0	81.5	0.942818
Panel c bottom left	1	81.5	0.0374144
Panel c bottom left	2	81.5	0.0141963
Panel c bottom left	3	81.5	0.00451848
Panel c bottom left	4	81.5	0.00105246
Panel c bottom left	0	82	0.930905
Panel c bottom left	1	82	0.0515679
Panel c bottom left	2	82	0.0126527
Panel c bottom left	3	82	0.00394507
Panel c bottom left	4	82	0.000929673
Panel c bottom left	0	82.5	0.919524
Panel c bottom left	1	82.5	0.065368
Panel c bottom left	2	82.5	0.0108393
Panel c bottom left	3	82.5	0.00343907
Panel c bottom left	4	82.5	0.000829191
Panel c bottom left	0	83	0.909868
Panel c bottom left	1	83	0.0774853
Panel c bottom left	2	83	0.00889585
Panel c bottom left	3	83	0.00300291
Panel c bottom left	4	83	0.000747559
Panel c bottom left	0	83.5	0.902977
Panel c bottom left	1	83.5	0.0867462
Panel c bottom left	2	83.5	0.00695965
Panel c bottom left	3	83.5	0.00263558
Panel c bottom left	4	83.5	0.000681632
Panel c bottom left	0	84	0.899637
Panel c bottom left	1	84	0.0922482
Panel c bottom left	2	84	0.00515297
Panel c bottom left	3	84	0.00233353
Panel c bottom left	4	84	0.00062861
Panel c bottom left	0	84.5	0.9003
Panel c bottom left	1	84.5	0.0934494
Panel c bottom left	2	84.5	0.00357268
Panel c bottom left	3	84.5	0.0020916
Panel c bottom left	4	84.5	0.000586055
Panel c bottom left	0	85	0.905039
Panel c bottom left	1	85	0.0902219
Panel c bottom left	2	85	0.00228319
Panel c bottom left	3	85	0.00190385
Panel c bottom left	4	85	0.000551893
Panel c bottom left	0	85.5	0.913533
Panel c bottom left	1	85.5	0.0828654
Panel c bottom left	2	85.5	0.00131308
Panel c bottom left	3	85.5	0.00176414
Panel c bottom left	4	85.5	0.0005244
Panel c bottom left	0	86	0.925098
Panel c bottom left	1	86	0.0720778
Panel c bottom left	2	86	0.000655953
Panel c bottom left	3	86	0.0016665
Panel c bottom left	4	86	0.000502185
Panel c bottom left	0	86.5	0.938747
Panel c bottom left	1	86.5	0.0588881
Panel c bottom left	2	86.5	0.000275024
Panel c bottom left	3	86.5	0.00160529
Panel c bottom left	4	86.5	0.000484166
Panel c bottom left	0	87	0.953289
Panel c bottom left	1	87	0.0445553
Panel c bottom left	2	87	0.000111048
Panel c bottom left	3	87	0.00157512
Panel c bottom left	4	87	0.000469548
Panel c bottom left	0	87.5	0.967433
Panel c bottom left	1	87.5	0.0304458
Panel c bottom left	2	87.5	9.24874e-05
Panel c bottom left	3	87.5	0.00157057
Panel c bottom left	4	87.5	0.000457798
Panel c bottom left	0	88	0.979919
Panel c bottom left	1	88	0.0178998
Panel c bottom left	2	88	0.00014681
Panel c bottom left	3	88	0.00158593
Panel c bottom left	4	88	0.00044861
Panel c bottom left	0	88.5	0.989631
Panel c bottom left	1	88.5	0.00810073
Panel c bottom left	2	88.5	0.00021159
Panel c bottom left	3	88.5	0.00161483
Panel c bottom left	4	88.5	0.000441872
Panel c bottom left	0	89	0.995708
Panel c bottom left	1	89	0.00196021
Panel c bottom left	2	89	0.000244144
Panel c bottom left	3	89	0.00165011
Panel c bottom left	4	89	0.000437623
Panel c bottom left	0	89.5	0.997622
Panel c bottom left	1	89.5	2.95882e-05
Panel c bottom left	2	89.5	0.000228606
Panel c bottom left	3	89.5	0.00168375
Panel c bottom left	4	89.5	0.000435996
Panel c bottom left	0	90	0.995229
Panel c bottom left	1	90	0.00244753
Panel c bottom left	2	90	0.000179578
Panel c bottom left	3	90	0.00170709
Panel c bottom left	4	90	0.000437159
Panel c bottom left	0	90.5	0.988778
Panel c bottom left	1	90.5	0.00892801
Panel c bottom left	2	90.5	0.000141921
Panel c bottom left	3	90.5	0.00171127
Panel c bottom left	4	90.5	0.000441248
Panel c bottom left	0	91	0.978887
Panel c bottom left	1	91	0.0187902
Panel c bottom left	2	91	0.000186611
Panel c bottom left	3	91	0.00168793
Panel c bottom left	4	91	0.000448295
Panel c bottom left	0	91.5	0.966481
Panel c bottom left	1	91.5	0.0310273
Panel c bottom left	2	91.5	0.000403044
Panel c bottom left	3	91.5	0.00163001
Panel c bottom left	4	91.5	0.000458164
Panel c bottom left	0	92	0.952701
Panel c bottom left	1	92	0.0444069
Panel c bottom left	2	92	0.000888567
Panel c bottom left	3	92	0.00153277
Panel c bottom left	4	92	0.000470497
Panel c bottom left	0	92.5	0.938791
Panel c bottom left	1	92.5	0.0575937
Panel c bottom left	2	92.5	0.00173629
Panel c bottom left	3	92.5	0.00139467
Panel c bottom left	4	92.5	0.000484676
Panel c bottom left	0	93	0.925978
Panel c bottom left	1	93	0.0692816
Panel c bottom left	2	93	0.00302251
Panel c bottom left	3	93	0.00121818
Panel c bottom left	4	93	0.000499821
Panel c bottom left	0	93.5	0.915357
Panel c bottom left	1	93.5	0.0783229
Panel c bottom left	2	93.5	0.00479502
Panel c bottom left	3	93.5	0.00101038
Panel c bottom left	4	93.5	0.00051481
Panel c bottom left	0	94	0.907784
Panel c bottom left	1	94	0.0838409
Panel c bottom left	2	94	0.00706373
Panel c bottom left	3	94	0.000783098
Panel c bottom left	4	94	0.000528343
Panel c bottom left	0	94.5	0.903798
Panel c bottom left	1	94.5	0.0853151
Panel c bottom left	2	94.5	0.0097946
Panel c bottom left	3	94.5	0.000552779
Panel c bottom left	4	94.5	0.000539039
Panel c bottom left	0	95	0.903575
Panel c bottom left	1	95	0.0826316
Panel c bottom left	2	95	0.0129077
Panel c bottom left	3	95	0.000339763
Panel c bottom left	4	95	0.00054557
Panel c bottom left	0	95.5	0.906915
Panel c bottom left	1	95.5	0.0760919
Panel c bottom left	2	95.5	0.0162796
Panel c bottom left	3	95.5	0.000167188
Panel c bottom left	4	95.5	0.000546827
Panel c bottom left	0	96	0.913267
Panel c bottom left	1	96	0.0663809
Panel c bottom left	2	96	0.0197506
Panel c bottom left	3	96	5.94803e-05
Panel c bottom left	4	96	0.000542088
Panel c bottom left	0	96.5	0.921796
Panel c bottom left	1	96.5	0.0544969
Panel c bottom left	2	96.5	0.0231357
Panel c bottom left	3	96.5	4.05406e-05
Panel c bottom left	4	96.5	0.000531209
Panel c bottom left	0	97	0.931465
Panel c bottom left	1	97	0.0416501
Panel c bottom left	2	97	0.0262381
Panel c bottom left	3	97	0.00013178
Panel c bottom left	4	97	0.000514785
Panel c bottom left	0	97.5	0.94115
Panel c bottom left	1	97.5	0.0291406
Panel c bottom left	2	97.5	0.0288653
Panel c bottom left	3	97.5	0.000350149
Panel c bottom left	4	97.5	0.000494293
Panel c bottom left	0	98	0.949749
Panel c bottom left	1	98	0.0182277
Panel c bottom left	2	98	0.0308451
Panel c bottom left	3	98	0.000706346
Panel c bottom left	4	98	0.00047218
Panel c bottom left	0	98.5	0.956301
Panel c bottom left	1	98.5	0.0100037
Panel c bottom left	2	98.5	0.0320404
Panel c bottom left	3	98.5	0.00120336
Panel c bottom left	4	98.5	0.000451902
Panel c bottom left	0	99	0.960081
Panel c bottom left	1	99	0.00528403
Panel c bottom left	2	99	0.0323618
Panel c bottom left	3	99	0.0018355
Panel c bottom left	4	99	0.000437879
Panel c bottom left	0	99.5	0.960674
Panel c bottom left	1	99.5	0.00452653
Panel c bottom left	2	99.5	0.0317756
Panel c bottom left	3	99.5	0.00258807
Panel c bottom left	4	99.5	0.000435387
Panel c bottom left	0	100	0.958018
Panel c bottom left	1	100	0.00778553
Panel c bottom left	2	100	0.0303082
Panel c bottom left	3	100	0.00343761
Panel c bottom left	4	100	0.000450363
Panel c bottom left	0	100.5	0.952406
Panel c bottom left	1	100.5	0.0147072
Panel c bottom left	2	100.5	0.0280448
Panel c bottom left	3	100.5	0.00435296
Panel c bottom left	4	100.5	0.000489152
Panel c bottom left	0	101	0.944456
Panel c bottom left	1	101	0.0245658
Panel c bottom left	2	101	0.0251233
Panel c bottom left	3	101	0.0052968
Panel c bottom left	4	101	0.000558182
Panel c bottom left	0	101.5	0.935048
Panel c bottom left	1	101.5	0.0363369
Panel c bottom left	2	101.5	0.0217234
Panel c bottom left	3	101.5	0.00622785
Panel c bottom left	4	101.5	0.000663613
Panel c bottom left	0	102	0.925232
Panel c bottom left	1	102	0.0488014
Panel c bottom left	2	102	0.0180523
Panel c bottom left	3	102	0.00710337
Panel c bottom left	4	102	0.000810959
Panel c bottom left	0	102.5	0.916117
Panel c bottom left	1	102.5	0.0606684
Panel c bottom left	2	102.5	0.0143284
Panel c bottom left	3	102.5	0.00788185
Panel c bottom left	4	102.5	0.00100472
Panel c bottom left	0	103	0.908756
Panel c bottom left	1	103	0.0707061
Panel c bottom left	2	103	0.0107638
Panel c bottom left	3	103	0.00852571
Panel c bottom left	4	103	0.00124806
Panel c bottom left	0	103.5	0.90404
Panel c bottom left	1	103.5	0.0778662
Panel c bottom left	2	103.5	0.00754753
Panel c bottom left	3	103.5	0.00900377
Panel c bottom left	4	103.5	0.00154249
Panel c bottom left	0	104	0.902597
Panel c bottom left	1	104	0.0813912
Panel c bottom left	2	104	0.00483135
Panel c bottom left	3	104	0.00929324
Panel c bottom left	4	104	0.00188772
Panel c bottom left	0	104.5	0.904727
Panel c bottom left	1	104.5	0.0808915
Panel c bottom left	2	104.5	0.00271889
Panel c bottom left	3	104.5	0.00938121
Panel c bottom left	4	104.5	0.00228153
Panel c bottom left	0	105	0.910369
Panel c bottom left	1	105	0.0763869
Panel c bottom left	2	105	0.00125938
Panel c bottom left	3	105	0.00926539
Panel c bottom left	4	105	0.00271973
Panel c bottom left	0	105.5	0.919097
Panel c bottom left	1	105.5	0.0683061
Panel c bottom left	2	105.5	0.000446298
Panel c bottom left	3	105.5	0.00895408
Panel c bottom left	4	105.5	0.00319633
Panel c bottom left	0	106	0.930164
Panel c bottom left	1	106	0.057446
Panel c bottom left	2	106	0.000221113
Panel c bottom left	3	106	0.00846547
Panel c bottom left	4	106	0.00370371
Panel c bottom left	0	106.5	0.942566
Panel c bottom left	1	106.5	0.0448936
Panel c bottom left	2	106.5	0.000481637
Panel c bottom left	3	106.5	0.00782617
Panel c bottom left	4	106.5	0.00423293
Panel c bottom left	0	107	0.955144
Panel c bottom left	1	107	0.0319185
Panel c bottom left	2	107	0.00109408
Panel c bottom left	3	107	0.00706927
Panel c bottom left	4	107	0.00477408
Panel c bottom left	0	107.5	0.966697
Panel c bottom left	1	107.5	0.0198469
Panel c bottom left	2	107.5	0.00190765
Panel c bottom left	3	107.5	0.00623196
Panel c bottom left	4	107.5	0.00531672
Panel c bottom left	0	108	0.976097
Panel c bottom left	1	108	0.00992916
Panel c bottom left	2	108	0.00277016
Panel c bottom left	3	108	0.00535302
Panel c bottom left	4	108	0.00585032
Panel c bottom left	0	108.5	0.982407
Panel c bottom left	1	108.5	0.00321446
Panel c bottom left	2	108.5	0.00354326
Panel c bottom left	3	108.5	0.00447025
Panel c bottom left	4	108.5	0.00636466
Panel c bottom left	0	109	0.984971
Panel c bottom left	1	109	0.000444686
Panel c bottom left	2	109	0.0041157
Panel c bottom left	3	109	0.00361825
Panel c bottom left	4	109	0.00685026
Panel c bottom left	0	109.5	0.983483
Panel c bottom left	1	109.5	0.00197859
Panel c bottom left	2	109.5	0.00441336
Panel c bottom left	3	109.5	0.00282647
Panel c bottom left	4	109.5	0.0072987
Panel c bottom left	0	110	0.97802
Panel c bottom left	1	110	0.00775342
Panel c bottom left	2	110	0.0044053
Panel c bottom left	3	110	0.0021179
Panel c bottom left	4	110	0.00770293
Panel c bottom left	0	110.5	0.969041
Panel c bottom left	1	110.5	0.0172881
Panel c bottom left	2	110.5	0.00410501
Panel c bottom left	3	110.5	0.0015083
Panel c bottom left	4	110.5	0.00805736
Panel c bottom left	0	111	0.957341
Panel c bottom left	1	111	0.029728
Panel c bottom left	2	111	0.00356717
Panel c bottom left	3	111	0.00100618
Panel c bottom left	4	111	0.00835805
Panel c bottom left	0	111.5	0.943978
Panel c bottom left	1	111.5	0.0439264
Panel c bottom left	2	111.5	0.00288
Panel c bottom left	3	111.5	0.000613274
Panel c bottom left	4	111.5	0.00860261
Panel c bottom left	0	112	0.930175
Panel c bottom left	1	112	0.0585553
Panel c bottom left	2	112	0.00215427
Panel c bottom left	3	112	0.000325604
Panel c bottom left	4	112	0.00879015
Panel c bottom left	0	112.5	0.917199
Panel c bottom left	1	112.5	0.0722345
Panel c bottom left	2	112.5	0.00151005
Panel c bottom left	3	112.5	0.00013494
Panel c bottom left	4	112.5	0.00892115
Panel c bottom left	0	113	0.906244
Panel c bottom left	1	113	0.0836663
Panel c bottom left	2	113	0.0010626
Panel c bottom left	3	113	3.04555e-05
Panel c bottom left	4	113	0.00899716
Panel c bottom left	0	113.5	0.898308
Panel c bottom left	1	113.5	0.0917619
Panel c bottom left	2	113.5	0.000908821
Panel c bottom left	3	113.5	4.41874e-07
Panel c bottom left	4	113.5	0.00902065
Panel c bottom left	0	114	0.894107
Panel c bottom left	1	114	0.0957484
Panel c bottom left	2	114	0.00111578
Panel c bottom left	3	114	3.38938e-05
Panel c bottom left	4	114	0.00899469
Panel c bottom left	0	114.5	0.893998
Panel c bottom left	1	114.5	0.0952448
Panel c bottom left	2	114.5	0.00171237
Panel c bottom left	3	114.5	0.000121807
Panel c bottom left	4	114.5	0.00892277
Panel c bottom left	0	115	0.897949
Panel c bottom left	1	115	0.0902995
Panel c bottom left	2	115	0.00268497
Panel c bottom left	3	115	0.000258069
Panel c bottom left	4	115	0.00880853
Panel c bottom left	0	115.5	0.905541
Panel c bottom left	1	115.5	0.0813861
Panel c bottom left	2	115.5	0.00397771
Panel c bottom left	3	115.5	0.000439867
Panel c bottom left	4	115.5	0.00865566
Panel c bottom left	0	116	0.91601
Panel c bottom left	1	116	0.0693574
Panel c bottom left	2	116	0.0054971
Panel c bottom left	3	116	0.000667592
Panel c bottom left	4	116	0.00846775
Panel c bottom left	0	116.5	0.928324
Panel c bottom left	1	116.5	0.0553629
Panel c bottom left	2	116.5	0.00712076
Panel c bottom left	3	116.5	0.000944264
Panel c bottom left	4	116.5	0.00824822
Panel c bottom left	0	117	0.941279
Panel c bottom left	1	117	0.0407365
Panel c bottom left	2	117	0.00870919
Panel c bottom left	3	117	0.00127456
Panel c bottom left	4	117	0.00800034
Panel c bottom left	0	117.5	0.953622
Panel c bottom left	1	117.5	0.0268671
Panel c bottom left	2	117.5	0.0101196
Panel c bottom left	3	117.5	0.00166359
Panel c bottom left	4	117.5	0.00772725
Panel c bottom left	0	118	0.964169
Panel c bottom left	1	118	0.0150633
Panel c bottom left	2	118	0.0112204
Panel c bottom left	3	118	0.00211547
Panel c bottom left	4	118	0.007432
Panel c bottom left	0	118.5	0.971919
Panel c bottom left	1	118.5	0.00642679
Panel c bottom left	2	118.5	0.0119044
Panel c bottom left	3	118.5	0.00263204
Panel c bottom left	4	118.5	0.00711766
Panel c bottom left	0	119	0.976155
Panel c bottom left	1	119	0.00174578
Panel c bottom left	2	119	0.0121003
Panel c bottom left	3	119	0.00321168
Panel c bottom left	4	119	0.00678739
Panel c bottom left	0	119.5	0.976507
Panel c bottom left	1	119.5	0.00141972
Panel c bottom left	2	119.5	0.0117803
Panel c bottom left	3	119.5	0.00384845
Panel c bottom left	4	119.5	0.00644447
Panel c bottom left	0	120	0.97299
Panel c bottom left	1	120	0.00542214
Panel c bottom left	2	120	0.0109639
Panel c bottom left	3	120	0.00453174
Panel c bottom left	4	120	0.00609238
Panel c bottom left	0	120.5	0.965997
Panel c bottom left	1	120.5	0.0133054
Panel c bottom left	2	120.5	0.00971708
Panel c bottom left	3	120.5	0.00524627
Panel c bottom left	4	120.5	0.00573477
Panel c bottom left	0	121	0.956259
Panel c bottom left	1	121	0.0242465
Panel c bottom left	2	121	0.00814631
Panel c bottom left	3	121	0.00597269
Panel c bottom left	4	121	0.00537545
Panel c bottom left	0	121.5	0.944774
Panel c bottom left	1	121.5	0.0371301
Panel c bottom left	2	121.5	0.00638949
Panel c bottom left	3	121.5	0.0066886
Panel c bottom left	4	121.5	0.0050183
Panel c bottom left	0	122	0.932701
Panel c bottom left	1	122	0.0506592
Panel c bottom left	2	122	0.00460312
Panel c bottom left	3	122	0.00736988
Panel c bottom left	4	122	0.0046672
Panel c bottom left	0	122.5	0.92125
Panel c bottom left	1	122.5	0.0634838
Panel c bottom left	2	122.5	0.00294777
Panel c bottom left	3	122.5	0.00799233
Panel c bottom left	4	122.5	0.00432584
Panel c bottom left	0	123	0.911562
Panel c bottom left	1	123	0.0743336
Panel c bottom left	2	123	0.0015731
Panel c bottom left	3	123	0.00853335
Panel c bottom left	4	123	0.00399764
Panel c bottom left	0	123.5	0.904594
Panel c bottom left	1	123.5	0.0821427
Panel c bottom left	2	123.5	0.000603866
Panel c bottom left	3	123.5	0.00897357
Panel c bottom left	4	123.5	0.0036856
Panel c bottom left	0	124	0.901028
Panel c bottom left	1	124	0.0861534
Panel c bottom left	2	124	0.000128199
Panel c bottom left	3	124	0.00929824
Panel c bottom left	4	124	0.00339215
Panel c bottom left	0	124.5	0.901205
Panel c bottom left	1	124.5	0.0859884
Panel c bottom left	2	124.5	0.000189464
Panel c bottom left	3	124.5	0.00949829
Panel c bottom left	4	124.5	0.00311908
Panel c bottom left	0	125	0.905093
Panel c bottom left	1	125	0.081686
Panel c bottom left	2	125	0.00078235
Panel c bottom left	3	125	0.00957091
Panel c bottom left	4	125	0.00286747
Panel c bottom left	0	125.5	0.912296
Panel c bottom left	1	125.5	0.073693
Panel c bottom left	2	125.5	0.00185363
Panel c bottom left	3	125.5	0.00951963
Panel c bottom left	4	125.5	0.00263771
Panel c bottom left	0	126	0.922092
Panel c bottom left	1	126	0.0628172
Panel c bottom left	2	126	0.00330752
Panel c bottom left	3	126	0.00935394
Panel c bottom left	4	126	0.00242944
Panel c bottom left	0	126.5	0.93351
Panel c bottom left	1	126.5	0.0501453
Panel c bottom left	2	126.5	0.00501503
Panel c bottom left	3	126.5	0.00908834
Panel c bottom left	4	126.5	0.00224174
Panel c bottom left	0	127	0.945428
Panel c bottom left	1	127	0.0369314
Panel c bottom left	2	127	0.0068265
Panel c bottom left	3	127	0.0087411
Panel c bottom left	4	127	0.00207314
Panel c bottom left	0	127.5	0.956688
Panel c bottom left	1	127.5	0.0244716
Panel c bottom left	2	127.5	0.00858597
Panel c bottom left	3	127.5	0.00833272
Panel c bottom left	4	127.5	0.00192181
Panel c bottom left	0	128	0.966211
Panel c bottom left	1	128	0.0139733
Panel c bottom left	2	128	0.0101461
Panel c bottom left	3	128	0.0078843
Panel c bottom left	4	128	0.00178571
Panel c bottom left	0	128.5	0.973104
Panel c bottom left	1	128.5	0.00643499
Panel c bottom left	2	128.5	0.011382
Panel c bottom left	3	128.5	0.00741588
Panel c bottom left	4	128.5	0.00166274
Panel c bottom left	0	129	0.976754
Panel c bottom left	1	129	0.00254707
Panel c bottom left	2	129	0.0122029
Panel c bottom left	3	129	0.00694509
Panel c bottom left	4	129	0.00155087
Panel c bottom left	0	129.5	0.976881
Panel c bottom left	1	129.5	0.0026241
Panel c bottom left	2	129.5	0.0125603
Panel c bottom left	3	129.5	0.00648596
Panel c bottom left	4	129.5	0.00144829
Panel c bottom left	0	130	0.973571
Panel c bottom left	1	130	0.00657532
Panel c bottom left	2	130	0.0124517
Panel c bottom left	3	130	0.00604827
Panel c bottom left	4	130	0.0013535
Panel c bottom left	0	130.5	0.967261
Panel c bottom left	1	130.5	0.0139159
Panel c bottom left	2	130.5	0.0119203
Panel c bottom left	3	130.5	0.00563727
Panel c bottom left	4	130.5	0.00126536
Panel c bottom left	0	131	0.958695
Panel c bottom left	1	131	0.0238182
Panel c bottom left	2	131	0.0110496
Panel c bottom left	3	131	0.00525386
Panel c bottom left	4	131	0.00118312
Panel c bottom left	0	131.5	0.948846
Panel c bottom left	1	131.5	0.0351974
Panel c bottom left	2	131.5	0.00995463
Panel c bottom left	3	131.5	0.00489523
Panel c bottom left	4	131.5	0.00110641
Panel c bottom left	0	132	0.938816
Panel c bottom left	1	132	0.0468232
Panel c bottom left	2	132	0.00876979
Panel c bottom left	3	132	0.0045558
Panel c bottom left	4	132	0.00103517
Panel c bottom left	0	132.5	0.929721
Panel c bottom left	1	132.5	0.0574463
Panel c bottom left	2	132.5	0.0076351
Panel c bottom left	3	132.5	0.00422837
Panel c bottom left	4	132.5	0.000969594
Panel c bottom left	0	133	0.922576
Panel c bottom left	1	133	0.0659267
Panel c bottom left	2	133	0.00668205
Panel c bottom left	3	133	0.00390543
Panel c bottom left	4	133	0.000910036
Panel c bottom left	0	133.5	0.918191
Panel c bottom left	1	133.5	0.0713511
Panel c bottom left	2	133.5	0.00602044
Panel c bottom left	3	133.5	0.00358034
Panel c bottom left	4	133.5	0.000856929
Panel c bottom left	0	134	0.917086
Panel c bottom left	1	134	0.0731277
Panel c bottom left	2	134	0.00572755
Panel c bottom left	3	134	0.00324837
Panel c bottom left	4	134	0.000810689
Panel c bottom left	0	134.5	0.919432
Panel c bottom left	1	134.5	0.0710484
Panel c bottom left	2	134.5	0.00584077
Panel c bottom left	3	134.5	0.00290745
Panel c bottom left	4	134.5	0.00077165
Panel c bottom left	0	135	0.925035
Panel c bottom left	1	135	0.0653122
Panel c bottom left	2	135	0.00635428
Panel c bottom left	3	135	0.0025586
Panel c bottom left	4	135	0.000740015
Panel c bottom left	0	135.5	0.93335
Panel c bottom left	1	135.5	0.0565079
Panel c bottom left	2	135.5	0.00722023
Panel c bottom left	3	135.5	0.00220592
Panel c bottom left	4	135.5	0.000715828
Panel c bottom left	0	136	0.943534
Panel c bottom left	1	136	0.0455568
Panel c bottom left	2	136	0.00835407
Panel c bottom left	3	136	0.0018562
Panel c bottom left	4	136	0.000698978
Panel c bottom left	0	136.5	0.954527
Panel c bottom left	1	136.5	0.0336216
Panel c bottom left	2	136.5	0.00964375
Panel c bottom left	3	136.5	0.00151826
Panel c bottom left	4	136.5	0.000689217
Panel c bottom left	0	137	0.96516
Panel c bottom left	1	137	0.0219901
Panel c bottom left	2	137	0.0109615
Panel c bottom left	3	137	0.00120202
Panel c bottom left	4	137	0.000686199
Panel c bottom left	0	137.5	0.97427
Panel c bottom left	1	137.5	0.0119463
Panel c bottom left	2	137.5	0.0121773
Panel c bottom left	3	137.5	0.000917369
Panel c bottom left	4	137.5	0.000689528
Panel c bottom left	0	138	0.980817
Panel c bottom left	1	138	0.00463922
Panel c bottom left	2	138	0.0131723
Panel c bottom left	3	138	0.000673154
Panel c bottom left	4	138	0.000698808
Panel c bottom left	0	138.5	0.983992
Panel c bottom left	1	138.5	0.000966359
Panel c bottom left	2	138.5	0.0138513
Panel c bottom left	3	138.5	0.000476209
Panel c bottom left	4	138.5	0.000713682
Panel c bottom left	0	139	0.983303
Panel c bottom left	1	139	0.00147955
Panel c bottom left	2	139	0.0141525
Panel c bottom left	3	139	0.000330641
Panel c bottom left	4	139	0.000733861
Panel c bottom left	0	139.5	0.978624
Panel c bottom left	1	139.5	0.00632541
Panel c bottom left	2	139.5	0.0140537
Panel c bottom left	3	139.5	0.000237438
Panel c bottom left	4	139.5	0.000759138
Panel c bottom left	0	140	0.970216
Panel c bottom left	1	140	0.0152252
Panel c bottom left	2	140	0.0135746
Panel c bottom left	3	140	0.000194437
Panel c bottom left	4	140	0.000789375
Panel c bottom left	0	140.5	0.958707
Panel c bottom left	1	140.5	0.0274969
Panel c bottom left	2	140.5	0.012775
Panel c bottom left	3	140.5	0.000196675
Panel c bottom left	4	140.5	0.000824481
Panel c bottom left	0	141	0.945034
Panel c bottom left	1	141	0.0421166
Panel c bottom left	2	141	0.0117476
Panel c bottom left	3	141	0.000237071
Panel c bottom left	4	141	0.000864367
Panel c bottom left	0	141.5	0.93036
Panel c bottom left	1	141.5	0.0578149
Panel c bottom left	2	141.5	0.0106091
Panel c bottom left	3	141.5	0.00030738
Panel c bottom left	4	141.5	0.000908902
Panel c bottom left	0	142	0.915958
Panel c bottom left	1	142	0.0731972
Panel c bottom left	2	142	0.00948743
Panel c bottom left	3	142	0.000399295
Panel c bottom left	4	142	0.000957865
Panel c bottom left	0	142.5	0.903098
Panel c bottom left	1	142.5	0.0868771
Panel c bottom left	2	142.5	0.00850821
Panel c bottom left	3	142.5	0.000505583
Panel c bottom left	4	142.5	0.00101091
Panel c bottom left	0	143	0.89292
Panel c bottom left	1	143	0.0976103
Panel c bottom left	2	143	0.00778149
Panel c bottom left	3	143	0.000621108
Panel c bottom left	4	143	0.00106756
Panel c bottom left	0	143.5	0.886325
Panel c bottom left	1	143.5	0.104414
Panel c bottom left	2	143.5	0.00738986
Panel c bottom left	3	143.5	0.000743622
Panel c bottom left	4	143.5	0.00112719
Panel c bottom left	0	144	0.883894
Panel c bottom left	1	144	0.106663
Panel c bottom left	2	144	0.00737934
Panel c bottom left	3	144	0.000874212
Panel c bottom left	4	144	0.00118911
Panel c bottom left	0	144.5	0.885826
Panel c bottom left	1	144.5	0.10415
Panel c bottom left	2	144.5	0.0077541
Panel c bottom left	3	144.5	0.00101733
Panel c bottom left	4	144.5	0.00125264
Panel c bottom left	0	145	0.891923
Panel c bottom left	1	145	0.097104
Panel c bottom left	2	145	0.00847536
Panel c bottom left	3	145	0.0011804
Panel c bottom left	4	145	0.00131717
Panel c bottom left	0	145.5	0.901607
Panel c bottom left	1	145.5	0.086173
Panel c bottom left	2	145.5	0.00946491
Panel c bottom left	3	145.5	0.00137296
Panel c bottom left	4	145.5	0.00138235
Panel c bottom left	0	146	0.913977
Panel c bottom left	1	146	0.0723568
Panel c bottom left	2	146	0.0106126
Panel c bottom left	3	146	0.00160547
Panel c bottom left	4	146	0.00144819
Panel c bottom left	0	146.5	0.927896
Panel c bottom left	1	146.5	0.0569131
Panel c bottom left	2	146.5	0.0117876
Panel c bottom left	3	146.5	0.00188788
Panel c bottom left	4	146.5	0.00151522
Panel c bottom left	0	147	0.9421
Panel c bottom left	1	147	0.0412357
Panel c bottom left	2	147	0.0128515
Panel c bottom left	3	147	0.00222807
Panel c bottom left	4	147	0.00158462
Panel c bottom left	0	147.5	0.955318
Panel c bottom left	1	147.5	0.0267209
Panel c bottom left	2	147.5	0.0136728
Panel c bottom left	3	147.5	0.00263034
Panel c bottom left	4	147.5	0.00165827
Panel c bottom left	0	148	0.966393
Panel c bottom left	1	148	0.0146334
Panel c bottom left	2	148	0.014141
Panel c bottom left	3	148	0.00309412
Panel c bottom left	4	148	0.00173881
Panel c bottom left	0	148.5	0.974392
Panel c bottom left	1	148.5	0.00598652
Panel c bottom left	2	148.5	0.0141789
Panel c bottom left	3	148.5	0.00361304
Panel c bottom left	4	148.5	0.00182962
Panel c bottom left	0	149	0.978693
Panel c bottom left	1	149	0.00144715
Panel c bottom left	2	149	0.0137509
Panel c bottom left	3	149	0.00417452
Panel c bottom left	4	149	0.00193471
Panel c bottom left	0	149.5	0.979038
Panel c bottom left	1	149.5	0.00127494
Panel c bottom left	2	149.5	0.0128688
Panel c bottom left	3	149.5	0.0047599
Panel c bottom left	4	149.5	0.00205857
Panel c bottom left	0	150	0.975555
Panel c bottom left	1	150	0.00530205
Panel c bottom left	2	150	0.0115915
Panel c bottom left	3	150	0.00534515
Panel c bottom left	4	150	0.00220591
Panel c bottom left	0	150.5	0.968741
Panel c bottom left	1	150.5	0.0129548
Panel c bottom left	2	150.5	0.010021
Panel c bottom left	3	150.5	0.00590226
Panel c bottom left	4	150.5	0.00238138
Panel c bottom left	0	151	0.959401
Panel c bottom left	1	151	0.0233149
Panel c bottom left	2	151	0.00829348
Panel c bottom left	3	151	0.00640097
Panel c bottom left	4	151	0.00258923
Panel c bottom left	0	151.5	0.948574
Panel c bottom left	1	151.5	0.0352147
Panel c bottom left	2	151.5	0.00656677
Panel c bottom left	3	151.5	0.00681103
Panel c bottom left	4	151.5	0.00283297
Panel c bottom left	0	152	0.937419
Panel c bottom left	1	152	0.0473562
Panel c bottom left	2	152	0.0050058
Panel c bottom left	3	152	0.00710447
Panel c bottom left	4	152	0.00311501
Panel c bottom left	0	152.5	0.927097
Panel c bottom left	1	152.5	0.0584415
Panel c bottom left	2	152.5	0.00376671
Panel c bottom left	3	152.5	0.00725803
Panel c bottom left	4	152.5	0.00343633
Panel c bottom left	0	153	0.918663
Panel c bottom left	1	153	0.0673037
Panel c bottom left	2	153	0.00298158
Panel c bottom left	3	153	0.00725526
Panel c bottom left	4	153	0.00379622
Panel c bottom left	0	153.5	0.912952
Panel c bottom left	1	153.5	0.0730227
Panel c bottom left	2	153.5	0.0027451
Panel c bottom left	3	153.5	0.00708822
Panel c bottom left	4	153.5	0.00419211
Panel c bottom left	0	154	0.910501
Panel c bottom left	1	154	0.0750165
Panel c bottom left	2	154	0.00310467
Panel c bottom left	3	154	0.00675871
Panel c bottom left	4	154	0.00461947
Panel c bottom left	0	154.5	0.911498
Panel c bottom left	1	154.5	0.073097
Panel c bottom left	2	154.5	0.00405468
Panel c bottom left	3	154.5	0.00627862
Panel c bottom left	4	154.5	0.00507184
Panel c bottom left	0	155	0.915766
Panel c bottom left	1	155	0.0674876
Panel c bottom left	2	155	0.00553579
Panel c bottom left	3	155	0.00566973
Panel c bottom left	4	155	0.00554099
Panel c bottom left	0	155.5	0.922783
Panel c bottom left	1	155.5	0.0587977
Panel c bottom left	2	155.5	0.00743919
Panel c bottom left	3	155.5	0.00496256
Panel c bottom left	4	155.5	0.00601714
Panel c bottom left	0	156	0.931741
Panel c bottom left	1	156	0.0479592
Panel c bottom left	2	156	0.00961556
Panel c bottom left	3	156	0.00419469
Panel c bottom left	4	156	0.00648936
Panel c bottom left	0	156.5	0.941627
Panel c bottom left	1	156.5	0.036131
Panel c bottom left	2	156.5	0.0118879
Panel c bottom left	3	156.5	0.00340838
Panel c bottom left	4	156.5	0.00694599
Panel c bottom left	0	157	0.95133
Panel c bottom left	1	157	0.0245795
Panel c bottom left	2	157	0.0140672
Panel c bottom left	3	157	0.00264783
Panel c bottom left	4	157	0.00737513
Panel c bottom left	0	157.5	0.95976
Panel c bottom left	1	157.5	0.0145495
Panel c bottom left	2	157.5	0.0159687
Panel c bottom left	3	157.5	0.00195633
Panel c bottom left	4	157.5	0.00776519
Panel c bottom left	0	158	0.965955
Panel c bottom left	1	158	0.007137
Panel c bottom left	2	158	0.0174292
Panel c bottom left	3	158	0.0013733
Panel c bottom left	4	158	0.00810543
Panel c bottom left	0	158.5	0.969185
Panel c bottom left	1	158.5	0.00317645
Panel c bottom left	2	158.5	0.0183208
Panel c bottom left	3	158.5	0.000931727
Panel c bottom left	4	158.5	0.00838641
Panel c bottom left	0	159	0.969026
Panel c bottom left	1	159	0.00315498
Panel c bottom left	2	159	0.0185627
Panel c bottom left	3	159	0.000655985
Panel c bottom left	4	159	0.00860043
Panel c bottom left	0	159.5	0.965408
Panel c bottom left	1	159.5	0.00716113
Panel c bottom left	2	159.5	0.0181283
Panel c bottom left	3	159.5	0.000560296
Panel c bottom left	4	159.5	0.0087419
Panel c bottom left	0	160	0.958623
Panel c bottom left	1	160	0.0148738
Panel c bottom left	2	160	0.0170473
Panel c bottom left	3	160	0.000647946
Panel c bottom left	4	160	0.00880753
Panel c bottom left	0	160.5	0.949297
Panel c bottom left	1	160.5	0.0255922
Panel c bottom left	2	160.5	0.0154028
Panel c bottom left	3	160.5	0.000911284
Panel c bottom left	4	160.5	0.00879644
Panel c bottom left	0	161	0.93833
Panel c bottom left	1	161	0.0383046
Panel c bottom left	2	161	0.0133231
Panel c bottom left	3	161	0.00133249
Panel c bottom left	4	161	0.00871017
Panel c bottom left	0	161.5	0.926804
Panel c bottom left	1	161.5	0.0517878
Panel c bottom left	2	161.5	0.0109707
Panel c bottom left	3	161.5	0.00188504
Panel c bottom left	4	161.5	0.00855251
Panel c bottom left	0	162	0.915879
Panel c bottom left	1	162	0.064729
Panel c bottom left	2	162	0.00852666
Panel c bottom left	3	162	0.00253574
Panel c bottom left	4	162	0.00832928
Panel c bottom left	0	162.5	0.906673
Panel c bottom left	1	162.5	0.0758565
Panel c bottom left	2	162.5	0.006175
Panel c bottom left	3	162.5	0.00324718
Panel c bottom left	4	162.5	0.00804801
Panel c bottom left	0	163	0.900149
Panel c bottom left	1	163	0.0840672
Panel c bottom left	2	163	0.00408597
Panel c bottom left	3	163	0.00398032
Panel c bottom left	4	163	0.00771752
Panel c bottom left	0	163.5	0.897016
Panel c bottom left	1	163.5	0.0885376
Panel c bottom left	2	163.5	0.0024015
Panel c bottom left	3	163.5	0.00469709
Panel c bottom left	4	163.5	0.00734748
Panel c bottom left	0	164	0.897658
Panel c bottom left	1	164	0.0888076
Panel c bottom left	2	164	0.00122327
Panel c bottom left	3	164	0.00536283
Panel c bottom left	4	164	0.00694802
Panel c bottom left	0	164.5	0.90209
Panel c bottom left	1	164.5	0.0848281
Panel c bottom left	2	164.5	0.000604836
Panel c bottom left	3	164.5	0.00594822
Panel c bottom left	4	164.5	0.00652924
Panel c bottom left	0	165	0.909952
Panel c bottom left	1	165	0.0769683
Panel c bottom left	2	165	0.000548299
Panel c bottom left	3	165	0.00643081
Panel c bottom left	4	165	0.00610087
Panel c bottom left	0	165.5	0.920545
Panel c bottom left	1	165.5	0.0659813
Panel c bottom left	2	165.5	0.0010059
Panel c bottom left	3	165.5	0.0067959
Panel c bottom left	4	165.5	0.00567192
Panel c bottom left	0	166	0.932895
Panel c bottom left	1	166	0.0529319
Panel c bottom left	2	166	0.00188616
Panel c bottom left	3	166	0.00703675
Panel c bottom left	4	166	0.00525039
Panel c bottom left	0	166.5	0.945846
Panel c bottom left	1	166.5	0.0390923
Panel c bottom left	2	166.5	0.00306399
Panel c bottom left	3	166.5	0.00715428
Panel c bottom left	4	166.5	0.00484313
Panel c bottom left	0	167	0.958176
Panel c bottom left	1	167	0.0258183
Panel c bottom left	2	167	0.00439358
Panel c bottom left	3	167	0.0071562
Panel c bottom left	4	167	0.00445572
Panel c bottom left	0	167.5	0.968713
Panel c bottom left	1	167.5	0.0144154
Panel c bottom left	2	167.5	0.00572298
Panel c bottom left	3	167.5	0.00705574
Panel c bottom left	4	167.5	0.00409241
Panel c bottom left	0	168	0.976454
Panel c bottom left	1	168	0.0060109
Panel c bottom left	2	168	0.00690863
Panel c bottom left	3	168	0.00687011
Panel c bottom left	4	168	0.00375618
Panel c bottom left	0	168.5	0.980662
Panel c bottom left	1	168.5	0.00144204
Panel c bottom left	2	168.5	0.00782873
Panel c bottom left	3	168.5	0.00661889
Panel c bottom left	4	168.5	0.00344881
Panel c bottom left	0	169	0.980939
Panel c bottom left	1	169	0.00117314
Panel c bottom left	2	169	0.0083939
Panel c bottom left	3	169	0.00632247
Panel c bottom left	4	169	0.00317101
Panel c bottom left	0	169.5	0.977273
Panel c bottom left	1	169.5	0.00524912
Panel c bottom left	2	169.5	0.00855439
Panel c bottom left	3	169.5	0.00600058
Panel c bottom left	4	169.5	0.00292258
Panel c bottom left	0	170	0.970033
Panel c bottom left	1	170	0.0132901
Panel c bottom left	2	170	0.00830303
Panel c bottom left	3	170	0.00567124
Panel c bottom left	4	170	0.00270255
Panel c bottom left	0	170.5	0.959939
Panel c bottom left	1	170.5	0.024528
Panel c bottom left	2	170.5	0.00767385
Panel c bottom left	3	170.5	0.00534993
Panel c bottom left	4	170.5	0.00250936
Panel c bottom left	0	171	0.947992
Panel c bottom left	1	171	0.0378809
Panel c bottom left	2	171	0.00673659
Panel c bottom left	3	171	0.0050492
Panel c bottom left	4	171	0.00234104
Panel c bottom left	0	171.5	0.935379
Panel c bottom left	1	171.5	0.0520589
Panel c bottom left	2	171.5	0.00558781
Panel c bottom left	3	171.5	0.00477861
Panel c bottom left	4	171.5	0.0021953
Panel c bottom left	0	172	0.923356
Panel c bottom left	1	172	0.06569
Panel c bottom left	2	172	0.0043395
Panel c bottom left	3	172	0.0045449
Panel c bottom left	4	172	0.00206972
Panel c bottom left	0	172.5	0.913125
Panel c bottom left	1	172.5	0.0774542
Panel c bottom left	2	172.5	0.00310661
Panel c bottom left	3	172.5	0.00435248
Panel c bottom left	4	172.5	0.00196179
Panel c bottom left	0	173	0.90572
Panel c bottom left	1	173	0.0862123
Panel c bottom left	2	173	0.00199463
Panel c bottom left	3	173	0.0042039
Panel c bottom left	4	173	0.00186907
Panel c bottom left	0	173.5	0.901904
Panel c bottom left	1	173.5	0.0911172
Panel c bottom left	2	173.5	0.00108875
Panel c bottom left	3	173.5	0.00410043
Panel c bottom left	4	173.5	0.00178925
Panel c bottom left	0	174	0.902095
Panel c bottom left	1	174	0.0916963
Panel c bottom left	2	174	0.000445532
Panel c bottom left	3	174	0.00404249
Panel c bottom left	4	174	0.00172018
Panel c bottom left	0	174.5	0.906325
Panel c bottom left	1	174.5	0.087897
Panel c bottom left	2	174.5	8.80362e-05
Panel c bottom left	3	174.5	0.00402994
Panel c bottom left	4	174.5	0.00165998
Panel c bottom left	0	175	0.914235
Panel c bottom left	1	175	0.0800905
Panel c bottom left	2	175	4.93149e-06
Panel c bottom left	3	175	0.00406217
Panel c bottom left	4	175	0.00160707
Panel c bottom left	0	175.5	0.925113
Panel c bottom left	1	175.5	0.069035
Panel c bottom left	2	175.5	0.000153522
Panel c bottom left	3	175.5	0.00413796
Panel c bottom left	4	175.5	0.00156022
Panel c bottom left	0	176	0.93796
Panel c bottom left	1	176	0.0557999
Panel c bottom left	2	176	0.00046641
Panel c bottom left	3	176	0.00425518
Panel c bottom left	4	176	0.00151858
Panel c bottom left	0	176.5	0.951587
Panel c bottom left	1	176.5	0.0416598
Panel c bottom left	2	176.5	0.000861007
Panel c bottom left	3	176.5	0.00441036
Panel c bottom left	4	176.5	0.00148167
Panel c bottom left	0	177	0.964732
Panel c bottom left	1	177	0.0279696
Panel c bottom left	2	177	0.00125084
Panel c bottom left	3	177	0.00459818
Panel c bottom left	4	177	0.00144945
Panel c bottom left	0	177.5	0.976179
Panel c bottom left	1	177.5	0.0160305
Panel c bottom left	2	177.5	0.00155738
Panel c bottom left	3	177.5	0.00481103
Panel c bottom left	4	177.5	0.00142225
Panel c bottom left	0	178	0.984877
Panel c bottom left	1	178	0.00696286
Panel c bottom left	2	178	0.00172112
Panel c bottom left	3	178	0.00503875
Panel c bottom left	4	178	0.00140072
Panel c bottom left	0	178.5	0.990038
Panel c bottom left	1	178.5	0.00159722
Panel c bottom left	2	178.5	0.00171054
Panel c bottom left	3	178.5	0.00526853
Panel c bottom left	4	178.5	0.0013858
Panel c bottom left	0	179	0.991214
Panel c bottom left	1	179	0.000393897
Panel c bottom left	2	179	0.00152808
Panel c bottom left	3	179	0.0054852
Panel c bottom left	4	179	0.00137862
Panel c bottom left	0	179.5	0.988336
Panel c bottom left	1	179.5	0.00339987
Panel c bottom left	2	179.5	0.00121223
Panel c bottom left	3	179.5	0.00567173
Panel c bottom left	4	179.5	0.00138033
Panel c bottom left	0	180	0.981716
Panel c bottom left	1	180	0.0102466
Panel c bottom left	2	180	0.000835488
Panel c bottom left	3	180	0.00581022
Panel c bottom left	4	180	0.00139205
Panel c bottom left	0	180.5	0.972015
Panel c bottom left	1	180.5	0.0201893
Panel c bottom left	2	180.5	0.000498273
Panel c bottom left	3	180.5	0.00588298
Panel c bottom left	4	180.5	0.00141463
Panel c bottom left	0	181	0.960175
Panel c bottom left	1	181	0.0321828
Panel c bottom left	2	181	0.000319289
Panel c bottom left	3	181	0.00587401
Panel c bottom left	4	181	0.00144859
Panel c bottom left	0	181.5	0.947325
Panel c bottom left	1	181.5	0.0449878
Panel c bottom left	2	181.5	0.000423272
Panel c bottom left	3	181.5	0.00577038
Panel c bottom left	4	181.5	0.00149395
Panel c bottom left	0	182	0.934664
Panel c bottom left	1	182	0.0572953
Panel c bottom left	2	182	0.000927314
Panel c bottom left	3	182	0.00556369
Panel c bottom left	4	182	0.00155014
Panel c bottom left	0	182.5	0.923347
Panel c bottom left	1	182.5	0.0678582
Panel c bottom left	2	182.5	0.00192714
Panel c bottom left	3	182.5	0.00525128
Panel c bottom left	4	182.5	0.00161591
Panel c bottom left	0	183	0.914373
Panel c bottom left	1	183	0.0756157
Panel c bottom left	2	183	0.00348472
Panel c bottom left	3	183	0.00483713
Panel c bottom left	4	183	0.00168937
Panel c bottom left	0	183.5	0.908482
Panel c bottom left	1	183.5	0.0797988
Panel c bottom left	2	183.5	0.00561863
Panel c bottom left	3	183.5	0.00433227
Panel c bottom left	4	183.5	0.00176797
Panel c bottom left	0	184	0.906092
Panel c bottom left	1	184	0.080007
Panel c bottom left	2	184	0.00829807
Panel c bottom left	3	184	0.00375475
Panel c bottom left	4	184	0.00184862
Panel c bottom left	0	184.5	0.907255
Panel c bottom left	1	184.5	0.0762465
Panel c bottom left	2	184.5	0.0114414
Panel c bottom left	3	184.5	0.00312893
Panel c bottom left	4	184.5	0.00192788
Panel c bottom left	0	185	0.911665
Panel c bottom left	1	185	0.0689293
Panel c bottom left	2	185	0.0149195
Panel c bottom left	3	185	0.00248431
Panel c bottom left	4	185	0.00200209
Panel c bottom left	0	185.5	0.918685
Panel c bottom left	1	185.5	0.0588298
Panel c bottom left	2	185.5	0.0185635
Panel c bottom left	3	185.5	0.00185383
Panel c bottom left	4	185.5	0.00206766
Panel c bottom left	0	186	0.927424
Panel c bottom left	1	186	0.0470064
Panel c bottom left	2	186	0.022177
Panel c bottom left	3	186	0.00127175
Panel c bottom left	4	186	0.00212131
Panel c bottom left	0	186.5	0.936824
Panel c bottom left	1	186.5	0.0346938
Panel c bottom left	2	186.5	0.0255508
Panel c bottom left	3	186.5	0.000771398
Panel c bottom left	4	186.5	0.00216031
Panel c bottom left	0	187	0.945777
Panel c bottom left	1	187	0.0231782
Panel c bottom left	2	187	0.0284792
Panel c bottom left	3	187	0.000382782
Panel c bottom left	4	187	0.00218276
Panel c bottom left	0	187.5	0.953238
Panel c bottom left	1	187.5	0.0136667
Panel c bottom left	2	187.5	0.0307773
Panel c bottom left	3	187.5	0.000130378
Panel c bottom left	4	187.5	0.00218777
Panel c bottom left	0	188	0.958332
Panel c bottom left	1	188	0.0071653
Panel c bottom left	2	188	0.0322958
Panel c bottom left	3	188	3.1245e-05
Panel c bottom left	4	188	0.0021756
Panel c bottom left	0	188.5	0.960449
Panel c bottom left	1	188.5	0.00437615
Panel c bottom left	2	188.5	0.0329338
Panel c bottom left	3	188.5	9.36291e-05
Panel c bottom left	4	188.5	0.00214772
Panel c bottom left	0	189	0.959303
Panel c bottom left	1	189	0.00562606
Panel c bottom left	2	189	0.0326476
Panel c bottom left	3	189	0.00031618
Panel c bottom left	4	189	0.00210684
Panel c bottom left	0	189.5	0.954969
Panel c bottom left	1	189.5	0.0108321
Panel c bottom left	2	189.5	0.0314542
Panel c bottom left	3	189.5	0.000687864
Panel c bottom left	4	189.5	0.0020568
Panel c bottom left	0	190	0.94787
Panel c bottom left	1	190	0.0195085
Panel c bottom left	2	190	0.0294301
Panel c bottom left	3	190	0.00118859
Panel c bottom left	4	190	0.00200238
Panel c bottom left	0	190.5	0.938741
Panel c bottom left	1	190.5	0.0308141
Panel c bottom left	2	190.5	0.0267051
Panel c bottom left	3	190.5	0.00179052
Panel c bottom left	4	190.5	0.00194907
Panel c bottom left	0	191	0.928551
Panel c bottom left	1	191	0.0436353
Panel c bottom left	2	191	0.0234512
Panel c bottom left	3	191	0.00245991
Panel c bottom left	4	191	0.00190276
Panel c bottom left	0	191.5	0.918405
Panel c bottom left	1	191.5	0.0566973
Panel c bottom left	2	191.5	0.0198687
Panel c bottom left	3	191.5	0.00315945
Panel c bottom left	4	191.5	0.00186941
Panel c bottom left	0	192	0.909434
Panel c bottom left	1	192	0.0686908
Panel c bottom left	2	192	0.0161693
Panel c bottom left	3	192	0.00385075
Panel c bottom left	4	192	0.0018547
Panel c bottom left	0	192.5	0.902676
Panel c bottom left	1	192.5	0.0784041
Panel c bottom left	2	192.5	0.0125597
Panel c bottom left	3	192.5	0.00449699
Panel c bottom left	4	192.5	0.00186366
Panel c bottom left	0	193	0.898965
Panel c bottom left	1	193	0.0848445
Panel c bottom left	2	193	0.00922485
Panel c bottom left	3	193	0.00506526
Panel c bottom left	4	193	0.00190041
Panel c bottom left	0	193.5	0.89885
Panel c bottom left	1	193.5	0.0873393
Panel c bottom left	2	193.5	0.00631465
Panel c bottom left	3	193.5	0.00552865
Panel c bottom left	4	193.5	0.00196788
Panel c bottom left	0	194	0.902526
Panel c bottom left	1	194	0.0856051
Panel c bottom left	2	194	0.00393356
Panel c bottom left	3	194	0.0058678
Panel c bottom left	4	194	0.00206766
Panel c bottom left	0	194.5	0.909815
Panel c bottom left	1	194.5	0.0797784
Panel c bottom left	2	194.5	0.00213506
Panel c bottom left	3	194.5	0.00607175
Panel c bottom left	4	194.5	0.0021999
Panel c bottom left	0	195	0.920173
Panel c bottom left	1	195	0.0704048
Panel c bottom left	2	195	0.000920766
Panel c bottom left	3	195	0.00613824
Panel c bottom left	4	195	0.00236334
Panel c bottom left	0	195.5	0.93274
Panel c bottom left	1	195.5	0.0583874
Panel c bottom left	2	195.5	0.00024454
Panel c bottom left	3	195.5	0.00607319
Panel c bottom left	4	195.5	0.00255537
Panel c bottom left	0	196	0.946418
Panel c bottom left	1	196	0.0448993
Panel c bottom left	2	196	2.08411e-05
Panel c bottom left	3	196	0.00588966
Panel c bottom left	4	196	0.00277226
Panel c bottom left	0	196.5	0.959978
Panel c bottom left	1	196.5	0.0312694
Panel c bottom left	2	196.5	0.000136503
Panel c bottom left	3	196.5	0.00560632
Panel c bottom left	4	196.5	0.00300936
Panel c bottom left	0	197	0.972176
Panel c bottom left	1	197	0.0188521
Panel c bottom left	2	197	0.00046467
Panel c bottom left	3	197	0.00524547
Panel c bottom left	4	197	0.0032614
Panel c bottom left	0	197.5	0.981873
Panel c bottom left	1	197.5	0.00889335
Panel c bottom left	2	197.5	0.000879447
Panel c bottom left	3	197.5	0.00483109
Panel c bottom left	4	197.5	0.00352282
Panel c bottom left	0	198	0.988147
Panel c bottom left	1	198	0.00240811
Panel c bottom left	2	198	0.00126979
Panel c bottom left	3	198	0.00438672
Panel c bottom left	4	198	0.00378803
Panel c bottom left	0	198.5	0.990384
Panel c bottom left	1	198.5	7.88814e-05
Panel c bottom left	2	198.5	0.00155122
Panel c bottom left	3	198.5	0.00393373
Panel c bottom left	4	198.5	0.00405175
Panel c bottom left	0	199	0.988339
Panel c bottom left	1	199	0.0021873
Panel c bottom left	2	199	0.00167429
Panel c bottom left	3	199	0.00348987
Panel c bottom left	4	199	0.00430921
Panel c bottom left	0	199.5	0.982162
Panel c bottom left	1	199.5	0.00858469
Panel c bottom left	2	199.5	0.00162881
Panel c bottom left	3	199.5	0.00306832
[truncated: 2,006 more rows]

## Sheet: Panel c top right
panel	x	y	z
Panel c top right	0	0	0.999902
Panel c top right	1	0	0
Panel c top right	2	0	0
Panel c top right	3	0	9.83385e-05
Panel c top right	4	0	0
Panel c top right	0	4	0.887029
Panel c top right	1	4	0.111648
Panel c top right	2	4	0.00042334
Panel c top right	3	4	0.000691401
Panel c top right	4	4	0.000207402
Panel c top right	0	8	0.898117
Panel c top right	1	8	0.087716
Panel c top right	2	8	0.011337
Panel c top right	3	8	0.00232416
Panel c top right	4	8	0.000505852
Panel c top right	0	12	0.916339
Panel c top right	1	12	0.0404771
Panel c top right	2	12	0.0337158
Panel c top right	3	12	0.00872143
Panel c top right	4	12	0.000746682
Panel c top right	0	16	0.854979
Panel c top right	1	16	0.107038
Panel c top right	2	16	0.0185409
Panel c top right	3	16	0.0161337
Panel c top right	4	16	0.00330848
Panel c top right	0	20	0.948164
Panel c top right	1	20	0.0200923
Panel c top right	2	20	0.0132191
Panel c top right	3	20	0.0103689
Panel c top right	4	20	0.00815557
Panel c top right	0	24	0.862558
Panel c top right	1	24	0.0974959
Panel c top right	2	24	0.0172041
Panel c top right	3	24	0.0115533
Panel c top right	4	24	0.0111888
Panel c top right	0	28	0.859329
Panel c top right	1	28	0.107485
Panel c top right	2	28	0.00684806
Panel c top right	3	28	0.0142918
Panel c top right	4	28	0.0120462
Panel c top right	0	32	0.899367
Panel c top right	1	32	0.0521419
Panel c top right	2	32	0.0172687
Panel c top right	3	32	0.0138037
Panel c top right	4	32	0.0174184
Panel c top right	0	36	0.816518
Panel c top right	1	36	0.132573
Panel c top right	2	36	0.0168801
Panel c top right	3	36	0.0164959
Panel c top right	4	36	0.0175336
Panel c top right	0	40	0.900166
Panel c top right	1	40	0.045686
Panel c top right	2	40	0.0199641
Panel c top right	3	40	0.0151316
Panel c top right	4	40	0.0190522
Panel c top right	0	44	0.873551
Panel c top right	1	44	0.0653984
Panel c top right	2	44	0.0244397
Panel c top right	3	44	0.0120122
Panel c top right	4	44	0.024599
Panel c top right	0	48	0.837964
Panel c top right	1	48	0.0965721
Panel c top right	2	48	0.0266483
Panel c top right	3	48	0.0133087
Panel c top right	4	48	0.025507
Panel c top right	0	52	0.86105
Panel c top right	1	52	0.0547182
Panel c top right	2	52	0.0491328
Panel c top right	3	52	0.0104527
Panel c top right	4	52	0.0246463
Panel c top right	0	56	0.766924
Panel c top right	1	56	0.133209
Panel c top right	2	56	0.0575655
Panel c top right	3	56	0.0150547
Panel c top right	4	56	0.0272467
Panel c top right	0	60	0.832954
Panel c top right	1	60	0.0844457
Panel c top right	2	60	0.0401279
Panel c top right	3	60	0.0141027
Panel c top right	4	60	0.0283694
Panel c top right	0	64	0.818255
Panel c top right	1	64	0.0879108
Panel c top right	2	64	0.0465785
Panel c top right	3	64	0.0172865
Panel c top right	4	64	0.0299693
Panel c top right	0	68	0.768173
Panel c top right	1	68	0.12636
Panel c top right	2	68	0.0445937
Panel c top right	3	68	0.0231865
Panel c top right	4	68	0.037686
Panel c top right	0	72	0.798699
Panel c top right	1	72	0.0715638
Panel c top right	2	72	0.0580593
Panel c top right	3	72	0.0285415
Panel c top right	4	72	0.0431365
Panel c top right	0	76	0.712986
Panel c top right	1	76	0.145124
Panel c top right	2	76	0.0610691
Panel c top right	3	76	0.0378716
Panel c top right	4	76	0.042949
Panel c top right	0	80	0.740388
Panel c top right	1	80	0.104634
Panel c top right	2	80	0.0595107
Panel c top right	3	80	0.0396313
Panel c top right	4	80	0.0558356
Panel c top right	0	84	0.72392
Panel c top right	1	84	0.101855
Panel c top right	2	84	0.0671361
Panel c top right	3	84	0.0395801
Panel c top right	4	84	0.0675092
Panel c top right	0	88	0.652325
Panel c top right	1	88	0.179298
Panel c top right	2	88	0.0564938
Panel c top right	3	88	0.0394825
Panel c top right	4	88	0.0724003
Panel c top right	0	92	0.749458
Panel c top right	1	92	0.0619377
Panel c top right	2	92	0.0749823
Panel c top right	3	92	0.038324
Panel c top right	4	92	0.0752981
Panel c top right	0	96	0.687001
Panel c top right	1	96	0.119473
Panel c top right	2	96	0.0726205
Panel c top right	3	96	0.0375512
Panel c top right	4	96	0.0833548
Panel c top right	0	100	0.6394
Panel c top right	1	100	0.15484
Panel c top right	2	100	0.0897989
Panel c top right	3	100	0.03519
Panel c top right	4	100	0.080772
Panel c top right	0	104	0.673397
Panel c top right	1	104	0.0845427
Panel c top right	2	104	0.1174
Panel c top right	3	104	0.0390124
Panel c top right	4	104	0.0856475
Panel c top right	0	108	0.615148
Panel c top right	1	108	0.140693
Panel c top right	2	108	0.109418
Panel c top right	3	108	0.0463125
Panel c top right	4	108	0.0884278
Panel c top right	0	112	0.660555
Panel c top right	1	112	0.0829912
Panel c top right	2	112	0.113343
Panel c top right	3	112	0.048497
Panel c top right	4	112	0.0946135
Panel c top right	0	116	0.618741
Panel c top right	1	116	0.116563
Panel c top right	2	116	0.110296
Panel c top right	3	116	0.0576763
Panel c top right	4	116	0.0967241
Panel c top right	0	120	0.57363
Panel c top right	1	120	0.136852
Panel c top right	2	120	0.122412
Panel c top right	3	120	0.0647867
Panel c top right	4	120	0.10232
Panel c top right	0	124	0.618188
Panel c top right	1	124	0.0917109
Panel c top right	2	124	0.123824
Panel c top right	3	124	0.0599035
Panel c top right	4	124	0.106374
Panel c top right	0	128	0.563412
Panel c top right	1	128	0.153877
Panel c top right	2	128	0.116896
Panel c top right	3	128	0.0630609
Panel c top right	4	128	0.102754
Panel c top right	0	132	0.594536
Panel c top right	1	132	0.101018
Panel c top right	2	132	0.118546
Panel c top right	3	132	0.0679484
Panel c top right	4	132	0.117952
Panel c top right	0	136	0.568494
Panel c top right	1	136	0.108438
Panel c top right	2	136	0.123947
Panel c top right	3	136	0.0701243
Panel c top right	4	136	0.128996
Panel c top right	0	140	0.508801
Panel c top right	1	140	0.143519
Panel c top right	2	140	0.145995
Panel c top right	3	140	0.0699452
Panel c top right	4	140	0.131739
Panel c top right	0	144	0.56558
Panel c top right	1	144	0.0974444
Panel c top right	2	144	0.143979
Panel c top right	3	144	0.0744288
Panel c top right	4	144	0.118568
Panel c top right	0	148	0.497836
Panel c top right	1	148	0.144975
Panel c top right	2	148	0.154023
Panel c top right	3	148	0.0710854
Panel c top right	4	148	0.132081
Panel c top right	0	152	0.527959
Panel c top right	1	152	0.114321
Panel c top right	2	152	0.15454
Panel c top right	3	152	0.0624889
Panel c top right	4	152	0.14069
Panel c top right	0	156	0.508018
Panel c top right	1	156	0.120028
Panel c top right	2	156	0.157504
Panel c top right	3	156	0.0635426
Panel c top right	4	156	0.150908
Panel c top right	0	160	0.457501
Panel c top right	1	160	0.175079
Panel c top right	2	160	0.154808
Panel c top right	3	160	0.072343
Panel c top right	4	160	0.140268
Panel c top right	0	164	0.494086
Panel c top right	1	164	0.107706
Panel c top right	2	164	0.175438
Panel c top right	3	164	0.0712301
Panel c top right	4	164	0.15154
Panel c top right	0	168	0.484717
Panel c top right	1	168	0.132102
Panel c top right	2	168	0.164163
Panel c top right	3	168	0.0768186
Panel c top right	4	168	0.142199
Panel c top right	0	172	0.450207
Panel c top right	1	172	0.147406
Panel c top right	2	172	0.160593
Panel c top right	3	172	0.0903448
Panel c top right	4	172	0.151449
Panel c top right	0	176	0.450698
Panel c top right	1	176	0.122483
Panel c top right	2	176	0.18341
Panel c top right	3	176	0.0828866
Panel c top right	4	176	0.160522
Panel c top right	0	180	0.421817
Panel c top right	1	180	0.140103
Panel c top right	2	180	0.187472
Panel c top right	3	180	0.0940857
Panel c top right	4	180	0.156522
Panel c top right	0	184	0.465958
Panel c top right	1	184	0.108776
Panel c top right	2	184	0.182008
Panel c top right	3	184	0.0874906
Panel c top right	4	184	0.155767
Panel c top right	0	188	0.424014
Panel c top right	1	188	0.162947
Panel c top right	2	188	0.177013
Panel c top right	3	188	0.0827069
Panel c top right	4	188	0.153318
Panel c top right	0	192	0.411985
Panel c top right	1	192	0.174465
Panel c top right	2	192	0.181436
Panel c top right	3	192	0.0888139
Panel c top right	4	192	0.1433
Panel c top right	0	196	0.412864
Panel c top right	1	196	0.127096
Panel c top right	2	196	0.18843
Panel c top right	3	196	0.0866776
Panel c top right	4	196	0.184934
Panel c top right	0	200	0.375438
Panel c top right	1	200	0.158105
Panel c top right	2	200	0.205836
Panel c top right	3	200	0.0945667
Panel c top right	4	200	0.166055
Panel c top right	0	204	0.379134
Panel c top right	1	204	0.140425
Panel c top right	2	204	0.227281
Panel c top right	3	204	0.0806851
Panel c top right	4	204	0.172475
Panel c top right	0	208	0.382471
Panel c top right	1	208	0.165754
Panel c top right	2	208	0.199455
Panel c top right	3	208	0.0774714
Panel c top right	4	208	0.174849
Panel c top right	0	212	0.345851
Panel c top right	1	212	0.181277
Panel c top right	2	212	0.203745
Panel c top right	3	212	0.0935835
Panel c top right	4	212	0.175544
Panel c top right	0	216	0.379247
Panel c top right	1	216	0.152114
Panel c top right	2	216	0.210725
Panel c top right	3	216	0.083899
Panel c top right	4	216	0.174015
Panel c top right	0	220	0.353799
Panel c top right	1	220	0.177941
Panel c top right	2	220	0.203873
Panel c top right	3	220	0.0980895
Panel c top right	4	220	0.166297
Panel c top right	0	224	0.354536
Panel c top right	1	224	0.169291
Panel c top right	2	224	0.203588
Panel c top right	3	224	0.0997016
Panel c top right	4	224	0.172884
Panel c top right	0	228	0.359983
Panel c top right	1	228	0.163813
Panel c top right	2	228	0.184061
Panel c top right	3	228	0.107949
Panel c top right	4	228	0.184195
Panel c top right	0	232	0.355897
Panel c top right	1	232	0.177939
Panel c top right	2	232	0.187223
Panel c top right	3	232	0.102689
Panel c top right	4	232	0.176252
Panel c top right	0	236	0.341659
Panel c top right	1	236	0.146448
Panel c top right	2	236	0.21691
Panel c top right	3	236	0.111065
Panel c top right	4	236	0.183918
Panel c top right	0	240	0.344276
Panel c top right	1	240	0.157556
Panel c top right	2	240	0.219013
Panel c top right	3	240	0.101705
Panel c top right	4	240	0.17745
Panel c top right	0	244	0.286602
Panel c top right	1	244	0.195472
Panel c top right	2	244	0.222457
Panel c top right	3	244	0.102612
Panel c top right	4	244	0.192858
Panel c top right	0	248	0.332203
Panel c top right	1	248	0.154344
Panel c top right	2	248	0.234409
Panel c top right	3	248	0.098259
Panel c top right	4	248	0.180785
Panel c top right	0	252	0.289539
Panel c top right	1	252	0.18317
Panel c top right	2	252	0.209641
Panel c top right	3	252	0.109733
Panel c top right	4	252	0.207917
Panel c top right	0	256	0.307685
Panel c top right	1	256	0.157028
Panel c top right	2	256	0.219461
Panel c top right	3	256	0.10642
Panel c top right	4	256	0.209406
Panel c top right	0	260	0.298556
Panel c top right	1	260	0.188243
Panel c top right	2	260	0.227055
Panel c top right	3	260	0.106089
Panel c top right	4	260	0.180057
Panel c top right	0	264	0.27824
Panel c top right	1	264	0.167595
Panel c top right	2	264	0.235856
Panel c top right	3	264	0.127935
Panel c top right	4	264	0.190373
Panel c top right	0	268	0.29563
Panel c top right	1	268	0.189586
Panel c top right	2	268	0.206926
Panel c top right	3	268	0.125969
Panel c top right	4	268	0.181889
Panel c top right	0	272	0.292187
Panel c top right	1	272	0.188891
Panel c top right	2	272	0.198575
Panel c top right	3	272	0.12186
Panel c top right	4	272	0.198486
Panel c top right	0	276	0.297838
Panel c top right	1	276	0.170856
Panel c top right	2	276	0.220226
Panel c top right	3	276	0.127092
Panel c top right	4	276	0.183988
Panel c top right	0	280	0.298106
Panel c top right	1	280	0.160606
Panel c top right	2	280	0.216997
Panel c top right	3	280	0.13725
Panel c top right	4	280	0.187041
Panel c top right	0	284	0.275022
Panel c top right	1	284	0.190424
Panel c top right	2	284	0.216074
Panel c top right	3	284	0.130364
Panel c top right	4	284	0.188115
Panel c top right	0	288	0.275899
Panel c top right	1	288	0.187106
Panel c top right	2	288	0.2215
Panel c top right	3	288	0.131064
Panel c top right	4	288	0.184431
Panel c top right	0	292	0.261882
Panel c top right	1	292	0.185886
Panel c top right	2	292	0.232024
Panel c top right	3	292	0.131208
Panel c top right	4	292	0.189
Panel c top right	0	296	0.277527
Panel c top right	1	296	0.160492
Panel c top right	2	296	0.257766
Panel c top right	3	296	0.122615
Panel c top right	4	296	0.1816
Panel c top right	0	300	0.283743
Panel c top right	1	300	0.176499
Panel c top right	2	300	0.254567
Panel c top right	3	300	0.121485
Panel c top right	4	300	0.163706
Panel c top right	0	304	0.246347
Panel c top right	1	304	0.216213
Panel c top right	2	304	0.241421
Panel c top right	3	304	0.121541
Panel c top right	4	304	0.174478
Panel c top right	0	308	0.254144
Panel c top right	1	308	0.20646
Panel c top right	2	308	0.230904
Panel c top right	3	308	0.124364
Panel c top right	4	308	0.184128
Panel c top right	0	312	0.245573
Panel c top right	1	312	0.195167
Panel c top right	2	312	0.231693
Panel c top right	3	312	0.132023
Panel c top right	4	312	0.195544
Panel c top right	0	316	0.254605
Panel c top right	1	316	0.189994
Panel c top right	2	316	0.243388
Panel c top right	3	316	0.124048
Panel c top right	4	316	0.187965
Panel c top right	0	320	0.260908
Panel c top right	1	320	0.190416
Panel c top right	2	320	0.225981
Panel c top right	3	320	0.142536
Panel c top right	4	320	0.18016
Panel c top right	0	324	0.250963
Panel c top right	1	324	0.21007
Panel c top right	2	324	0.199433
Panel c top right	3	324	0.131866
Panel c top right	4	324	0.207668
Panel c top right	0	328	0.25781
Panel c top right	1	328	0.205208
Panel c top right	2	328	0.221705
Panel c top right	3	328	0.126307
Panel c top right	4	328	0.188971
Panel c top right	0	332	0.269688
Panel c top right	1	332	0.180471
Panel c top right	2	332	0.220277
Panel c top right	3	332	0.138563
Panel c top right	4	332	0.191001
Panel c top right	0	336	0.247879
Panel c top right	1	336	0.183317
Panel c top right	2	336	0.231
Panel c top right	3	336	0.137894
Panel c top right	4	336	0.199909
Panel c top right	0	340	0.244169
Panel c top right	1	340	0.190452
Panel c top right	2	340	0.223148
Panel c top right	3	340	0.135421
Panel c top right	4	340	0.20681
Panel c top right	0	344	0.256749
Panel c top right	1	344	0.198852
Panel c top right	2	344	0.206244
Panel c top right	3	344	0.133831
Panel c top right	4	344	0.204325
Panel c top right	0	348	0.231377
Panel c top right	1	348	0.204506
Panel c top right	2	348	0.235343
Panel c top right	3	348	0.143929
Panel c top right	4	348	0.184845
Panel c top right	0	352	0.235064
Panel c top right	1	352	0.21099
Panel c top right	2	352	0.247859
Panel c top right	3	352	0.126038
Panel c top right	4	352	0.180049
Panel c top right	0	356	0.231007
Panel c top right	1	356	0.195187
Panel c top right	2	356	0.250238
Panel c top right	3	356	0.140623
Panel c top right	4	356	0.182946
Panel c top right	0	360	0.241702
Panel c top right	1	360	0.212229
Panel c top right	2	360	0.243073
Panel c top right	3	360	0.124699
Panel c top right	4	360	0.178298
Panel c top right	0	364	0.26
Panel c top right	1	364	0.201147
Panel c top right	2	364	0.218655
Panel c top right	3	364	0.134149
Panel c top right	4	364	0.186049
Panel c top right	0	368	0.232417
Panel c top right	1	368	0.228831
Panel c top right	2	368	0.206728
Panel c top right	3	368	0.159971
Panel c top right	4	368	0.172054
Panel c top right	0	372	0.218794
Panel c top right	1	372	0.227932
Panel c top right	2	372	0.227797
Panel c top right	3	372	0.135469
Panel c top right	4	372	0.190008
Panel c top right	0	376	0.243209
Panel c top right	1	376	0.215613
Panel c top right	2	376	0.223315
Panel c top right	3	376	0.14851
Panel c top right	4	376	0.169353
Panel c top right	0	380	0.239937
Panel c top right	1	380	0.216998
Panel c top right	2	380	0.224541
Panel c top right	3	380	0.142735
Panel c top right	4	380	0.175788
Panel c top right	0	384	0.244403
Panel c top right	1	384	0.197967
Panel c top right	2	384	0.217364
Panel c top right	3	384	0.1407
Panel c top right	4	384	0.199564
Panel c top right	0	388	0.235825
Panel c top right	1	388	0.202194
Panel c top right	2	388	0.231213
Panel c top right	3	388	0.147956
Panel c top right	4	388	0.182812
Panel c top right	0	392	0.240508
Panel c top right	1	392	0.195457
Panel c top right	2	392	0.25034
Panel c top right	3	392	0.135893
Panel c top right	4	392	0.177802
Panel c top right	0	396	0.227497
Panel c top right	1	396	0.235684
Panel c top right	2	396	0.209174
Panel c top right	3	396	0.141194
Panel c top right	4	396	0.186452
Panel c top right	0	400	0.209135
Panel c top right	1	400	0.234071
Panel c top right	2	400	0.243785
Panel c top right	3	400	0.141447
Panel c top right	4	400	0.171562

## Sheet: Panel c bottom right
panel	x	y	z
Panel c bottom right	0	0	1
Panel c bottom right	1	0	0
Panel c bottom right	2	0	0
Panel c bottom right	3	0	0
Panel c bottom right	4	0	0
Panel c bottom right	0	0.5	0.997799
Panel c bottom right	1	0.5	0.00219952
Panel c bottom right	2	0.5	1.2239e-06
Panel c bottom right	3	0.5	3.02041e-10
Panel c bottom right	4	0.5	4.19024e-14
Panel c bottom right	0	1	0.9914
Panel c bottom right	1	1	0.00858023
Panel c bottom right	2	1	1.93079e-05
Panel c bottom right	3	1	1.91481e-08
Panel c bottom right	4	1	1.06556e-11
Panel c bottom right	0	1.5	0.981391
Panel c bottom right	1	1.5	0.0185132
Panel c bottom right	2	1.5	9.549e-05
Panel c bottom right	3	1.5	2.14762e-07
Panel c bottom right	4	1.5	2.70194e-10
Panel c bottom right	0	2	0.968678
Panel c bottom right	1	2	0.0310282
Panel c bottom right	2	2	0.000292088
Panel c bottom right	3	2	1.1809e-06
Panel c bottom right	4	2	2.65912e-09
Panel c bottom right	0	2.5	0.954392
Panel c bottom right	1	2.5	0.0449198
Panel c bottom right	2	2.5	0.000683723
Panel c bottom right	3	2.5	4.38146e-06
Panel c bottom right	4	2.5	1.55505e-08
Panel c bottom right	0	3	0.939765
Panel c bottom right	1	3	0.058876
Panel c bottom right	2	3	0.00134659
Panel c bottom right	3	3	1.26467e-05
Panel c bottom right	4	3	6.53271e-08
Panel c bottom right	0	3.5	0.926007
Panel c bottom right	1	3.5	0.0716152
Panel c bottom right	2	3.5	0.00234708
Panel c bottom right	3	3.5	3.06369e-05
Panel c bottom right	4	3.5	2.18143e-07
Panel c bottom right	0	4	0.914188
Panel c bottom right	1	4	0.0820152
Panel c bottom right	2	4	0.00373114
Panel c bottom right	3	4	6.51775e-05
Panel c bottom right	4	4	6.15078e-07
Panel c bottom right	0	4.5	0.905137
Panel c bottom right	1	4.5	0.0892202
Panel c bottom right	2	4.5	0.00551555
Panel c bottom right	3	4.5	0.000125378
Panel c bottom right	4	4.5	1.5226e-06
Panel c bottom right	0	5	0.899366
Panel c bottom right	1	5	0.0927263
Panel c bottom right	2	5	0.00768219
Panel c bottom right	3	5	0.000222468
Panel c bottom right	4	5	3.39832e-06
Panel c bottom right	0	5.5	0.897052
Panel c bottom right	1	5.5	0.0923954
Panel c bottom right	2	5.5	0.0101761
Panel c bottom right	3	5.5	0.000369324
Panel c bottom right	4	5.5	6.96967e-06
Panel c bottom right	0	6	0.898026
Panel c bottom right	1	6	0.0884734
Panel c bottom right	2	6	0.0129074
Panel c bottom right	3	6	0.000579682
Panel c bottom right	4	6	1.33205e-05
Panel c bottom right	0	6.5	0.901809
Panel c bottom right	1	6.5	0.0815436
Panel c bottom right	2	6.5	0.0157564
Panel c bottom right	3	6.5	0.000867082
Panel c bottom right	4	6.5	2.39779e-05
Panel c bottom right	0	7	0.907675
Panel c bottom right	1	7	0.0724571
Panel c bottom right	2	7	0.0185831
Panel c bottom right	3	7	0.00124362
Panel c bottom right	4	7	4.09904e-05
Panel c bottom right	0	7.5	0.914735
Panel c bottom right	1	7.5	0.0622407
Panel c bottom right	2	7.5	0.0212388
Panel c bottom right	3	7.5	0.00171864
Panel c bottom right	4	7.5	6.69859e-05
Panel c bottom right	0	8	0.922029
Panel c bottom right	1	8	0.0519894
Panel c bottom right	2	8	0.0235794
Panel c bottom right	3	8	0.00229739
Panel c bottom right	4	8	0.000105199
Panel c bottom right	0	8.5	0.928617
Panel c bottom right	1	8.5	0.0427723
Panel c bottom right	2	8.5	0.0254717
Panel c bottom right	3	8.5	0.00297997
Panel c bottom right	4	8.5	0.000159459
Panel c bottom right	0	9	0.933682
Panel c bottom right	1	9	0.0355127
Panel c bottom right	2	9	0.0268109
Panel c bottom right	3	9	0.00376046
Panel c bottom right	4	9	0.000234128
Panel c bottom right	0	9.5	0.936589
Panel c bottom right	1	9.5	0.0309219
Panel c bottom right	2	9.5	0.0275284
Panel c bottom right	3	9.5	0.00462654
Panel c bottom right	4	9.5	0.000333988
Panel c bottom right	0	10	0.936945
Panel c bottom right	1	10	0.0294334
Panel c bottom right	2	10	0.0275982
Panel c bottom right	3	10	0.00555949
Panel c bottom right	4	10	0.000464075
Panel c bottom right	0	10.5	0.934628
Panel c bottom right	1	10.5	0.0311688
Panel c bottom right	2	10.5	0.0270391
Panel c bottom right	3	10.5	0.00653478
Panel c bottom right	4	10.5	0.000629465
Panel c bottom right	0	11	0.929795
Panel c bottom right	1	11	0.0359305
Panel c bottom right	2	11	0.0259143
Panel c bottom right	3	11	0.00752497
Panel c bottom right	4	11	0.000835018
Panel c bottom right	0	11.5	0.922868
Panel c bottom right	1	11.5	0.0432235
Panel c bottom right	2	11.5	0.0243263
Panel c bottom right	3	11.5	0.00849659
Panel c bottom right	4	11.5	0.0010851
Panel c bottom right	0	12	0.914489
Panel c bottom right	1	12	0.0523028
Panel c bottom right	2	12	0.0224093
Panel c bottom right	3	12	0.00941605
Panel c bottom right	4	12	0.00138329
Panel c bottom right	0	12.5	0.905455
Panel c bottom right	1	12.5	0.0622426
Panel c bottom right	2	12.5	0.02032
Panel c bottom right	3	12.5	0.0102503
Panel c bottom right	4	12.5	0.00173211
Panel c bottom right	0	13	0.896653
Panel c bottom right	1	13	0.0720221
Panel c bottom right	2	13	0.0182229
Panel c bottom right	3	13	0.0109695
Panel c bottom right	4	13	0.00213277
Panel c bottom right	0	13.5	0.888971
Panel c bottom right	1	13.5	0.0806213
Panel c bottom right	2	13.5	0.016274
Panel c bottom right	3	13.5	0.0115485
Panel c bottom right	4	13.5	0.00258498
Panel c bottom right	0	14	0.883213
Panel c bottom right	1	14	0.0871182
Panel c bottom right	2	14	0.0146126
Panel c bottom right	3	14	0.0119693
Panel c bottom right	4	14	0.00308716
Panel c bottom right	0	14.5	0.880015
Panel c bottom right	1	14.5	0.0907794
Panel c bottom right	2	14.5	0.0133479
Panel c bottom right	3	14.5	0.0122218
Panel c bottom right	4	14.5	0.00363562
Panel c bottom right	0	15	0.879783
Panel c bottom right	1	15	0.0911371
Panel c bottom right	2	15	0.0125498
Panel c bottom right	3	15	0.0123049
Panel c bottom right	4	15	0.00422517
Panel c bottom right	0	15.5	0.882638
Panel c bottom right	1	15.5	0.0880422
Panel c bottom right	2	15.5	0.0122431
Panel c bottom right	3	15.5	0.0122268
Panel c bottom right	4	15.5	0.00484944
Panel c bottom right	0	16	0.888392
Panel c bottom right	1	16	0.0816968
Panel c bottom right	2	16	0.0124061
Panel c bottom right	3	16	0.0120042
Panel c bottom right	4	16	0.00550089
Panel c bottom right	0	16.5	0.896567
Panel c bottom right	1	16.5	0.0726286
Panel c bottom right	2	16.5	0.012973
Panel c bottom right	3	16.5	0.0116613
Panel c bottom right	4	16.5	0.00617034
Panel c bottom right	0	17	0.906416
Panel c bottom right	1	17	0.0616653
Panel c bottom right	2	17	0.01384
Panel c bottom right	3	17	0.0112298
Panel c bottom right	4	17	0.00684845
Panel c bottom right	0	17.5	0.916997
Panel c bottom right	1	17.5	0.0498564
Panel c bottom right	2	17.5	0.0148765
Panel c bottom right	3	17.5	0.010744
Panel c bottom right	4	17.5	0.00752572
Panel c bottom right	0	18	0.927259
Panel c bottom right	1	18	0.0383728
Panel c bottom right	2	18	0.0159372
Panel c bottom right	3	18	0.0102384
Panel c bottom right	4	18	0.00819292
Panel c bottom right	0	18.5	0.936137
Panel c bottom right	1	18.5	0.0283973
Panel c bottom right	2	18.5	0.0168771
Panel c bottom right	3	18.5	0.00974744
Panel c bottom right	4	18.5	0.0088414
Panel c bottom right	0	19	0.942674
Panel c bottom right	1	19	0.0209932
Panel c bottom right	2	19	0.017567
Panel c bottom right	3	19	0.00930196
Panel c bottom right	4	19	0.00946349
Panel c bottom right	0	19.5	0.946125
Panel c bottom right	1	19.5	0.0169915
Panel c bottom right	2	19.5	0.0179034
Panel c bottom right	3	19.5	0.00892747
Panel c bottom right	4	19.5	0.0100529
Panel c bottom right	0	20	0.946031
Panel c bottom right	1	20	0.0168998
Panel c bottom right	2	20	0.017822
Panel c bottom right	3	20	0.00864245
Panel c bottom right	4	20	0.0106046
Panel c bottom right	0	20.5	0.942281
Panel c bottom right	1	20.5	0.0208407
Panel c bottom right	2	20.5	0.0173058
Panel c bottom right	3	20.5	0.00845746
Panel c bottom right	4	20.5	0.0111154
Panel c bottom right	0	21	0.935128
Panel c bottom right	1	21	0.0285299
Panel c bottom right	2	21	0.0163832
Panel c bottom right	3	21	0.00837497
Panel c bottom right	4	21	0.0115836
Panel c bottom right	0	21.5	0.925176
Panel c bottom right	1	21.5	0.0392998
Panel c bottom right	2	21.5	0.0151257
Panel c bottom right	3	21.5	0.00838982
Panel c bottom right	4	21.5	0.012009
Panel c bottom right	0	22	0.913308
Panel c bottom right	1	22	0.0521659
Panel c bottom right	2	22	0.0136427
Panel c bottom right	3	22	0.00849024
Panel c bottom right	4	22	0.0123929
Panel c bottom right	0	22.5	0.900605
Panel c bottom right	1	22.5	0.0659284
Panel c bottom right	2	22.5	0.0120695
Panel c bottom right	3	22.5	0.00865952
Panel c bottom right	4	22.5	0.0127377
Panel c bottom right	0	23	0.888221
Panel c bottom right	1	23	0.0793007
Panel c bottom right	2	23	0.0105534
Panel c bottom right	3	23	0.00887787
Panel c bottom right	4	23	0.0130468
Panel c bottom right	0	23.5	0.877269
Panel c bottom right	1	23.5	0.0910435
Panel c bottom right	2	23.5	0.00923863
Panel c bottom right	3	23.5	0.00912458
Panel c bottom right	4	23.5	0.0133241
Panel c bottom right	0	24	0.868701
Panel c bottom right	1	24	0.100094
Panel c bottom right	2	24	0.00825169
Panel c bottom right	3	24	0.00938001
Panel c bottom right	4	24	0.013574
Panel c bottom right	0	24.5	0.863207
Panel c bottom right	1	24.5	0.105676
Panel c bottom right	2	24.5	0.00768874
Panel c bottom right	3	24.5	0.00962737
Panel c bottom right	4	24.5	0.0138012
Panel c bottom right	0	25	0.861152
Panel c bottom right	1	25	0.107377
Panel c bottom right	2	25	0.00760637
Panel c bottom right	3	25	0.0098541
Panel c bottom right	4	25	0.01401
Panel c bottom right	0	25.5	0.862541
Panel c bottom right	1	25.5	0.105185
Panel c bottom right	2	25.5	0.00801638
Panel c bottom right	3	25.5	0.0100527
Panel c bottom right	4	25.5	0.0142046
Panel c bottom right	0	26	0.867025
Panel c bottom right	1	26	0.0994796
Panel c bottom right	2	26	0.0088854
Panel c bottom right	3	26	0.0102208
Panel c bottom right	4	26	0.014389
Panel c bottom right	0	26.5	0.873951
Panel c bottom right	1	26.5	0.0909823
Panel c bottom right	2	26.5	0.0101389
Panel c bottom right	3	26.5	0.0103613
Panel c bottom right	4	26.5	0.0145668
Panel c bottom right	0	27	0.88243
Panel c bottom right	1	27	0.0806782
Panel c bottom right	2	27	0.0116695
Panel c bottom right	3	27	0.0104807
Panel c bottom right	4	27	0.0147411
Panel c bottom right	0	27.5	0.891441
Panel c bottom right	1	27.5	0.0697076
Panel c bottom right	2	27.5	0.0133482
Panel c bottom right	3	27.5	0.0105886
Panel c bottom right	4	27.5	0.0149148
Panel c bottom right	0	28	0.899927
Panel c bottom right	1	28	0.0592495
Panel c bottom right	2	28	0.0150374
Panel c bottom right	3	28	0.0106954
Panel c bottom right	4	28	0.0150905
Panel c bottom right	0	28.5	0.90691
Panel c bottom right	1	28.5	0.0504031
Panel c bottom right	2	28.5	0.0166048
Panel c bottom right	3	28.5	0.0108114
Panel c bottom right	4	28.5	0.0152707
Panel c bottom right	0	29	0.911571
Panel c bottom right	1	29	0.0440908
Panel c bottom right	2	29	0.0179361
Panel c bottom right	3	29	0.0109446
Panel c bottom right	4	29	0.0154576
Panel c bottom right	0	29.5	0.913341
Panel c bottom right	1	29.5	0.0409592
Panel c bottom right	2	29.5	0.0189464
Panel c bottom right	3	29.5	0.0110997
Panel c bottom right	4	29.5	0.0156533
Panel c bottom right	0	30	0.911938
Panel c bottom right	1	30	0.0413377
Panel c bottom right	2	30	0.0195872
Panel c bottom right	3	30	0.0112774
Panel c bottom right	4	30	0.0158599
Panel c bottom right	0	30.5	0.907385
Panel c bottom right	1	30.5	0.0452115
Panel c bottom right	2	30.5	0.0198506
Panel c bottom right	3	30.5	0.0114736
Panel c bottom right	4	30.5	0.0160793
Panel c bottom right	0	31	0.900007
Panel c bottom right	1	31	0.0522308
Panel c bottom right	2	31	0.0197693
Panel c bottom right	3	31	0.0116799
Panel c bottom right	4	31	0.0163133
Panel c bottom right	0	31.5	0.890391
Panel c bottom right	1	31.5	0.0617492
Panel c bottom right	2	31.5	0.0194126
Panel c bottom right	3	31.5	0.011884
Panel c bottom right	4	31.5	0.0165631
Panel c bottom right	0	32	0.879331
Panel c bottom right	1	32	0.0728894
Panel c bottom right	2	32	0.018879
Panel c bottom right	3	32	0.0120708
Panel c bottom right	4	32	0.0168298
Panel c bottom right	0	32.5	0.867751
Panel c bottom right	1	32.5	0.0846247
Panel c bottom right	2	32.5	0.0182863
Panel c bottom right	3	32.5	0.0122242
Panel c bottom right	4	32.5	0.0171137
Panel c bottom right	0	33	0.856624
Panel c bottom right	1	33	0.0958743
Panel c bottom right	2	33	0.0177591
Panel c bottom right	3	33	0.0123281
Panel c bottom right	4	33	0.0174145
Panel c bottom right	0	33.5	0.846881
Panel c bottom right	1	33.5	0.105602
Panel c bottom right	2	33.5	0.0174172
Panel c bottom right	3	33.5	0.0123686
Panel c bottom right	4	33.5	0.0177315
Panel c bottom right	0	34	0.83933
Panel c bottom right	1	34	0.112909
Panel c bottom right	2	34	0.0173636
Panel c bottom right	3	34	0.0123353
Panel c bottom right	4	34	0.0180629
Panel c bottom right	0	34.5	0.834585
Panel c bottom right	1	34.5	0.117115
Panel c bottom right	2	34.5	0.0176711
Panel c bottom right	3	34.5	0.0122222
Panel c bottom right	4	34.5	0.0184065
Panel c bottom right	0	35	0.833009
Panel c bottom right	1	35	0.117822
Panel c bottom right	2	35	0.018381
Panel c bottom right	3	35	0.0120293
Panel c bottom right	4	35	0.0187592
Panel c bottom right	0	35.5	0.834678
Panel c bottom right	1	35.5	0.114951
Panel c bottom right	2	35.5	0.0194917
Panel c bottom right	3	35.5	0.0117621
Panel c bottom right	4	35.5	0.0191179
Panel c bottom right	0	36	0.839375
Panel c bottom right	1	36	0.108752
Panel c bottom right	2	36	0.0209626
Panel c bottom right	3	36	0.0114317
Panel c bottom right	4	36	0.0194788
Panel c bottom right	0	36.5	0.8466
Panel c bottom right	1	36.5	0.099792
Panel c bottom right	2	36.5	0.0227158
Panel c bottom right	3	36.5	0.0110538
Panel c bottom right	4	36.5	0.0198382
Panel c bottom right	0	37	0.855622
Panel c bottom right	1	37	0.0888939
Panel c bottom right	2	37	0.0246436
Panel c bottom right	3	37	0.010648
Panel c bottom right	4	37	0.0201924
Panel c bottom right	0	37.5	0.865545
Panel c bottom right	1	37.5	0.0770621
Panel c bottom right	2	37.5	0.0266184
Panel c bottom right	3	37.5	0.0102355
Panel c bottom right	4	37.5	0.0205386
Panel c bottom right	0	38	0.875376
Panel c bottom right	1	38	0.0654076
Panel c bottom right	2	38	0.0285047
Panel c bottom right	3	38	0.0098378
Panel c bottom right	4	38	0.0208741
Panel c bottom right	0	38.5	0.884139
Panel c bottom right	1	38.5	0.0550165
Panel c bottom right	2	38.5	0.0301727
Panel c bottom right	3	38.5	0.00947459
Panel c bottom right	4	38.5	0.0211972
Panel c bottom right	0	39	0.890957
Panel c bottom right	1	39	0.0468622
Panel c bottom right	2	39	0.0315111
Panel c bottom right	3	39	0.00916218
Panel c bottom right	4	39	0.0215073
Panel c bottom right	0	39.5	0.895146
Panel c bottom right	1	39.5	0.0416989
Panel c bottom right	2	39.5	0.0324387
Panel c bottom right	3	39.5	0.00891207
Panel c bottom right	4	39.5	0.0218044
Panel c bottom right	0	40	0.896284
Panel c bottom right	1	40	0.0399833
Panel c bottom right	2	40	0.032913
Panel c bottom right	3	40	0.00873001
Panel c bottom right	4	40	0.0220896
Panel c bottom right	0	40.5	0.894261
Panel c bottom right	1	40.5	0.0418228
Panel c bottom right	2	40.5	0.0329356
Panel c bottom right	3	40.5	0.00861534
Panel c bottom right	4	40.5	0.0223648
Panel c bottom right	0	41	0.889295
Panel c bottom right	1	41	0.0469584
Panel c bottom right	2	41	0.0325526
Panel c bottom right	3	41	0.00856152
Panel c bottom right	4	41	0.0226325
Panel c bottom right	0	41.5	0.881909
Panel c bottom right	1	41.5	0.0547877
Panel c bottom right	2	41.5	0.0318513
Panel c bottom right	3	41.5	0.00855635
Panel c bottom right	4	41.5	0.0228955
Panel c bottom right	0	42	0.872884
Panel c bottom right	1	42	0.0644234
Panel c bottom right	2	42	0.030952
Panel c bottom right	3	42	0.00858361
Panel c bottom right	4	42	0.0231572
Panel c bottom right	0	42.5	0.863172
Panel c bottom right	1	42.5	0.074786
Panel c bottom right	2	42.5	0.0299966
Panel c bottom right	3	42.5	0.00862451
Panel c bottom right	4	42.5	0.0234205
Panel c bottom right	0	43	0.853799
Panel c bottom right	1	43	0.0847179
Panel c bottom right	2	43	0.029135
Panel c bottom right	3	43	0.00865965
Panel c bottom right	4	43	0.0236883
Panel c bottom right	0	43.5	0.845746
Panel c bottom right	1	43.5	0.09311
Panel c bottom right	2	43.5	0.0285101
Panel c bottom right	3	43.5	0.00867081
Panel c bottom right	4	43.5	0.0239627
Panel c bottom right	0	44	0.839846
Panel c bottom right	1	44	0.0990217
Panel c bottom right	2	44	0.0282436
Panel c bottom right	3	44	0.00864289
Panel c bottom right	4	44	0.0242454
Panel c bottom right	0	44.5	0.836689
Panel c bottom right	1	44.5	0.101785
Panel c bottom right	2	44.5	0.0284239
Panel c bottom right	3	44.5	0.00856534
Panel c bottom right	4	44.5	0.0245371
Panel c bottom right	0	45	0.836554
Panel c bottom right	1	45	0.101079
Panel c bottom right	2	45	0.0290968
Panel c bottom right	3	45	0.00843322
Panel c bottom right	4	45	0.0248377
Panel c bottom right	0	45.5	0.839383
Panel c bottom right	1	45.5	0.0969607
Panel c bottom right	2	45.5	0.0302618
Panel c bottom right	3	45.5	0.00824769
Panel c bottom right	4	45.5	0.0251466
Panel c bottom right	0	46	0.844786
Panel c bottom right	1	46	0.0898648
Panel c bottom right	2	46	0.0318714
Panel c bottom right	3	46	0.00801595
Panel c bottom right	4	46	0.0254623
Panel c bottom right	0	46.5	0.852082
Panel c bottom right	1	46.5	0.0805485
Panel c bottom right	2	46.5	0.0338365
Panel c bottom right	3	46.5	0.00775058
Panel c bottom right	4	46.5	0.0257829
Panel c bottom right	0	47	0.860379
Panel c bottom right	1	47	0.0700116
Panel c bottom right	2	47	0.0360351
Panel c bottom right	3	47	0.00746839
Panel c bottom right	4	47	0.0261062
Panel c bottom right	0	47.5	0.868669
Panel c bottom right	1	47.5	0.0593867
Panel c bottom right	2	47.5	0.0383245
Panel c bottom right	3	47.5	0.00718934
Panel c bottom right	4	47.5	0.02643
Panel c bottom right	0	48	0.87594
Panel c bottom right	1	48	0.0498188
Panel c bottom right	2	48	0.0405555
Panel c bottom right	3	48	0.00693327
Panel c bottom right	4	48	0.0267525
Panel c bottom right	0	48.5	0.881277
Panel c bottom right	1	48.5	0.0423446
Panel c bottom right	2	48.5	0.0425865
Panel c bottom right	3	48.5	0.00671954
Panel c bottom right	4	48.5	0.027072
Panel c bottom right	0	49	0.883962
Panel c bottom right	1	49	0.0377888
Panel c bottom right	2	49	0.0442971
Panel c bottom right	3	49	0.0065648
Panel c bottom right	4	49	0.0273875
Panel c bottom right	0	49.5	0.883537
Panel c bottom right	1	49.5	0.0366838
Panel c bottom right	2	49.5	0.0455989
Panel c bottom right	3	49.5	0.00648154
Panel c bottom right	4	49.5	0.0276988
Panel c bottom right	0	50	0.879853
Panel c bottom right	1	50	0.039221
Panel c bottom right	2	50	0.046443
Panel c bottom right	3	50	0.00647727
Panel c bottom right	4	50	0.028006
Panel c bottom right	0	50.5	0.873075
Panel c bottom right	1	50.5	0.0452369
Panel c bottom right	2	50.5	0.0468239
Panel c bottom right	3	50.5	0.00655363
Panel c bottom right	4	50.5	0.0283103
Panel c bottom right	0	51	0.863666
Panel c bottom right	1	51	0.0542349
Panel c bottom right	2	51	0.0467787
Panel c bottom right	3	51	0.00670676
Panel c bottom right	4	51	0.0286131
Panel c bottom right	0	51.5	0.852334
Panel c bottom right	1	51.5	0.0654392
Panel c bottom right	2	51.5	0.0463828
Panel c bottom right	3	51.5	0.00692755
Panel c bottom right	4	51.5	0.0289167
Panel c bottom right	0	52	0.83996
Panel c bottom right	1	52	0.0778723
Panel c bottom right	2	52	0.0457416
Panel c bottom right	3	52	0.00720269
Panel c bottom right	4	52	0.0292234
Panel c bottom right	0	52.5	0.827517
Panel c bottom right	1	52.5	0.0904508
Panel c bottom right	2	52.5	0.0449798
Panel c bottom right	3	52.5	0.00751596
Panel c bottom right	4	52.5	0.029536
Panel c bottom right	0	53	0.815976
Panel c bottom right	1	53	0.102087
Panel c bottom right	2	53	0.0442298
Panel c bottom right	3	53	0.00784973
Panel c bottom right	4	53	0.0298571
Panel c bottom right	0	53.5	0.806219
Panel c bottom right	1	53.5	0.111787
Panel c bottom right	2	53.5	0.0436188
Panel c bottom right	3	53.5	0.00818645
Panel c bottom right	4	53.5	0.0301894
Panel c bottom right	0	54	0.798954
Panel c bottom right	1	54	0.118743
Panel c bottom right	2	54	0.043257
Panel c bottom right	3	54	0.00851014
Panel c bottom right	4	54	0.0305351
Panel c bottom right	0	54.5	0.794665
Panel c bottom right	1	54.5	0.122403
Panel c bottom right	2	54.5	0.0432284
Panel c bottom right	3	54.5	0.00880764
Panel c bottom right	4	54.5	0.0308964
Panel c bottom right	0	55	0.79356
Panel c bottom right	1	55	0.122512
Panel c bottom right	2	55	0.043583
Panel c bottom right	3	55	0.0090695
Panel c bottom right	4	55	0.0312751
Panel c bottom right	0	55.5	0.795561
Panel c bottom right	1	55.5	0.119142
Panel c bottom right	2	55.5	0.0443338
Panel c bottom right	3	55.5	0.00929051
Panel c bottom right	4	55.5	0.0316728
Panel c bottom right	0	56	0.800309
Panel c bottom right	1	56	0.112675
Panel c bottom right	2	56	0.0454557
Panel c bottom right	3	56	0.0094698
Panel c bottom right	4	56	0.0320906
Panel c bottom right	0	56.5	0.807201
Panel c bottom right	1	56.5	0.103769
Panel c bottom right	2	56.5	0.0468897
Panel c bottom right	3	56.5	0.00961057
Panel c bottom right	4	56.5	0.0325298
Panel c bottom right	0	57	0.81544
Panel c bottom right	1	57	0.0933006
Panel c bottom right	2	57	0.0485485
Panel c bottom right	3	57	0.0097194
Panel c bottom right	4	57	0.0329911
Panel c bottom right	0	57.5	0.824112
Panel c bottom right	1	57.5	0.0822811
Panel c bottom right	2	57.5	0.0503261
Panel c bottom right	3	57.5	0.00980533
Panel c bottom right	4	57.5	0.0334756
Panel c bottom right	0	58	0.832264
Panel c bottom right	1	58	0.0717646
Panel c bottom right	2	58	0.052108
Panel c bottom right	3	58	0.00987883
Panel c bottom right	4	58	0.0339843
Panel c bottom right	0	58.5	0.838999
Panel c bottom right	1	58.5	0.0627501
Panel c bottom right	2	58.5	0.0537823
Panel c bottom right	3	58.5	0.00995067
Panel c bottom right	4	58.5	0.0345179
Panel c bottom right	0	59	0.843554
Panel c bottom right	1	59	0.0560864
Panel c bottom right	2	59	0.055251
Panel c bottom right	3	59	0.0100309
Panel c bottom right	4	59	0.0350775
Panel c bottom right	0	59.5	0.84538
Panel c bottom right	1	59.5	0.0523897
Panel c bottom right	2	59.5	0.0564386
Panel c bottom right	3	59.5	0.0101282
Panel c bottom right	4	59.5	0.0356638
Panel c bottom right	0	60	0.844193
Panel c bottom right	1	60	0.0519806
Panel c bottom right	2	60	0.0572995
Panel c bottom right	3	60	0.010249
Panel c bottom right	4	60	0.0362777
Panel c bottom right	0	60.5	0.840012
Panel c bottom right	1	60.5	0.0548491
Panel c bottom right	2	60.5	0.0578214
Panel c bottom right	3	60.5	0.0103977
Panel c bottom right	4	60.5	0.0369195
Panel c bottom right	0	61	0.833158
Panel c bottom right	1	61	0.0606506
Panel c bottom right	2	61	0.0580256
Panel c bottom right	3	61	0.0105765
Panel c bottom right	4	61	0.0375893
Panel c bottom right	0	61.5	0.824229
Panel c bottom right	1	61.5	0.0687347
Panel c bottom right	2	61.5	0.057964
Panel c bottom right	3	61.5	0.010786
Panel c bottom right	4	61.5	0.0382867
Panel c bottom right	0	62	0.814045
Panel c bottom right	1	62	0.0782063
Panel c bottom right	2	62	0.0577125
Panel c bottom right	3	62	0.0110258
Panel c bottom right	4	62	0.0390104
Panel c bottom right	0	62.5	0.803572
Panel c bottom right	1	62.5	0.0880131
Panel c bottom right	2	62.5	0.0573613
Panel c bottom right	3	62.5	0.0112953
Panel c bottom right	4	62.5	0.0397588
Panel c bottom right	0	63	0.793819
Panel c bottom right	1	63	0.0970524
Panel c bottom right	2	63	0.057005
Panel c bottom right	3	63	0.0115944
Panel c bottom right	4	63	0.0405293
Panel c bottom right	0	63.5	0.785741
Panel c bottom right	1	63.5	0.104285
Panel c bottom right	2	63.5	0.0567302
Panel c bottom right	3	63.5	0.0119246
Panel c bottom right	4	63.5	0.0413188
Panel c bottom right	0	64	0.780134
Panel c bottom right	1	64	0.108848
Panel c bottom right	2	64	0.0566052
Panel c bottom right	3	64	0.0122892
Panel c bottom right	4	64	0.0421238
Panel c bottom right	0	64.5	0.777549
Panel c bottom right	1	64.5	0.110145
Panel c bottom right	2	64.5	0.0566724
Panel c bottom right	3	64.5	0.0126935
Panel c bottom right	4	64.5	0.0429401
Panel c bottom right	0	65	0.778231
Panel c bottom right	1	65	0.107919
Panel c bottom right	2	65	0.0569417
Panel c bottom right	3	65	0.013145
Panel c bottom right	4	65	0.0437635
Panel c bottom right	0	65.5	0.782088
Panel c bottom right	1	65.5	0.10228
Panel c bottom right	2	65.5	0.0573899
Panel c bottom right	3	65.5	0.0136524
Panel c bottom right	4	65.5	0.0445899
Panel c bottom right	0	66	0.788699
Panel c bottom right	1	66	0.0936984
Panel c bottom right	2	66	0.0579619
Panel c bottom right	3	66	0.0142254
Panel c bottom right	4	66	0.0454154
Panel c bottom right	0	66.5	0.797356
Panel c bottom right	1	66.5	0.0829579
Panel c bottom right	2	66.5	0.0585769
Panel c bottom right	3	66.5	0.0148727
Panel c bottom right	4	66.5	0.0462369
Panel c bottom right	0	67	0.807134
Panel c bottom right	1	67	0.0710752
Panel c bottom right	2	67	0.0591374
Panel c bottom right	3	67	0.0156015
Panel c bottom right	4	67	0.0470517
Panel c bottom right	0	67.5	0.816993
Panel c bottom right	1	67.5	0.0591919
Panel c bottom right	2	67.5	0.0595407
Panel c bottom right	3	67.5	0.0164158
Panel c bottom right	4	67.5	0.0478584
Panel c bottom right	0	68	0.825882
Panel c bottom right	1	68	0.0484555
Panel c bottom right	2	68	0.0596913
Panel c bottom right	3	68	0.017315
Panel c bottom right	4	68	0.0486565
Panel c bottom right	0	68.5	0.832848
Panel c bottom right	1	68.5	0.0398993
Panel c bottom right	2	68.5	0.0595128
Panel c bottom right	3	68.5	0.0182934
Panel c bottom right	4	68.5	0.0494464
Panel c bottom right	0	69	0.837137
Panel c bottom right	1	69	0.0343358
Panel c bottom right	2	69	0.0589583
Panel c bottom right	3	69	0.0193392
Panel c bottom right	4	69	0.0502298
Panel c bottom right	0	69.5	0.838261
Panel c bottom right	1	69.5	0.0322778
Panel c bottom right	2	69.5	0.0580178
Panel c bottom right	3	69.5	0.0204348
Panel c bottom right	4	69.5	0.0510088
Panel c bottom right	0	70	0.836046
Panel c bottom right	1	70	0.033889
Panel c bottom right	2	70	0.056722
Panel c bottom right	3	70	0.0215569
Panel c bottom right	4	70	0.0517862
Panel c bottom right	0	70.5	0.830641
Panel c bottom right	1	70.5	0.0389734
Panel c bottom right	2	70.5	0.0551423
Panel c bottom right	3	70.5	0.0226778
Panel c bottom right	4	70.5	0.0525652
Panel c bottom right	0	71	0.822496
Panel c bottom right	1	71	0.0470029
Panel c bottom right	2	71	0.0533861
Panel c bottom right	3	71	0.0237667
Panel c bottom right	4	71	0.0533487
Panel c bottom right	0	71.5	0.812305
Panel c bottom right	1	71.5	0.0571762
Panel c bottom right	2	71.5	0.0515884
Panel c bottom right	3	71.5	0.0247914
Panel c bottom right	4	71.5	0.0541393
Panel c bottom right	0	72	0.800934
Panel c bottom right	1	72	0.0685057
Panel c bottom right	2	72	0.0499012
Panel c bottom right	3	72	0.0257205
Panel c bottom right	4	72	0.054939
Panel c bottom right	0	72.5	0.789328
Panel c bottom right	1	72.5	0.0799177
Panel c bottom right	2	72.5	0.0484802
Panel c bottom right	3	72.5	0.0265255
Panel c bottom right	4	72.5	0.0557488
Panel c bottom right	0	73	0.778418
Panel c bottom right	1	73	0.090359
Panel c bottom right	2	73	0.0474714
Panel c bottom right	3	73	0.0271827
Panel c bottom right	4	73	0.0565687
Panel c bottom right	0	73.5	0.76903
Panel c bottom right	1	73.5	0.0988995
Panel c bottom right	2	73.5	0.0469978
Panel c bottom right	3	73.5	0.027675
Panel c bottom right	4	73.5	0.0573976
Panel c bottom right	0	74	0.761809
Panel c bottom right	1	74	0.104816
Panel c bottom right	2	74	0.0471487
Panel c bottom right	3	74	0.0279928
Panel c bottom right	4	74	0.0582333
Panel c bottom right	0	74.5	0.757163
Panel c bottom right	1	74.5	0.107658
Panel c bottom right	2	74.5	0.0479714
Panel c bottom right	3	74.5	0.0281354
Panel c bottom right	4	74.5	0.0590725
Panel c bottom right	0	75	0.755231
Panel c bottom right	1	75	0.107281
Panel c bottom right	2	75	0.0494662
Panel c bottom right	3	75	0.0281101
Panel c bottom right	4	75	0.0599114
Panel c bottom right	0	75.5	0.75588
Panel c bottom right	1	75.5	0.103856
Panel c bottom right	2	75.5	0.051586
Panel c bottom right	3	75.5	0.0279326
Panel c bottom right	4	75.5	0.0607456
Panel c bottom right	0	76	0.75872
Panel c bottom right	1	76	0.097844
Panel c bottom right	2	76	0.0542396
Panel c bottom right	3	76	0.0276255
Panel c bottom right	4	76	0.0615705
Panel c bottom right	0	76.5	0.763155
Panel c bottom right	1	76.5	0.0899487
Panel c bottom right	2	76.5	0.057298
Panel c bottom right	3	76.5	0.0272164
Panel c bottom right	4	76.5	0.0623821
Panel c bottom right	0	77	0.768436
Panel c bottom right	1	77	0.0810459
Panel c bottom right	2	77	0.0606053
Panel c bottom right	3	77	0.0267363
Panel c bottom right	4	77	0.0631765
Panel c bottom right	0	77.5	0.773743
Panel c bottom right	1	77.5	0.0720985
Panel c bottom right	2	77.5	0.0639898
Panel c bottom right	3	77.5	0.0262173
Panel c bottom right	4	77.5	0.0639511
Panel c bottom right	0	78	0.778263
Panel c bottom right	1	78	0.0640644
Panel c bottom right	2	78	0.067278
Panel c bottom right	3	78	0.0256905
Panel c bottom right	4	78	0.0647041
Panel c bottom right	0	78.5	0.781268
Panel c bottom right	1	78.5	0.0578057
Panel c bottom right	2	78.5	0.0703073
Panel c bottom right	3	78.5	0.0251839
Panel c bottom right	4	78.5	0.065435
Panel c bottom right	0	79	0.78219
Panel c bottom right	1	79	0.0540063
Panel c bottom right	2	79	0.0729384
Panel c bottom right	3	79	0.0247206
Panel c bottom right	4	79	0.0661446
Panel c bottom right	0	79.5	0.780677
Panel c bottom right	1	79.5	0.0531052
Panel c bottom right	2	79.5	0.075065
Panel c bottom right	3	79.5	0.024318
Panel c bottom right	4	79.5	0.0668349
Panel c bottom right	0	80	0.776631
Panel c bottom right	1	80	0.0552535
Panel c bottom right	2	80	0.0766207
Panel c bottom right	3	80	0.0239864
Panel c bottom right	4	80	0.0675089
Panel c bottom right	0	80.5	0.770222
Panel c bottom right	1	80.5	0.0602955
Panel c bottom right	2	80.5	0.0775825
Panel c bottom right	3	80.5	0.0237295
Panel c bottom right	4	80.5	0.0681702
Panel c bottom right	0	81	0.761883
Panel c bottom right	1	81	0.0677804
Panel c bottom right	2	81	0.0779691
Panel c bottom right	3	81	0.0235443
Panel c bottom right	4	81	0.0688232
Panel c bottom right	0	81.5	0.752263
Panel c bottom right	1	81.5	0.0770002
Panel c bottom right	2	81.5	0.077842
Panel c bottom right	3	81.5	0.0234226
Panel c bottom right	4	81.5	0.0694719
Panel c bottom right	0	82	0.742182
Panel c bottom right	1	82	0.0870552
Panel c bottom right	2	82	0.0772903
Panel c bottom right	3	82	0.0233517
Panel c bottom right	4	82	0.0701206
Panel c bottom right	0	82.5	0.732545
Panel c bottom right	1	82.5	0.09694
Panel c bottom right	2	82.5	0.0764263
Panel c bottom right	3	82.5	0.0233165
Panel c bottom right	4	82.5	0.0707726
Panel c bottom right	0	83	0.724256
Panel c bottom right	1	83	0.10564
Panel c bottom right	2	83	0.0753725
Panel c bottom right	3	83	0.0233011
Panel c bottom right	4	83	0.0714306
Panel c bottom right	0	83.5	0.718129
Panel c bottom right	1	83.5	0.112235
Panel c bottom right	2	83.5	0.0742499
Panel c bottom right	3	83.5	0.0232901
Panel c bottom right	4	83.5	0.0720961
Panel c bottom right	0	84	0.714802
Panel c bottom right	1	84	0.115992
Panel c bottom right	2	84	0.0731668
Panel c bottom right	3	84	0.0232706
Panel c bottom right	4	84	0.0727695
Panel c bottom right	0	84.5	0.714663
Panel c bottom right	1	84.5	0.116445
Panel c bottom right	2	84.5	0.0722095
Panel c bottom right	3	84.5	0.0232327
Panel c bottom right	4	84.5	0.0734501
Panel c bottom right	0	85	0.717805
Panel c bottom right	1	85	0.113453
Panel c bottom right	2	85	0.0714353
Panel c bottom right	3	85	0.0231706
Panel c bottom right	4	85	0.0741361
Panel c bottom right	0	85.5	0.724005
Panel c bottom right	1	85.5	0.107217
Panel c bottom right	2	85.5	0.07087
Panel c bottom right	3	85.5	0.0230826
Panel c bottom right	4	85.5	0.0748248
Panel c bottom right	0	86	0.732739
Panel c bottom right	1	86	0.0982695
Panel c bottom right	2	86	0.0705078
Panel c bottom right	3	86	0.0229708
Panel c bottom right	4	86	0.0755126
Panel c bottom right	0	86.5	0.743222
Panel c bottom right	1	86.5	0.0874262
Panel c bottom right	2	86.5	0.0703157
Panel c bottom right	3	86.5	0.0228403
Panel c bottom right	4	86.5	0.0761957
Panel c bottom right	0	87	0.754483
Panel c bottom right	1	87	0.0757074
Panel c bottom right	2	87	0.0702409
Panel c bottom right	3	87	0.0226982
Panel c bottom right	4	87	0.07687
Panel c bottom right	0	87.5	0.76546
Panel c bottom right	1	87.5	0.0642357
Panel c bottom right	2	87.5	0.07022
Panel c bottom right	3	87.5	0.0225526
Panel c bottom right	4	87.5	0.0775315
Panel c bottom right	0	88	0.7751
Panel c bottom right	1	88	0.0541223
Panel c bottom right	2	88	0.0701901
Panel c bottom right	3	88	0.0224107
Panel c bottom right	4	88	0.0781764
Panel c bottom right	0	88.5	0.782468
Panel c bottom right	1	88.5	0.046353
Panel c bottom right	2	88.5	0.0700996
Panel c bottom right	3	88.5	0.022278
Panel c bottom right	4	88.5	0.0788016
Panel c bottom right	0	89	0.786834
Panel c bottom right	1	89	0.041687
Panel c bottom right	2	89	0.0699169
Panel c bottom right	3	89	0.0221573
Panel c bottom right	4	89	0.0794044
Panel c bottom right	0	89.5	0.787752
Panel c bottom right	1	89.5	0.0405792
Panel c bottom right	2	89.5	0.0696381
Panel c bottom right	3	89.5	0.0220476
Panel c bottom right	4	89.5	0.0799828
Panel c bottom right	0	90	0.785095
Panel c bottom right	1	90	0.0431347
Panel c bottom right	2	90	0.0692906
Panel c bottom right	3	90	0.0219447
Panel c bottom right	4	90	0.0805355
Panel c bottom right	0	90.5	0.779064
Panel c bottom right	1	90.5	0.0491006
Panel c bottom right	2	90.5	0.0689328
Panel c bottom right	3	90.5	0.0218407
Panel c bottom right	4	90.5	0.0810616
Panel c bottom right	0	91	0.770168
Panel c bottom right	1	91	0.0578951
Panel c bottom right	2	91	0.0686508
Panel c bottom right	3	91	0.021725
Panel c bottom right	4	91	0.0815608
Panel c bottom right	0	91.5	0.75916
Panel c bottom right	1	91.5	0.0686706
Panel c bottom right	2	91.5	0.0685511
Panel c bottom right	3	91.5	0.0215853
Panel c bottom right	4	91.5	0.0820329
Panel c bottom right	0	92	0.74696
Panel c bottom right	1	92	0.0804016
Panel c bottom right	2	92	0.0687508
Panel c bottom right	3	92	0.0214091
Panel c bottom right	4	92	0.0824781
Panel c bottom right	0	92.5	0.734562
Panel c bottom right	1	92.5	0.0919912
Panel c bottom right	2	92.5	0.0693658
Panel c bottom right	3	92.5	0.0211849
Panel c bottom right	4	92.5	0.0828965
Panel c bottom right	0	93	0.722928
Panel c bottom right	1	93	0.102381
Panel c bottom right	2	93	0.0704992
Panel c bottom right	3	93	0.0209036
Panel c bottom right	4	93	0.0832882
Panel c bottom right	0	93.5	0.712903
Panel c bottom right	1	93.5	0.110654
Panel c bottom right	2	93.5	0.0722295
Panel c bottom right	3	93.5	0.02056
Panel c bottom right	4	93.5	0.083653
Panel c bottom right	0	94	0.705132
Panel c bottom right	1	94	0.116122
Panel c bottom right	2	94	0.0746016
Panel c bottom right	3	94	0.0201534
Panel c bottom right	4	94	0.083991
Panel c bottom right	0	94.5	0.700008
Panel c bottom right	1	94.5	0.118381
Panel c bottom right	2	94.5	0.07762
Panel c bottom right	3	94.5	0.0196883
Panel c bottom right	4	94.5	0.0843022
Panel c bottom right	0	95	0.697642
Panel c bottom right	1	95	0.117351
Panel c bottom right	2	95	0.0812456
Panel c bottom right	3	95	0.0191743
Panel c bottom right	4	95	0.084587
Panel c bottom right	0	95.5	0.697866
Panel c bottom right	1	95.5	0.113265
Panel c bottom right	2	95.5	0.0853967
Panel c bottom right	3	95.5	0.0186262
Panel c bottom right	4	95.5	0.0848459
Panel c bottom right	0	96	0.700259
Panel c bottom right	1	96	0.106646
Panel c bottom right	2	96	0.0899535
Panel c bottom right	3	96	0.0180622
Panel c bottom right	4	96	0.0850803
Panel c bottom right	0	96.5	0.704197
Panel c bottom right	1	96.5	0.0982423
Panel c bottom right	2	96.5	0.0947651
Panel c bottom right	3	96.5	0.0175034
Panel c bottom right	4	96.5	0.085292
Panel c bottom right	0	97	0.708926
Panel c bottom right	1	97	0.088957
Panel c bottom right	2	97	0.0996609
Panel c bottom right	3	97	0.0169723
Panel c bottom right	4	97	0.0854837
Panel c bottom right	0	97.5	0.713635
Panel c bottom right	1	97.5	0.0797529
Panel c bottom right	2	97.5	0.104462
Panel c bottom right	3	97.5	0.0164904
Panel c bottom right	4	97.5	0.0856594
Panel c bottom right	0	98	0.717542
Panel c bottom right	1	98	0.0715626
Panel c bottom right	2	98	0.108995
Panel c bottom right	3	98	0.0160775
Panel c bottom right	4	98	0.0858235
Panel c bottom right	0	98.5	0.719967
Panel c bottom right	1	98.5	0.0652005
Panel c bottom right	2	98.5	0.113102
Panel c bottom right	3	98.5	0.0157497
Panel c bottom right	4	98.5	0.0859816
Panel c bottom right	0	99	0.720399
Panel c bottom right	1	99	0.061288
Panel c bottom right	2	99	0.116654
Panel c bottom right	3	99	0.0155187
Panel c bottom right	4	99	0.0861399
Panel c bottom right	0	99.5	0.718547
Panel c bottom right	1	99.5	0.0601978
Panel c bottom right	2	99.5	0.119559
Panel c bottom right	3	99.5	0.0153905
Panel c bottom right	4	99.5	0.0863053
Panel c bottom right	0	100	0.714361
Panel c bottom right	1	100	0.0620226
Panel c bottom right	2	100	0.121767
Panel c bottom right	3	100	0.0153654
Panel c bottom right	4	100	0.0864844
Panel c bottom right	0	100.5	0.708041
Panel c bottom right	1	100.5	0.0665684
Panel c bottom right	2	100.5	0.123268
Panel c bottom right	3	100.5	0.0154384
Panel c bottom right	4	100.5	0.0866843
Panel c bottom right	0	101	0.700016
Panel c bottom right	1	101	0.0733753
Panel c bottom right	2	101	0.124099
Panel c bottom right	3	101	0.0155991
Panel c bottom right	4	101	0.086911
Panel c bottom right	0	101.5	0.690903
Panel c bottom right	1	101.5	0.0817632
Panel c bottom right	2	101.5	0.12433
Panel c bottom right	3	101.5	0.0158337
Panel c bottom right	4	101.5	0.0871703
Panel c bottom right	0	102	0.681449
Panel c bottom right	1	102	0.0908969
Panel c bottom right	2	102	0.124062
Panel c bottom right	3	102	0.0161253
Panel c bottom right	4	102	0.0874664
Panel c bottom right	0	102.5	0.672459
Panel c bottom right	1	102.5	0.0998679
Panel c bottom right	2	102.5	0.123414
Panel c bottom right	3	102.5	0.0164561
Panel c bottom right	4	102.5	0.0878027
Panel c bottom right	0	103	0.664715
Panel c bottom right	1	103	0.107782
Panel c bottom right	2	103	0.122514
Panel c bottom right	3	103	0.0168085
Panel c bottom right	4	103	0.0881807
Panel c bottom right	0	103.5	0.6589
Panel c bottom right	1	103.5	0.113848
Panel c bottom right	2	103.5	0.121485
Panel c bottom right	3	103.5	0.0171666
Panel c bottom right	4	103.5	0.0886008
Panel c bottom right	0	104	0.655527
Panel c bottom right	1	104	0.117458
Panel c bottom right	2	104	0.120436
Panel c bottom right	3	104	0.0175176
Panel c bottom right	4	104	0.0890618
Panel c bottom right	0	104.5	0.654884
Panel c bottom right	1	104.5	0.118249
Panel c bottom right	2	104.5	0.119454
Panel c bottom right	3	104.5	0.0178522
Panel c bottom right	4	104.5	0.0895611
Panel c bottom right	0	105	0.656999
Panel c bottom right	1	105	0.116144
Panel c bottom right	2	105	0.118596
Panel c bottom right	3	105	0.0181656
Panel c bottom right	4	105	0.0900952
Panel c bottom right	0	105.5	0.661629
Panel c bottom right	1	105.5	0.111364
Panel c bottom right	2	105.5	0.11789
Panel c bottom right	3	105.5	0.0184573
Panel c bottom right	4	105.5	0.0906598
Panel c bottom right	0	106	0.66828
Panel c bottom right	1	106	0.104409
Panel c bottom right	2	106	0.117329
Panel c bottom right	3	106	0.0187311
Panel c bottom right	4	106	0.0912502
Panel c bottom right	0	106.5	0.676247
Panel c bottom right	1	106.5	0.0960149
Panel c bottom right	2	106.5	0.116883
Panel c bottom right	3	106.5	0.0189941
Panel c bottom right	4	106.5	0.0918613
Panel c bottom right	0	107	0.684679
Panel c bottom right	1	107	0.0870787
Panel c bottom right	2	107	0.116498
Panel c bottom right	3	107	0.0192556
Panel c bottom right	4	107	0.0924885
Panel c bottom right	0	107.5	0.692666
Panel c bottom right	1	107.5	0.0785699
Panel c bottom right	2	107.5	0.11611
Panel c bottom right	3	107.5	0.0195268
Panel c bottom right	4	107.5	0.0931272
Panel c bottom right	0	108	0.699324
Panel c bottom right	1	108	0.0714304
Panel c bottom right	2	108	0.115653
Panel c bottom right	3	108	0.0198186
Panel c bottom right	4	108	0.0937737
Panel c bottom right	0	108.5	0.703887
Panel c bottom right	1	108.5	0.066477
Panel c bottom right	2	108.5	0.11507
Panel c bottom right	3	108.5	0.0201413
Panel c bottom right	4	108.5	0.0944248
Panel c bottom right	0	109	0.705787
Panel c bottom right	1	109	0.0643121
Panel c bottom right	2	109	0.114319
Panel c bottom right	3	109	0.0205032
Panel c bottom right	4	109	0.0950786
Panel c bottom right	0	109.5	0.704712
Panel c bottom right	1	109.5	0.0652605
Panel c bottom right	2	109.5	0.113384
Panel c bottom right	3	109.5	0.0209102
Panel c bottom right	4	109.5	0.0957335
Panel c bottom right	0	110	0.70064
Panel c bottom right	1	110	0.0693305
Panel c bottom right	2	110	0.112276
Panel c bottom right	3	110	0.0213651
Panel c bottom right	4	110	0.0963891
Panel c bottom right	0	110.5	0.693841
Panel c bottom right	1	110.5	0.0762122
Panel c bottom right	2	110.5	0.111034
Panel c bottom right	3	110.5	0.0218678
Panel c bottom right	4	110.5	0.0970451
Panel c bottom right	0	111	0.684851
Panel c bottom right	1	111	0.0853055
Panel c bottom right	2	111	0.109726
Panel c bottom right	3	111	0.0224157
Panel c bottom right	4	111	0.0977021
Panel c bottom right	0	111.5	0.674416
Panel c bottom right	1	111.5	0.0957829
Panel c bottom right	2	111.5	0.108436
Panel c bottom right	3	111.5	0.0230036
Panel c bottom right	4	111.5	0.098361
Panel c bottom right	0	112	0.663414
Panel c bottom right	1	112	0.106674
Panel c bottom right	2	112	0.107265
Panel c bottom right	3	112	0.0236253
Panel c bottom right	4	112	0.0990227
Panel c bottom right	0	112.5	0.652763
Panel c bottom right	1	112.5	0.116963
Panel c bottom right	2	112.5	0.106312
Panel c bottom right	3	112.5	0.0242737
Panel c bottom right	4	112.5	0.0996885
Panel c bottom right	0	113	0.643328
Panel c bottom right	1	113	0.1257
Panel c bottom right	2	113	0.105671
Panel c bottom right	3	113	0.0249417
Panel c bottom right	4	113	0.100359
Panel c bottom right	0	113.5	0.635835
Panel c bottom right	1	113.5	0.132089
Panel c bottom right	2	113.5	0.105416
Panel c bottom right	3	113.5	0.0256234
Panel c bottom right	4	113.5	0.101037
Panel c bottom right	0	114	0.630794
Panel c bottom right	1	114	0.135572
Panel c bottom right	2	114	0.105599
Panel c bottom right	3	114	0.0263139
Panel c bottom right	4	114	0.101722
Panel c bottom right	0	114.5	0.628456
Panel c bottom right	1	114.5	0.135883
Panel c bottom right	2	114.5	0.106235
Panel c bottom right	3	114.5	0.0270099
Panel c bottom right	4	114.5	0.102416
Panel c bottom right	0	115	0.628789
Panel c bottom right	1	115	0.13307
Panel c bottom right	2	115	0.10731
Panel c bottom right	3	115	0.0277097
Panel c bottom right	4	115	0.103121
Panel c bottom right	0	115.5	0.631489
Panel c bottom right	1	115.5	0.127485
Panel c bottom right	2	115.5	0.108775
Panel c bottom right	3	115.5	0.0284128
Panel c bottom right	4	115.5	0.103839
Panel c bottom right	0	116	0.636012
Panel c bottom right	1	116	0.119747
Panel c bottom right	2	116	0.11055
Panel c bottom right	3	116	0.0291193
Panel c bottom right	4	116	0.104571
Panel c bottom right	0	116.5	0.641636
Panel c bottom right	1	116.5	0.110676
Panel c bottom right	2	116.5	0.112537
Panel c bottom right	3	116.5	0.0298295
Panel c bottom right	4	116.5	0.105321
Panel c bottom right	0	117	0.647536
Panel c bottom right	1	117	0.101209
Panel c bottom right	2	117	0.11462
Panel c bottom right	3	117	0.0305431
Panel c bottom right	4	117	0.106092
Panel c bottom right	0	117.5	0.652863
Panel c bottom right	1	117.5	0.0923069
Panel c bottom right	2	117.5	0.116685
Panel c bottom right	3	117.5	0.0312582
Panel c bottom right	4	117.5	0.106887
Panel c bottom right	0	118	0.656834
Panel c bottom right	1	118	0.0848652
Panel c bottom right	2	118	0.11862
Panel c bottom right	3	118	0.031971
Panel c bottom right	4	118	0.10771
Panel c bottom right	0	118.5	0.6588
Panel c bottom right	1	118.5	0.0796259
Panel c bottom right	2	118.5	0.120334
Panel c bottom right	3	118.5	0.0326757
Panel c bottom right	4	118.5	0.108564
Panel c bottom right	0	119	0.658314
Panel c bottom right	1	119	0.0771109
Panel c bottom right	2	119	0.121759
Panel c bottom right	3	119	0.033364
Panel c bottom right	4	119	0.109452
Panel c bottom right	0	119.5	0.655165
Panel c bottom right	1	119.5	0.0775771
Panel c bottom right	2	119.5	0.122855
Panel c bottom right	3	119.5	0.0340245
Panel c bottom right	4	119.5	0.110379
Panel c bottom right	0	120	0.649396
Panel c bottom right	1	120	0.0809956
Panel c bottom right	2	120	0.123617
Panel c bottom right	3	120	0.0346478
Panel c bottom right	4	120	0.111344
Panel c bottom right	0	120.5	0.641302
Panel c bottom right	1	120.5	0.0870579
Panel c bottom right	2	120.5	0.124071
Panel c bottom right	3	120.5	0.0352202
Panel c bottom right	4	120.5	0.11235
Panel c bottom right	0	121	0.631396
Panel c bottom right	1	121	0.0952093
Panel c bottom right	2	121	0.12427
Panel c bottom right	3	121	0.0357298
Panel c bottom right	4	121	0.113395
Panel c bottom right	0	121.5	0.620363
Panel c bottom right	1	121.5	0.104703
Panel c bottom right	2	121.5	0.12429
Panel c bottom right	3	121.5	0.0361657
Panel c bottom right	4	121.5	0.114478
Panel c bottom right	0	122	0.608993
Panel c bottom right	1	122	0.114673
Panel c bottom right	2	122	0.124221
Panel c bottom right	3	122	0.0365199
Panel c bottom right	4	122	0.115594
Panel c bottom right	0	122.5	0.598107
Panel c bottom right	1	122.5	0.124212
Panel c bottom right	2	122.5	0.124156
Panel c bottom right	3	122.5	0.0367876
Panel c bottom right	4	122.5	0.116737
Panel c bottom right	0	123	0.588485
Panel c bottom right	1	123	0.132462
Panel c bottom right	2	123	0.124183
Panel c bottom right	3	123	0.0369683
Panel c bottom right	4	123	0.117901
Panel c bottom right	0	123.5	0.580791
Panel c bottom right	1	123.5	0.13869
Panel c bottom right	2	123.5	0.124376
Panel c bottom right	3	123.5	0.0370661
Panel c bottom right	4	123.5	0.119077
Panel c bottom right	0	124	0.57551
Panel c bottom right	1	124	0.142359
Panel c bottom right	2	124	0.124786
Panel c bottom right	3	124	0.0370896
Panel c bottom right	4	124	0.120256
Panel c bottom right	0	124.5	0.572908
Panel c bottom right	1	124.5	0.143176
Panel c bottom right	2	124.5	0.125438
Panel c bottom right	3	124.5	0.0370515
Panel c bottom right	4	124.5	0.121427
Panel c bottom right	0	125	0.573003
Panel c bottom right	1	125	0.141121
Panel c bottom right	2	125	0.126328
Panel c bottom right	3	125	0.036968
Panel c bottom right	4	125	0.122581
Panel c bottom right	0	125.5	0.575565
Panel c bottom right	1	125.5	0.136448
Panel c bottom right	2	125.5	0.127421
Panel c bottom right	3	125.5	0.0368575
Panel c bottom right	4	125.5	0.123708
Panel c bottom right	0	126	0.580138
Panel c bottom right	1	126	0.129663
Panel c bottom right	2	126	0.12866
Panel c bottom right	3	126	0.0367391
Panel c bottom right	4	126	0.1248
Panel c bottom right	0	126.5	0.586081
Panel c bottom right	1	126.5	0.121471
Panel c bottom right	2	126.5	0.129966
Panel c bottom right	3	126.5	0.0366311
Panel c bottom right	4	126.5	0.12585
Panel c bottom right	0	127	0.592635
Panel c bottom right	1	127	0.112708
Panel c bottom right	2	127	0.131254
Panel c bottom right	3	127	0.0365498
Panel c bottom right	4	127	0.126853
Panel c bottom right	0	127.5	0.598991
Panel c bottom right	1	127.5	0.104262
Panel c bottom right	2	127.5	0.132435
Panel c bottom right	3	127.5	0.0365075
Panel c bottom right	4	127.5	0.127805
Panel c bottom right	0	128	0.604373
Panel c bottom right	1	128	0.0969783
Panel c bottom right	2	128	0.133432
Panel c bottom right	3	128	0.0365118
Panel c bottom right	4	128	0.128705
Panel c bottom right	0	128.5	0.608117
Panel c bottom right	1	128.5	0.0915804
Panel c bottom right	2	128.5	0.134184
Panel c bottom right	3	128.5	0.0365646
Panel c bottom right	4	128.5	0.129554
Panel c bottom right	0	129	0.609735
Panel c bottom right	1	129	0.0885905
Panel c bottom right	2	129	0.13466
Panel c bottom right	3	129	0.0366622
Panel c bottom right	4	129	0.130353
Panel c bottom right	0	129.5	0.608962
Panel c bottom right	1	129.5	0.0882778
Panel c bottom right	2	129.5	0.134859
Panel c bottom right	3	129.5	0.0367948
Panel c bottom right	4	129.5	0.131106
Panel c bottom right	0	130	0.605792
Panel c bottom right	1	130	0.0906289
Panel c bottom right	2	130	0.134813
Panel c bottom right	3	130	0.0369482
Panel c bottom right	4	130	0.131818
Panel c bottom right	0	130.5	0.600467
Panel c bottom right	1	130.5	0.0953488
Panel c bottom right	2	130.5	0.134585
Panel c bottom right	3	130.5	0.037104
Panel c bottom right	4	130.5	0.132495
Panel c bottom right	0	131	0.593459
Panel c bottom right	1	131	0.101891
Panel c bottom right	2	131	0.134267
Panel c bottom right	3	131	0.0372417
Panel c bottom right	4	131	0.133142
Panel c bottom right	0	131.5	0.585415
Panel c bottom right	1	131.5	0.109513
Panel c bottom right	2	131.5	0.133968
Panel c bottom right	3	131.5	0.0373406
Panel c bottom right	4	131.5	0.133763
Panel c bottom right	0	132	0.577091
Panel c bottom right	1	132	0.117359
Panel c bottom right	2	132	0.133806
Panel c bottom right	3	132	0.037381
Panel c bottom right	4	132	0.134364
Panel c bottom right	0	132.5	0.569265
Panel c bottom right	1	132.5	0.124543
Panel c bottom right	2	132.5	0.133897
Panel c bottom right	3	132.5	0.0373468
Panel c bottom right	4	132.5	0.134947
Panel c bottom right	0	133	0.562662
Panel c bottom right	1	133	0.130252
Panel c bottom right	2	133	0.134344
Panel c bottom right	3	133	0.0372262
Panel c bottom right	4	133	0.135516
Panel c bottom right	0	133.5	0.557866
Panel c bottom right	1	133.5	0.133824
Panel c bottom right	2	133.5	0.135225
Panel c bottom right	3	133.5	0.0370137
Panel c bottom right	4	133.5	0.136071
Panel c bottom right	0	134	0.555264
Panel c bottom right	1	134	0.134826
Panel c bottom right	2	134	0.136586
Panel c bottom right	3	134	0.0367099
Panel c bottom right	4	134	0.136613
Panel c bottom right	0	134.5	0.555003
Panel c bottom right	1	134.5	0.133098
Panel c bottom right	2	134.5	0.138435
Panel c bottom right	3	134.5	0.0363225
Panel c bottom right	4	134.5	0.137141
Panel c bottom right	0	135	0.556973
Panel c bottom right	1	135	0.128767
Panel c bottom right	2	135	0.14074
Panel c bottom right	3	135	0.0358651
Panel c bottom right	4	135	0.137655
Panel c bottom right	0	135.5	0.56082
Panel c bottom right	1	135.5	0.122239
Panel c bottom right	2	135.5	0.143433
Panel c bottom right	3	135.5	0.0353565
Panel c bottom right	4	135.5	0.138151
Panel c bottom right	0	136	0.565985
Panel c bottom right	1	136	0.114154
Panel c bottom right	2	136	0.146413
Panel c bottom right	3	136	0.0348196
Panel c bottom right	4	136	0.138629
Panel c bottom right	0	136.5	0.571759
Panel c bottom right	1	136.5	0.105319
Panel c bottom right	2	136.5	0.149554
Panel c bottom right	3	136.5	0.0342793
Panel c bottom right	4	136.5	0.139088
Panel c bottom right	0	137	0.577362
Panel c bottom right	1	137	0.0966307
Panel c bottom right	2	137	0.15272
Panel c bottom right	3	137	0.0337606
Panel c bottom right	4	137	0.139526
Panel c bottom right	0	137.5	0.582018
Panel c bottom right	1	137.5	0.0889774
Panel c bottom right	2	137.5	0.155772
Panel c bottom right	3	137.5	0.0332872
Panel c bottom right	4	137.5	0.139946
Panel c bottom right	0	138	0.585037
Panel c bottom right	1	138	0.0831561
Panel c bottom right	2	138	0.15858
Panel c bottom right	3	138	0.0328792
Panel c bottom right	4	138	0.140348
Panel c bottom right	0	138.5	0.585885
Panel c bottom right	1	138.5	0.0797912
Panel c bottom right	2	138.5	0.161038
Panel c bottom right	3	138.5	0.0325521
Panel c bottom right	4	138.5	0.140734
Panel c bottom right	0	139	0.584231
Panel c bottom right	1	139	0.0792754
Panel c bottom right	2	139	0.163069
Panel c bottom right	3	139	0.0323158
Panel c bottom right	4	139	0.141109
Panel c bottom right	0	139.5	0.579987
Panel c bottom right	1	139.5	0.0817326
Panel c bottom right	2	139.5	0.164631
Panel c bottom right	3	139.5	0.0321737
Panel c bottom right	4	139.5	0.141477
Panel c bottom right	0	140	0.573305
Panel c bottom right	1	140	0.087008
Panel c bottom right	2	140	0.165721
Panel c bottom right	3	140	0.0321232
Panel c bottom right	4	140	0.141843
Panel c bottom right	0	140.5	0.564571
Panel c bottom right	1	140.5	0.0946854
Panel c bottom right	2	140.5	0.166375
Panel c bottom right	3	140.5	0.0321562
Panel c bottom right	4	140.5	0.142212
Panel c bottom right	0	141	0.554361
Panel c bottom right	1	141	0.104128
Panel c bottom right	2	141	0.16666
Panel c bottom right	3	141	0.0322595
Panel c bottom right	4	141	0.142591
Panel c bottom right	0	141.5	0.543388
Panel c bottom right	1	141.5	0.114539
Panel c bottom right	2	141.5	0.16667
Panel c bottom right	3	141.5	0.032417
Panel c bottom right	4	141.5	0.142985
Panel c bottom right	0	142	0.532433
Panel c bottom right	1	142	0.12504
Panel c bottom right	2	142	0.166519
Panel c bottom right	3	142	0.0326103
Panel c bottom right	4	142	0.143399
Panel c bottom right	0	142.5	0.522272
Panel c bottom right	1	142.5	0.134749
Panel c bottom right	2	142.5	0.166323
Panel c bottom right	3	142.5	0.032821
Panel c bottom right	4	142.5	0.143836
Panel c bottom right	0	143	0.513606
Panel c bottom right	1	143	0.142864
Panel c bottom right	2	143	0.166198
Panel c bottom right	3	143	0.0330315
Panel c bottom right	4	143	0.1443
Panel c bottom right	0	143.5	0.506994
Panel c bottom right	1	143.5	0.148739
Panel c bottom right	2	143.5	0.166246
Panel c bottom right	3	143.5	0.0332268
Panel c bottom right	4	143.5	0.144795
Panel c bottom right	0	144	0.502806
Panel c bottom right	1	144	0.151935
Panel c bottom right	2	144	0.166544
Panel c bottom right	3	144	0.0333951
Panel c bottom right	4	144	0.145321
Panel c bottom right	0	144.5	0.501185
Panel c bottom right	1	144.5	0.152263
Panel c bottom right	2	144.5	0.167144
Panel c bottom right	3	144.5	0.0335289
Panel c bottom right	4	144.5	0.14588
Panel c bottom right	0	145	0.50204
Panel c bottom right	1	145	0.149798
Panel c bottom right	2	145	0.168066
Panel c bottom right	3	145	0.0336244
Panel c bottom right	4	145	0.146472
Panel c bottom right	0	145.5	0.505052
Panel c bottom right	1	145.5	0.14487
Panel c bottom right	2	145.5	0.169297
Panel c bottom right	3	145.5	0.0336821
Panel c bottom right	4	145.5	0.147099
Panel c bottom right	0	146	0.509709
Panel c bottom right	1	146	0.13803
Panel c bottom right	2	146	0.170796
Panel c bottom right	3	146	0.0337058
Panel c bottom right	4	146	0.147759
Panel c bottom right	0	146.5	0.515349
Panel c bottom right	1	146.5	0.129996
Panel c bottom right	2	146.5	0.172499
Panel c bottom right	3	146.5	0.0337022
Panel c bottom right	4	146.5	0.148454
Panel c bottom right	0	147	0.521229
Panel c bottom right	1	147	0.121583
Panel c bottom right	2	147	0.174325
Panel c bottom right	3	147	0.0336793
Panel c bottom right	4	147	0.149184
Panel c bottom right	0	147.5	0.52659
Panel c bottom right	1	147.5	0.113626
Panel c bottom right	2	147.5	0.176187
Panel c bottom right	3	147.5	0.0336462
Panel c bottom right	4	147.5	0.149951
Panel c bottom right	0	148	0.530736
Panel c bottom right	1	148	0.106901
Panel c bottom right	2	148	0.177997
Panel c bottom right	3	148	0.0336114
Panel c bottom right	4	148	0.150755
Panel c bottom right	0	148.5	0.533098
Panel c bottom right	1	148.5	0.102042
Panel c bottom right	2	148.5	0.179681
Panel c bottom right	3	148.5	0.0335826
Panel c bottom right	4	148.5	0.151597
Panel c bottom right	0	149	0.533287
Panel c bottom right	1	149	0.0994871
Panel c bottom right	2	149	0.181179
Panel c bottom right	3	149	0.0335658
Panel c bottom right	4	149	0.15248
Panel c bottom right	0	149.5	0.531141
Panel c bottom right	1	149.5	0.0994315
Panel c bottom right	2	149.5	0.182456
Panel c bottom right	3	149.5	0.0335653
Panel c bottom right	4	149.5	0.153406
Panel c bottom right	0	150	0.526732
Panel c bottom right	1	150	0.101809
Panel c bottom right	2	150	0.183501
Panel c bottom right	3	150	0.0335836
Panel c bottom right	4	150	0.154375
Panel c bottom right	0	150.5	0.520364
Panel c bottom right	1	150.5	0.106298
Panel c bottom right	2	150.5	0.184328
Panel c bottom right	3	150.5	0.0336219
Panel c bottom right	4	150.5	0.155388
Panel c bottom right	0	151	0.512546
Panel c bottom right	1	151	0.112357
Panel c bottom right	2	151	0.184972
Panel c bottom right	3	151	0.0336804
Panel c bottom right	4	151	0.156445
Panel c bottom right	0	151.5	0.503937
Panel c bottom right	1	151.5	0.119275
Panel c bottom right	2	151.5	0.185485
Panel c bottom right	3	151.5	0.0337594
Panel c bottom right	4	151.5	0.157545
Panel c bottom right	0	152	0.495278
Panel c bottom right	1	152	0.12625
Panel c bottom right	2	152	0.185926
Panel c bottom right	3	152	0.0338598
Panel c bottom right	4	152	0.158686
Panel c bottom right	0	152.5	0.487323
Panel c bottom right	1	152.5	0.132472
Panel c bottom right	2	152.5	0.186357
Panel c bottom right	3	152.5	0.033984
Panel c bottom right	4	152.5	0.159864
Panel c bottom right	0	153	0.480755
Panel c bottom right	1	153	0.137203
Panel c bottom right	2	153	0.18683
Panel c bottom right	3	153	0.0341363
Panel c bottom right	4	153	0.161077
Panel c bottom right	0	153.5	0.476118
Panel c bottom right	1	153.5	0.139859
Panel c bottom right	2	153.5	0.187381
Panel c bottom right	3	153.5	0.0343233
Panel c bottom right	4	153.5	0.162318
Panel c bottom right	0	154	0.473763
Panel c bottom right	1	154	0.140074
Panel c bottom right	2	154	0.188027
Panel c bottom right	3	154	0.0345538
Panel c bottom right	4	154	0.163582
Panel c bottom right	0	154.5	0.473807
Panel c bottom right	1	154.5	0.137733
Panel c bottom right	2	154.5	0.188758
Panel c bottom right	3	154.5	0.0348386
Panel c bottom right	4	154.5	0.164864
Panel c bottom right	0	155	0.476123
Panel c bottom right	1	155	0.132992
Panel c bottom right	2	155	0.189539
Panel c bottom right	3	155	0.0351899
Panel c bottom right	4	155	0.166157
Panel c bottom right	0	155.5	0.480352
Panel c bottom right	1	155.5	0.12626
Panel c bottom right	2	155.5	0.190313
Panel c bottom right	3	155.5	0.0356199
Panel c bottom right	4	155.5	0.167455
Panel c bottom right	0	156	0.485943
Panel c bottom right	1	156	0.118156
Panel c bottom right	2	156	0.191004
Panel c bottom right	3	156	0.0361405
Panel c bottom right	4	156	0.168755
Panel c bottom right	0	156.5	0.492207
Panel c bottom right	1	156.5	0.109451
Panel c bottom right	2	156.5	0.191528
Panel c bottom right	3	156.5	0.0367614
Panel c bottom right	4	156.5	0.170052
Panel c bottom right	0	157	0.498389
Panel c bottom right	1	157	0.100983
Panel c bottom right	2	157	0.191797
Panel c bottom right	3	157	0.0374888
Panel c bottom right	4	157	0.171343
Panel c bottom right	0	157.5	0.503742
Panel c bottom right	1	157.5	0.093576
Panel c bottom right	2	157.5	0.191733
Panel c bottom right	3	157.5	0.0383251
Panel c bottom right	4	157.5	0.172624
Panel c bottom right	0	158	0.507605
Panel c bottom right	1	158	0.0879546
Panel c bottom right	2	158	0.191276
Panel c bottom right	3	158	0.0392672
Panel c bottom right	4	158	0.173897
Panel c bottom right	0	158.5	0.509469
Panel c bottom right	1	158.5	0.0846737
Panel c bottom right	2	158.5	0.19039
Panel c bottom right	3	158.5	0.0403068
Panel c bottom right	4	158.5	0.17516
Panel c bottom right	0	159	0.509021
Panel c bottom right	1	159	0.0840635
Panel c bottom right	2	159	0.189073
Panel c bottom right	3	159	0.0414298
Panel c bottom right	4	159	0.176413
Panel c bottom right	0	159.5	0.506172
Panel c bottom right	1	159.5	0.0861987
Panel c bottom right	2	159.5	0.187354
Panel c bottom right	3	159.5	0.0426168
Panel c bottom right	4	159.5	0.177658
Panel c bottom right	0	160	0.501068
Panel c bottom right	1	160	0.090895
Panel c bottom right	2	160	0.185297
Panel c bottom right	3	160	0.0438443
Panel c bottom right	4	160	0.178895
Panel c bottom right	0	160.5	0.494064
Panel c bottom right	1	160.5	0.0977276
Panel c bottom right	2	160.5	0.182998
Panel c bottom right	3	160.5	0.0450851
Panel c bottom right	4	160.5	0.180125
Panel c bottom right	0	161	0.485688
Panel c bottom right	1	161	0.106078
Panel c bottom right	2	161	0.180576
Panel c bottom right	3	161	0.0463104
Panel c bottom right	4	161	0.181348
Panel c bottom right	0	161.5	0.476589
Panel c bottom right	1	161.5	0.115192
Panel c bottom right	2	161.5	0.178166
Panel c bottom right	3	161.5	0.0474909
Panel c bottom right	4	161.5	0.182562
Panel c bottom right	0	162	0.467464
Panel c bottom right	1	162	0.124261
Panel c bottom right	2	162	0.175911
Panel c bottom right	3	162	0.0485991
Panel c bottom right	4	162	0.183766
Panel c bottom right	0	162.5	0.458997
Panel c bottom right	1	162.5	0.132491
Panel c bottom right	2	162.5	0.173946
Panel c bottom right	3	162.5	0.0496102
Panel c bottom right	4	162.5	0.184956
Panel c bottom right	0	163	0.451785
Panel c bottom right	1	163	0.139187
Panel c bottom right	2	163	0.172394
Panel c bottom right	3	163	0.0505039
Panel c bottom right	4	163	0.18613
Panel c bottom right	0	163.5	0.446288
Panel c bottom right	1	163.5	0.143813
Panel c bottom right	2	163.5	0.171351
Panel c bottom right	3	163.5	0.0512653
Panel c bottom right	4	163.5	0.187283
Panel c bottom right	0	164	0.442783
Panel c bottom right	1	164	0.14604
Panel c bottom right	2	164	0.170884
Panel c bottom right	3	164	0.0518854
Panel c bottom right	4	164	0.188408
Panel c bottom right	0	164.5	0.44134
Panel c bottom right	1	164.5	0.145777
Panel c bottom right	2	164.5	0.171021
Panel c bottom right	3	164.5	0.0523617
Panel c bottom right	4	164.5	0.189501
Panel c bottom right	0	165	0.441822
Panel c bottom right	1	165	0.143171
Panel c bottom right	2	165	0.171754
Panel c bottom right	3	165	0.0526979
Panel c bottom right	4	165	0.190556
Panel c bottom right	0	165.5	0.4439
Panel c bottom right	1	165.5	0.138594
Panel c bottom right	2	165.5	0.173036
Panel c bottom right	3	165.5	0.0529028
Panel c bottom right	4	165.5	0.191567
Panel c bottom right	0	166	0.447086
Panel c bottom right	1	166	0.132603
Panel c bottom right	2	166	0.174791
Panel c bottom right	3	166	0.0529904
Panel c bottom right	4	166	0.19253
Panel c bottom right	0	166.5	0.450787
Panel c bottom right	1	166.5	0.125883
Panel c bottom right	2	166.5	0.176913
Panel c bottom right	3	166.5	0.0529775
Panel c bottom right	4	166.5	0.19344
Panel c bottom right	0	167	0.454359
Panel c bottom right	1	167	0.11918
Panel c bottom right	2	167	0.179282
Panel c bottom right	3	167	0.0528835
Panel c bottom right	4	167	0.194296
Panel c bottom right	0	167.5	0.45718
Panel c bottom right	1	167.5	0.113228
Panel c bottom right	2	167.5	0.181769
Panel c bottom right	3	167.5	0.0527287
Panel c bottom right	4	167.5	0.195095
Panel c bottom right	0	168	0.458705
Panel c bottom right	1	168	0.108678
Panel c bottom right	2	168	0.184247
Panel c bottom right	3	168	0.0525327
Panel c bottom right	4	168	0.195838
Panel c bottom right	0	168.5	0.458524
Panel c bottom right	1	168.5	0.106034
Panel c bottom right	2	168.5	0.186601
Panel c bottom right	3	168.5	0.052314
Panel c bottom right	4	168.5	0.196526
Panel c bottom right	0	169	0.456408
Panel c bottom right	1	169	0.105605
Panel c bottom right	2	169	0.188736
Panel c bottom right	3	169	0.0520889
Panel c bottom right	4	169	0.197162
Panel c bottom right	0	169.5	0.45233
Panel c bottom right	1	169.5	0.107473
Panel c bottom right	2	169.5	0.190579
Panel c bottom right	3	169.5	0.0518707
Panel c bottom right	4	169.5	0.197748
Panel c bottom right	0	170	0.446472
Panel c bottom right	1	170	0.111482
Panel c bottom right	2	170	0.192088
Panel c bottom right	3	170	0.0516701
Panel c bottom right	4	170	0.198287
Panel c bottom right	0	170.5	0.439211
Panel c bottom right	1	170.5	0.117261
Panel c bottom right	2	170.5	0.193249
Panel c bottom right	3	170.5	0.0514948
Panel c bottom right	4	170.5	0.198784
Panel c bottom right	0	171	0.431084
Panel c bottom right	1	171	0.12425
Panel c bottom right	2	171	0.194075
Panel c bottom right	3	171	0.0513497
Panel c bottom right	4	171	0.199242
Panel c bottom right	0	171.5	0.422735
Panel c bottom right	1	171.5	0.131762
Panel c bottom right	2	171.5	0.194601
Panel c bottom right	3	171.5	0.0512377
Panel c bottom right	4	171.5	0.199664
Panel c bottom right	0	172	0.414857
Panel c bottom right	1	172	0.139052
Panel c bottom right	2	172	0.194878
Panel c bottom right	3	172	0.0511599
Panel c bottom right	4	172	0.200053
Panel c bottom right	0	172.5	0.408118
Panel c bottom right	1	172.5	0.145386
Panel c bottom right	2	172.5	0.194968
Panel c bottom right	3	172.5	0.0511164
Panel c bottom right	4	172.5	0.200411
Panel c bottom right	0	173	0.403097
Panel c bottom right	1	173	0.150121
Panel c bottom right	2	173	0.194935
Panel c bottom right	3	173	0.0511068
Panel c bottom right	4	173	0.20074
Panel c bottom right	0	173.5	0.400224
Panel c bottom right	1	173.5	0.152769
Panel c bottom right	2	173.5	0.194838
Panel c bottom right	3	173.5	0.0511301
Panel c bottom right	4	173.5	0.201039
Panel c bottom right	0	174	0.399734
Panel c bottom right	1	174	0.153048
Panel c bottom right	2	174	0.194723
Panel c bottom right	3	174	0.0511858
Panel c bottom right	4	174	0.201309
Panel c bottom right	0	174.5	0.401639
Panel c bottom right	1	174.5	0.150913
Panel c bottom right	2	174.5	0.194627
Panel c bottom right	3	174.5	0.0512729
Panel c bottom right	4	174.5	0.201549
Panel c bottom right	0	175	0.405724
Panel c bottom right	1	175	0.146561
Panel c bottom right	2	175	0.194566
Panel c bottom right	3	175	0.0513906
Panel c bottom right	4	175	0.201759
Panel c bottom right	0	175.5	0.411567
Panel c bottom right	1	175.5	0.140415
Panel c bottom right	2	175.5	0.194544
Panel c bottom right	3	175.5	0.0515376
Panel c bottom right	4	175.5	0.201937
Panel c bottom right	0	176	0.418572
Panel c bottom right	1	176	0.13308
Panel c bottom right	2	176	0.194552
Panel c bottom right	3	176	0.0517118
Panel c bottom right	4	176	0.202084
Panel c bottom right	0	176.5	0.426033
Panel c bottom right	1	176.5	0.125286
Panel c bottom right	2	176.5	0.194571
Panel c bottom right	3	176.5	0.0519102
Panel c bottom right	4	176.5	0.202199
Panel c bottom right	0	177	0.433196
Panel c bottom right	1	177	0.117809
Panel c bottom right	2	177	0.194584
Panel c bottom right	3	177	0.0521282
Panel c bottom right	4	177	0.202283
Panel c bottom right	0	177.5	0.439331
Panel c bottom right	1	177.5	0.111399
Panel c bottom right	2	177.5	0.194573
Panel c bottom right	3	177.5	0.0523597
Panel c bottom right	4	177.5	0.202337
Panel c bottom right	0	178	0.443807
Panel c bottom right	1	178	0.106701
Panel c bottom right	2	178	0.194534
Panel c bottom right	3	178	0.0525969
Panel c bottom right	4	178	0.202361
Panel c bottom right	0	178.5	0.446147
Panel c bottom right	1	178.5	0.104192
Panel c bottom right	2	178.5	0.194474
Panel c bottom right	3	178.5	0.0528304
Panel c bottom right	4	178.5	0.202357
Panel c bottom right	0	179	0.446071
Panel c bottom right	1	179	0.104132
Panel c bottom right	2	179	0.19442
Panel c bottom right	3	179	0.0530498
Panel c bottom right	4	179	0.202327
Panel c bottom right	0	179.5	0.443524
Panel c bottom right	1	179.5	0.106543
Panel c bottom right	2	179.5	0.194416
Panel c bottom right	3	179.5	0.0532442
Panel c bottom right	4	179.5	0.202273
Panel c bottom right	0	180	0.438673
Panel c bottom right	1	180	0.111205
Panel c bottom right	2	180	0.194523
Panel c bottom right	3	180	0.0534027
Panel c bottom right	4	180	0.202196
Panel c bottom right	0	180.5	0.43189
Panel c bottom right	1	180.5	0.117681
Panel c bottom right	2	180.5	0.194816
Panel c bottom right	3	180.5	0.0535156
Panel c bottom right	4	180.5	0.202097
Panel c bottom right	0	181	0.423707
Panel c bottom right	1	181	0.125362
Panel c bottom right	2	181	0.195377
Panel c bottom right	3	181	0.053575
Panel c bottom right	4	181	0.201978
Panel c bottom right	0	181.5	0.414766
Panel c bottom right	1	181.5	0.13353
Panel c bottom right	2	181.5	0.19629
Panel c bottom right	3	181.5	0.0535756
Panel c bottom right	4	181.5	0.201838
Panel c bottom right	0	182	0.405751
Panel c bottom right	1	182	0.141428
Panel c bottom right	2	182	0.197629
Panel c bottom right	3	182	0.0535155
Panel c bottom right	4	182	0.201677
Panel c bottom right	0	182.5	0.39732
Panel c bottom right	1	182.5	0.148332
Panel c bottom right	2	182.5	0.199456
Panel c bottom right	3	182.5	0.0533964
Panel c bottom right	4	182.5	0.201495
Panel c bottom right	0	183	0.390046
Panel c bottom right	1	183	0.153629
Panel c bottom right	2	183	0.201809
Panel c bottom right	3	183	0.0532238
Panel c bottom right	4	183	0.201292
Panel c bottom right	0	183.5	0.384362
Panel c bottom right	1	183.5	0.156864
Panel c bottom right	2	183.5	0.204699
Panel c bottom right	3	183.5	0.0530067
Panel c bottom right	4	183.5	0.201068
Panel c bottom right	0	184	0.380523
Panel c bottom right	1	184	0.157791
Panel c bottom right	2	184	0.208106
Panel c bottom right	3	184	0.0527571
Panel c bottom right	4	184	0.200823
Panel c bottom right	0	184.5	0.378588
Panel c bottom right	1	184.5	0.156386
Panel c bottom right	2	184.5	0.211978
Panel c bottom right	3	184.5	0.0524891
Panel c bottom right	4	184.5	0.200558
Panel c bottom right	0	185	0.378419
Panel c bottom right	1	185	0.152851
Panel c bottom right	2	185	0.216234
Panel c bottom right	3	185	0.0522181
Panel c bottom right	4	185	0.200278
Panel c bottom right	0	185.5	0.379703
Panel c bottom right	1	185.5	0.147588
Panel c bottom right	2	185.5	0.220764
Panel c bottom right	3	185.5	0.0519591
Panel c bottom right	4	185.5	0.199986
Panel c bottom right	0	186	0.381984
Panel c bottom right	1	186	0.141159
Panel c bottom right	2	186	0.225442
Panel c bottom right	3	186	0.0517259
Panel c bottom right	4	186	0.199688
Panel c bottom right	0	186.5	0.384719
Panel c bottom right	1	186.5	0.134229
Panel c bottom right	2	186.5	0.23013
Panel c bottom right	3	186.5	0.0515298
Panel c bottom right	4	186.5	0.199393
Panel c bottom right	0	187	0.387327
Panel c bottom right	1	187	0.127499
Panel c bottom right	2	187	0.234686
Panel c bottom right	3	187	0.0513783
Panel c bottom right	4	187	0.199109
Panel c bottom right	0	187.5	0.389257
Panel c bottom right	1	187.5	0.121643
Panel c bottom right	2	187.5	0.238977
Panel c bottom right	3	187.5	0.0512748
Panel c bottom right	4	187.5	0.198848
Panel c bottom right	0	188	0.390038
Panel c bottom right	1	188	0.117237
Panel c bottom right	2	188	0.242885
Panel c bottom right	3	188	0.051218
Panel c bottom right	4	188	0.198622
Panel c bottom right	0	188.5	0.389327
Panel c bottom right	1	188.5	0.114713
Panel c bottom right	2	188.5	0.246315
Panel c bottom right	3	188.5	0.0512018
Panel c bottom right	4	188.5	0.198443
Panel c bottom right	0	189	0.386948
Panel c bottom right	1	189	0.11431
Panel c bottom right	2	189	0.249201
Panel c bottom right	3	189	0.0512159
Panel c bottom right	4	189	0.198325
Panel c bottom right	0	189.5	0.382903
Panel c bottom right	1	189.5	0.116061
Panel c bottom right	2	189.5	0.251511
Panel c bottom right	3	189.5	0.0512466
Panel c bottom right	4	189.5	0.198278
Panel c bottom right	0	190	0.377377
Panel c bottom right	1	190	0.119787
Panel c bottom right	2	190	0.253243
Panel c bottom right	3	190	0.0512776
Panel c bottom right	4	190	0.198315
Panel c bottom right	0	190.5	0.370719
Panel c bottom right	1	190.5	0.125119
Panel c bottom right	2	190.5	0.254425
Panel c bottom right	3	190.5	0.0512918
Panel c bottom right	4	190.5	0.198446
Panel c bottom right	0	191	0.363406
Panel c bottom right	1	191	0.131533
Panel c bottom right	2	191	0.255113
Panel c bottom right	3	191	0.0512721
Panel c bottom right	4	191	0.198676
Panel c bottom right	0	191.5	0.355998
Panel c bottom right	1	191.5	0.138406
Panel c bottom right	2	191.5	0.25538
Panel c bottom right	3	191.5	0.0512035
Panel c bottom right	4	191.5	0.199012
Panel c bottom right	0	192	0.349082
Panel c bottom right	1	192	0.145076
Panel c bottom right	2	192	0.255312
Panel c bottom right	3	192	0.0510742
Panel c bottom right	4	192	0.199455
Panel c bottom right	0	192.5	0.343211
Panel c bottom right	1	192.5	0.150909
Panel c bottom right	2	192.5	0.254998
Panel c bottom right	3	192.5	0.0508765
Panel c bottom right	4	192.5	0.200005
Panel c bottom right	0	193	0.338848
Panel c bottom right	1	193	0.155365
Panel c bottom right	2	193	0.254522
Panel c bottom right	3	193	0.0506077
Panel c bottom right	4	193	0.200658
Panel c bottom right	0	193.5	0.33632
Panel c bottom right	1	193.5	0.158046
Panel c bottom right	2	193.5	0.253956
Panel c bottom right	3	193.5	0.0502706
Panel c bottom right	4	193.5	0.201407
Panel c bottom right	0	194	0.335781
Panel c bottom right	1	194	0.158744
Panel c bottom right	2	194	0.253355
Panel c bottom right	3	194	0.0498735
Panel c bottom right	4	194	0.202245
Panel c bottom right	0	194.5	0.337197
Panel c bottom right	1	194.5	0.157457
Panel c bottom right	2	194.5	0.252754
Panel c bottom right	3	194.5	0.0494294
Panel c bottom right	4	194.5	0.203163
Panel c bottom right	0	195	0.340341
Panel c bottom right	1	195	0.154391
Panel c bottom right	2	195	0.252166
Panel c bottom right	3	195	0.0489552
Panel c bottom right	4	195	0.204148
Panel c bottom right	0	195.5	0.344819
Panel c bottom right	1	195.5	0.149938
Panel c bottom right	2	195.5	0.251582
Panel c bottom right	3	195.5	0.0484709
Panel c bottom right	4	195.5	0.205189
Panel c bottom right	0	196	0.350104
Panel c bottom right	1	196	0.144642
Panel c bottom right	2	196	0.250981
Panel c bottom right	3	196	0.0479979
Panel c bottom right	4	196	0.206275
Panel c bottom right	0	196.5	0.355585
Panel c bottom right	1	196.5	0.139133
Panel c bottom right	2	196.5	0.250329
Panel c bottom right	3	196.5	0.0475577
Panel c bottom right	4	196.5	0.207395
Panel c bottom right	0	197	0.360631
Panel c bottom right	1	197	0.134073
Panel c bottom right	2	197	0.249587
Panel c bottom right	3	197	0.0471703
Panel c bottom right	4	197	0.208539
Panel c bottom right	0	197.5	0.364649
Panel c bottom right	1	197.5	0.130081
Panel c bottom right	2	197.5	0.248719
Panel c bottom right	3	197.5	0.0468533
Panel c bottom right	4	197.5	0.209697
Panel c bottom right	0	198	0.367142
Panel c bottom right	1	198	0.127673
Panel c bottom right	2	198	0.247702
Panel c bottom right	3	198	0.0466202
Panel c bottom right	4	198	0.210862
Panel c bottom right	0	198.5	0.367762
Panel c bottom right	1	198.5	0.127203
Panel c bottom right	2	198.5	0.246525
Panel c bottom right	3	198.5	0.0464802
Panel c bottom right	4	198.5	0.212029
Panel c bottom right	0	199	0.36634
Panel c bottom right	1	199	0.128833
Panel c bottom right	2	199	0.245197
Panel c bottom right	3	199	0.0464377
Panel c bottom right	4	199	0.213192
Panel c bottom right	0	199.5	0.362902
Panel c bottom right	1	199.5	0.132508
Panel c bottom right	2	199.5	0.243749
Panel c bottom right	3	199.5	0.0464924
[truncated: 2,006 more rows]

## Sheet: Panel d P0
panel	series	x	y
Panel d P0	QC: Raw data	0	0.989365
Panel d P0	QC: Raw data	4	0.873434
Panel d P0	QC: Raw data	8	0.871756
Panel d P0	QC: Raw data	12	0.876774
Panel d P0	QC: Raw data	16	0.820389
Panel d P0	QC: Raw data	20	0.901894
Panel d P0	QC: Raw data	24	0.829851
Panel d P0	QC: Raw data	28	0.818851
Panel d P0	QC: Raw data	32	0.845518
Panel d P0	QC: Raw data	36	0.77742
Panel d P0	QC: Raw data	40	0.844371
Panel d P0	QC: Raw data	44	0.809178
Panel d P0	QC: Raw data	48	0.771852
Panel d P0	QC: Raw data	52	0.780109
Panel d P0	QC: Raw data	56	0.712134
Panel d P0	QC: Raw data	60	0.758929
Panel d P0	QC: Raw data	64	0.749388
Panel d P0	QC: Raw data	68	0.711158
Panel d P0	QC: Raw data	72	0.724672
Panel d P0	QC: Raw data	76	0.66071
Panel d P0	QC: Raw data	80	0.679938
Panel d P0	QC: Raw data	84	0.677045
Panel d P0	QC: Raw data	88	0.620674
Panel d P0	QC: Raw data	92	0.680759
Panel d P0	QC: Raw data	96	0.643039
Panel d P0	QC: Raw data	100	0.616224
Panel d P0	QC: Raw data	104	0.642198
Panel d P0	QC: Raw data	108	0.600672
Panel d P0	QC: Raw data	112	0.621909
Panel d P0	QC: Raw data	116	0.604077
Panel d P0	QC: Raw data	120	0.576025
Panel d P0	QC: Raw data	124	0.602537
Panel d P0	QC: Raw data	128	0.567398
Panel d P0	QC: Raw data	132	0.589805
Panel d P0	QC: Raw data	136	0.578143
Panel d P0	QC: Raw data	140	0.528103
Panel d P0	QC: Raw data	144	0.569781
Panel d P0	QC: Raw data	148	0.534298
Panel d P0	QC: Error Mitigated	0	0.999902
Panel d P0	QC: Error Mitigated	4	0.887029
Panel d P0	QC: Error Mitigated	8	0.898117
Panel d P0	QC: Error Mitigated	12	0.916339
Panel d P0	QC: Error Mitigated	16	0.854979
Panel d P0	QC: Error Mitigated	20	0.948164
Panel d P0	QC: Error Mitigated	24	0.862558
Panel d P0	QC: Error Mitigated	28	0.859329
Panel d P0	QC: Error Mitigated	32	0.899367
Panel d P0	QC: Error Mitigated	36	0.816518
Panel d P0	QC: Error Mitigated	40	0.900166
Panel d P0	QC: Error Mitigated	44	0.873551
Panel d P0	QC: Error Mitigated	48	0.837964
Panel d P0	QC: Error Mitigated	52	0.86105
Panel d P0	QC: Error Mitigated	56	0.766924
Panel d P0	QC: Error Mitigated	60	0.832954
Panel d P0	QC: Error Mitigated	64	0.818255
Panel d P0	QC: Error Mitigated	68	0.768173
Panel d P0	QC: Error Mitigated	72	0.798699
Panel d P0	QC: Error Mitigated	76	0.712986
Panel d P0	QC: Error Mitigated	80	0.740388
Panel d P0	QC: Error Mitigated	84	0.72392
Panel d P0	QC: Error Mitigated	88	0.652325
Panel d P0	QC: Error Mitigated	92	0.749458
Panel d P0	QC: Error Mitigated	96	0.687001
Panel d P0	QC: Error Mitigated	100	0.6394
Panel d P0	QC: Error Mitigated	104	0.673397
Panel d P0	QC: Error Mitigated	108	0.615148
Panel d P0	QC: Error Mitigated	112	0.660555
Panel d P0	QC: Error Mitigated	116	0.618741
Panel d P0	QC: Error Mitigated	120	0.57363
Panel d P0	QC: Error Mitigated	124	0.618188
Panel d P0	QC: Error Mitigated	128	0.563412
Panel d P0	QC: Error Mitigated	132	0.594536
Panel d P0	QC: Error Mitigated	136	0.568494
Panel d P0	QC: Error Mitigated	140	0.508801
Panel d P0	QC: Error Mitigated	144	0.56558
Panel d P0	QC: Error Mitigated	148	0.497836
Panel d P0	Classical Simulation 500fs	0	1
Panel d P0	Classical Simulation 500fs	0.5	0.997799
Panel d P0	Classical Simulation 500fs	1	0.9914
Panel d P0	Classical Simulation 500fs	1.5	0.981391
Panel d P0	Classical Simulation 500fs	2	0.968678
Panel d P0	Classical Simulation 500fs	2.5	0.95439
Panel d P0	Classical Simulation 500fs	3	0.93976
Panel d P0	Classical Simulation 500fs	3.5	0.925997
Panel d P0	Classical Simulation 500fs	4	0.914171
Panel d P0	Classical Simulation 500fs	4.5	0.905112
Panel d P0	Classical Simulation 500fs	5	0.899332
Panel d P0	Classical Simulation 500fs	5.5	0.897016
Panel d P0	Classical Simulation 500fs	6	0.898001
Panel d P0	Classical Simulation 500fs	6.5	0.90182
Panel d P0	Classical Simulation 500fs	7	0.907762
Panel d P0	Classical Simulation 500fs	7.5	0.914951
Panel d P0	Classical Simulation 500fs	8	0.922438
Panel d P0	Classical Simulation 500fs	8.5	0.92929
Panel d P0	Classical Simulation 500fs	9	0.934688
Panel d P0	Classical Simulation 500fs	9.5	0.937982
Panel d P0	Classical Simulation 500fs	10	0.938753
Panel d P0	Classical Simulation 500fs	10.5	0.936846
Panel d P0	Classical Simulation 500fs	11	0.932383
Panel d P0	Classical Simulation 500fs	11.5	0.925751
Panel d P0	Classical Simulation 500fs	12	0.917573
Panel d P0	Classical Simulation 500fs	12.5	0.908645
Panel d P0	Classical Simulation 500fs	13	0.899869
Panel d P0	Classical Simulation 500fs	13.5	0.892173
Panel d P0	Classical Simulation 500fs	14	0.886412
Panel d P0	Classical Simulation 500fs	14.5	0.883281
Panel d P0	Classical Simulation 500fs	15	0.883238
Panel d P0	Classical Simulation 500fs	15.5	0.886441
Panel d P0	Classical Simulation 500fs	16	0.892721
Panel d P0	Classical Simulation 500fs	16.5	0.901581
Panel d P0	Classical Simulation 500fs	17	0.912233
Panel d P0	Classical Simulation 500fs	17.5	0.923673
Panel d P0	Classical Simulation 500fs	18	0.934779
Panel d P0	Classical Simulation 500fs	18.5	0.944421
Panel d P0	Classical Simulation 500fs	19	0.951595
Panel d P0	Classical Simulation 500fs	19.5	0.955517
Panel d P0	Classical Simulation 500fs	20	0.955726
Panel d P0	Classical Simulation 500fs	20.5	0.952126
Panel d P0	Classical Simulation 500fs	21	0.945004
Panel d P0	Classical Simulation 500fs	21.5	0.935001
Panel d P0	Classical Simulation 500fs	22	0.92304
Panel d P0	Classical Simulation 500fs	22.5	0.910226
Panel d P0	Classical Simulation 500fs	23	0.897727
Panel d P0	Classical Simulation 500fs	23.5	0.886655
Panel d P0	Classical Simulation 500fs	24	0.877946
Panel d P0	Classical Simulation 500fs	24.5	0.872277
Panel d P0	Classical Simulation 500fs	25	0.87
Panel d P0	Classical Simulation 500fs	25.5	0.871121
Panel d P0	Classical Simulation 500fs	26	0.875308
Panel d P0	Classical Simulation 500fs	26.5	0.881938
Panel d P0	Classical Simulation 500fs	27	0.890169
Panel d P0	Classical Simulation 500fs	27.5	0.899024
Panel d P0	Classical Simulation 500fs	28	0.907489
Panel d P0	Classical Simulation 500fs	28.5	0.91461
Panel d P0	Classical Simulation 500fs	29	0.919569
Panel d P0	Classical Simulation 500fs	29.5	0.921769
Panel d P0	Classical Simulation 500fs	30	0.920871
Panel d P0	Classical Simulation 500fs	30.5	0.916827
Panel d P0	Classical Simulation 500fs	31	0.909882
Panel d P0	Classical Simulation 500fs	31.5	0.900556
Panel d P0	Classical Simulation 500fs	32	0.889598
Panel d P0	Classical Simulation 500fs	32.5	0.877928
Panel d P0	Classical Simulation 500fs	33	0.866551
Panel d P0	Classical Simulation 500fs	33.5	0.85648
Panel d P0	Classical Simulation 500fs	34	0.848634
Panel d P0	Classical Simulation 500fs	34.5	0.843752
Panel d P0	Classical Simulation 500fs	35	0.842316
Panel d P0	Classical Simulation 500fs	35.5	0.844495
Panel d P0	Classical Simulation 500fs	36	0.850119
Panel d P0	Classical Simulation 500fs	36.5	0.858685
Panel d P0	Classical Simulation 500fs	37	0.869398
Panel d P0	Classical Simulation 500fs	37.5	0.881245
Panel d P0	Classical Simulation 500fs	38	0.893089
Panel d P0	Classical Simulation 500fs	38.5	0.903795
Panel d P0	Classical Simulation 500fs	39	0.912345
Panel d P0	Classical Simulation 500fs	39.5	0.917944
Panel d P0	Classical Simulation 500fs	40	0.920105
Panel d P0	Classical Simulation 500fs	40.5	0.918703
Panel d P0	Classical Simulation 500fs	41	0.913981
Panel d P0	Classical Simulation 500fs	41.5	0.906522
Panel d P0	Classical Simulation 500fs	42	0.897178
Panel d P0	Classical Simulation 500fs	42.5	0.886968
Panel d P0	Classical Simulation 500fs	43	0.876971
Panel d P0	Classical Simulation 500fs	43.5	0.868196
Panel d P0	Classical Simulation 500fs	44	0.861482
Panel d P0	Classical Simulation 500fs	44.5	0.857408
Panel d P0	Classical Simulation 500fs	45	0.856237
Panel d P0	Classical Simulation 500fs	45.5	0.857903
Panel d P0	Classical Simulation 500fs	46	0.862023
Panel d P0	Classical Simulation 500fs	46.5	0.867949
Panel d P0	Classical Simulation 500fs	47	0.874843
Panel d P0	Classical Simulation 500fs	47.5	0.881768
Panel d P0	Classical Simulation 500fs	48	0.887778
Panel d P0	Classical Simulation 500fs	48.5	0.89202
Panel d P0	Classical Simulation 500fs	49	0.893806
Panel d P0	Classical Simulation 500fs	49.5	0.89268
Panel d P0	Classical Simulation 500fs	50	0.88846
Panel d P0	Classical Simulation 500fs	50.5	0.881251
Panel d P0	Classical Simulation 500fs	51	0.87144
Panel d P0	Classical Simulation 500fs	51.5	0.859665
Panel d P0	Classical Simulation 500fs	52	0.846764
Panel d P0	Classical Simulation 500fs	52.5	0.833703
Panel d P0	Classical Simulation 500fs	53	0.821495
Panel d P0	Classical Simulation 500fs	53.5	0.811113
Panel d P0	Classical Simulation 500fs	54	0.803396
Panel d P0	Classical Simulation 500fs	54.5	0.79897
Panel d P0	Classical Simulation 500fs	55	0.798184
Panel d P0	Classical Simulation 500fs	55.5	0.80106
Panel d P0	Classical Simulation 500fs	56	0.807284
Panel d P0	Classical Simulation 500fs	56.5	0.816222
Panel d P0	Classical Simulation 500fs	57	0.826973
Panel d P0	Classical Simulation 500fs	57.5	0.83845
Panel d P0	Classical Simulation 500fs	58	0.849483
Panel d P0	Classical Simulation 500fs	58.5	0.85894
Panel d P0	Classical Simulation 500fs	59	0.865842
Panel d P0	Classical Simulation 500fs	59.5	0.869466
Panel d P0	Classical Simulation 500fs	60	0.869423
Panel d P0	Classical Simulation 500fs	60.5	0.865699
Panel d P0	Classical Simulation 500fs	61	0.858656
Panel d P0	Classical Simulation 500fs	61.5	0.848992
Panel d P0	Classical Simulation 500fs	62	0.83766
Panel d P0	Classical Simulation 500fs	62.5	0.825767
Panel d P0	Classical Simulation 500fs	63	0.814446
Panel d P0	Classical Simulation 500fs	63.5	0.804743
Panel d P0	Classical Simulation 500fs	64	0.7975
Panel d P0	Classical Simulation 500fs	64.5	0.793277
Panel d P0	Classical Simulation 500fs	65	0.792301
Panel d P0	Classical Simulation 500fs	65.5	0.794451
Panel d P0	Classical Simulation 500fs	66	0.799282
Panel d P0	Classical Simulation 500fs	66.5	0.806086
Panel d P0	Classical Simulation 500fs	67	0.813966
Panel d P0	Classical Simulation 500fs	67.5	0.821938
Panel d P0	Classical Simulation 500fs	68	0.829023
Panel d P0	Classical Simulation 500fs	68.5	0.834349
Panel d P0	Classical Simulation 500fs	69	0.837221
Panel d P0	Classical Simulation 500fs	69.5	0.83719
Panel d P0	Classical Simulation 500fs	70	0.834078
Panel d P0	Classical Simulation 500fs	70.5	0.827998
Panel d P0	Classical Simulation 500fs	71	0.819334
Panel d P0	Classical Simulation 500fs	71.5	0.808706
Panel d P0	Classical Simulation 500fs	72	0.796912
Panel d P0	Classical Simulation 500fs	72.5	0.784859
Panel d P0	Classical Simulation 500fs	73	0.773482
Panel d P0	Classical Simulation 500fs	73.5	0.763657
Panel d P0	Classical Simulation 500fs	74	0.756121
Panel d P0	Classical Simulation 500fs	74.5	0.751402
Panel d P0	Classical Simulation 500fs	75	0.74976
Panel d P0	Classical Simulation 500fs	75.5	0.751157
Panel d P0	Classical Simulation 500fs	76	0.755255
Panel d P0	Classical Simulation 500fs	76.5	0.761437
Panel d P0	Classical Simulation 500fs	77	0.768868
Panel d P0	Classical Simulation 500fs	77.5	0.776574
Panel d P0	Classical Simulation 500fs	78	0.783541
Panel d P0	Classical Simulation 500fs	78.5	0.788825
Panel d P0	Classical Simulation 500fs	79	0.791657
Panel d P0	Classical Simulation 500fs	79.5	0.791529
Panel d P0	Classical Simulation 500fs	80	0.78826
Panel d P0	Classical Simulation 500fs	80.5	0.782017
Panel d P0	Classical Simulation 500fs	81	0.773306
Panel d P0	Classical Simulation 500fs	81.5	0.762918
Panel d P0	Classical Simulation 500fs	82	0.751846
Panel d P0	Classical Simulation 500fs	82.5	0.741176
Panel d P0	Classical Simulation 500fs	83	0.731966
Panel d P0	Classical Simulation 500fs	83.5	0.725133
Panel d P0	Classical Simulation 500fs	84	0.721352
Panel d P0	Classical Simulation 500fs	84.5	0.720988
Panel d P0	Classical Simulation 500fs	85	0.724055
Panel d P0	Classical Simulation 500fs	85.5	0.730221
Panel d P0	Classical Simulation 500fs	86	0.738843
Panel d P0	Classical Simulation 500fs	86.5	0.749042
Panel d P0	Classical Simulation 500fs	87	0.759786
Panel d P0	Classical Simulation 500fs	87.5	0.769996
Panel d P0	Classical Simulation 500fs	88	0.778648
Panel d P0	Classical Simulation 500fs	88.5	0.784866
Panel d P0	Classical Simulation 500fs	89	0.787993
Panel d P0	Classical Simulation 500fs	89.5	0.787648
Panel d P0	Classical Simulation 500fs	90	0.78375
Panel d P0	Classical Simulation 500fs	90.5	0.776518
Panel d P0	Classical Simulation 500fs	91	0.766443
Panel d P0	Classical Simulation 500fs	91.5	0.754247
Panel d P0	Classical Simulation 500fs	92	0.740813
Panel d P0	Classical Simulation 500fs	92.5	0.727112
Panel d P0	Classical Simulation 500fs	93	0.714121
Panel d P0	Classical Simulation 500fs	93.5	0.702737
Panel d P0	Classical Simulation 500fs	94	0.693703
Panel d P0	Classical Simulation 500fs	94.5	0.68754
Panel d P0	Classical Simulation 500fs	95	0.684498
Panel d P0	Classical Simulation 500fs	95.5	0.684538
Panel d P0	Classical Simulation 500fs	96	0.687323
Panel d P0	Classical Simulation 500fs	96.5	0.692263
Panel d P0	Classical Simulation 500fs	97	0.698556
Panel d P0	Classical Simulation 500fs	97.5	0.705279
Panel d P0	Classical Simulation 500fs	98	0.711479
Panel d P0	Classical Simulation 500fs	98.5	0.716276
Panel d P0	Classical Simulation 500fs	99	0.718957
Panel d P0	Classical Simulation 500fs	99.5	0.719059
Panel d P0	Classical Simulation 500fs	100	0.71643
Panel d P0	Classical Simulation 500fs	100.5	0.711217
Panel d P0	Classical Simulation 500fs	101	0.703898
Panel d P0	Classical Simulation 500fs	101.5	0.695198
Panel d P0	Classical Simulation 500fs	102	0.686013
Panel d P0	Classical Simulation 500fs	102.5	0.677312
Panel d P0	Classical Simulation 500fs	103	0.670019
Panel d P0	Classical Simulation 500fs	103.5	0.664915
Panel d P0	Classical Simulation 500fs	104	0.662541
Panel d P0	Classical Simulation 500fs	104.5	0.663145
Panel d P0	Classical Simulation 500fs	105	0.666649
Panel d P0	Classical Simulation 500fs	105.5	0.672664
Panel d P0	Classical Simulation 500fs	106	0.680528
Panel d P0	Classical Simulation 500fs	106.5	0.689382
Panel d P0	Classical Simulation 500fs	107	0.698259
Panel d P0	Classical Simulation 500fs	107.5	0.706184
Panel d P0	Classical Simulation 500fs	108	0.712265
Panel d P0	Classical Simulation 500fs	108.5	0.715785
Panel d P0	Classical Simulation 500fs	109	0.716258
Panel d P0	Classical Simulation 500fs	109.5	0.713473
Panel d P0	Classical Simulation 500fs	110	0.707508
Panel d P0	Classical Simulation 500fs	110.5	0.698715
Panel d P0	Classical Simulation 500fs	111	0.687686
Panel d P0	Classical Simulation 500fs	111.5	0.675197
Panel d P0	Classical Simulation 500fs	112	0.662142
Panel d P0	Classical Simulation 500fs	112.5	0.649454
Panel d P0	Classical Simulation 500fs	113	0.638026
Panel d P0	Classical Simulation 500fs	113.5	0.628633
Panel d P0	Classical Simulation 500fs	114	0.621868
Panel d P0	Classical Simulation 500fs	114.5	0.618085
Panel d P0	Classical Simulation 500fs	115	0.617367
Panel d P0	Classical Simulation 500fs	115.5	0.619513
Panel d P0	Classical Simulation 500fs	116	0.624052
Panel d P0	Classical Simulation 500fs	116.5	0.630282
Panel d P0	Classical Simulation 500fs	117	0.637334
Panel d P0	Classical Simulation 500fs	117.5	0.64425
Panel d P0	Classical Simulation 500fs	118	0.650084
Panel d P0	Classical Simulation 500fs	118.5	0.653991
Panel d P0	Classical Simulation 500fs	119	0.655324
Panel d P0	Classical Simulation 500fs	119.5	0.653701
Panel d P0	Classical Simulation 500fs	120	0.649052
Panel d P0	Classical Simulation 500fs	120.5	0.641631
Panel d P0	Classical Simulation 500fs	121	0.631994
Panel d P0	Classical Simulation 500fs	121.5	0.620938
Panel d P0	Classical Simulation 500fs	122	0.609421
Panel d P0	Classical Simulation 500fs	122.5	0.598452
Panel d P0	Classical Simulation 500fs	123	0.588988
Panel d P0	Classical Simulation 500fs	123.5	0.581826
Panel d P0	Classical Simulation 500fs	124	0.57752
Panel d P0	Classical Simulation 500fs	124.5	0.576325
Panel d P0	Classical Simulation 500fs	125	0.578172
Panel d P0	Classical Simulation 500fs	125.5	0.582687
Panel d P0	Classical Simulation 500fs	126	0.58923
Panel d P0	Classical Simulation 500fs	126.5	0.596976
Panel d P0	Classical Simulation 500fs	127	0.604999
Panel d P0	Classical Simulation 500fs	127.5	0.612369
Panel d P0	Classical Simulation 500fs	128	0.618247
Panel d P0	Classical Simulation 500fs	128.5	0.621962
Panel d P0	Classical Simulation 500fs	129	0.623066
Panel d P0	Classical Simulation 500fs	129.5	0.621372
Panel d P0	Classical Simulation 500fs	130	0.616957
Panel d P0	Classical Simulation 500fs	130.5	0.610145
Panel d P0	Classical Simulation 500fs	131	0.601473
Panel d P0	Classical Simulation 500fs	131.5	0.591625
Panel d P0	Classical Simulation 500fs	132	0.58138
Panel d P0	Classical Simulation 500fs	132.5	0.571529
Panel d P0	Classical Simulation 500fs	133	0.562806
Panel d P0	Classical Simulation 500fs	133.5	0.555827
Panel d P0	Classical Simulation 500fs	134	0.551031
Panel d P0	Classical Simulation 500fs	134.5	0.548642
Panel d P0	Classical Simulation 500fs	135	0.548644
Panel d P0	Classical Simulation 500fs	135.5	0.55078
Panel d P0	Classical Simulation 500fs	136	0.554573
Panel d P0	Classical Simulation 500fs	136.5	0.559366
Panel d P0	Classical Simulation 500fs	137	0.564386
Panel d P0	Classical Simulation 500fs	137.5	0.568814
Panel d P0	Classical Simulation 500fs	138	0.571872
Panel d P0	Classical Simulation 500fs	138.5	0.572907
Panel d P0	Classical Simulation 500fs	139	0.571465
Panel d P0	Classical Simulation 500fs	139.5	0.567344
Panel d P0	Classical Simulation 500fs	140	0.56063
Panel d P0	Classical Simulation 500fs	140.5	0.551696
Panel d P0	Classical Simulation 500fs	141	0.541167
Panel d P0	Classical Simulation 500fs	141.5	0.529864
Panel d P0	Classical Simulation 500fs	142	0.518716
Panel d P0	Classical Simulation 500fs	142.5	0.508675
Panel d P0	Classical Simulation 500fs	143	0.500579
Panel d P0	Classical Simulation 500fs	143.5	0.495085
Panel d P0	Classical Simulation 500fs	144	0.4926
Panel d P0	Classical Simulation 500fs	144.5	0.49323
Panel d P0	Classical Simulation 500fs	145	0.496772
Panel d P0	Classical Simulation 500fs	145.5	0.502735
Panel d P0	Classical Simulation 500fs	146	0.510396
Panel d P0	Classical Simulation 500fs	146.5	0.518877
Panel d P0	Classical Simulation 500fs	147	0.527236
Panel d P0	Classical Simulation 500fs	147.5	0.534559
Panel d P0	Classical Simulation 500fs	148	0.540052
Panel d P0	Classical Simulation 500fs	148.5	0.543109
Panel d P0	Classical Simulation 500fs	149	0.543361
Panel d P0	Classical Simulation 500fs	149.5	0.540701
Panel d P0	Classical Simulation 500fs	150	0.535284
Panel d P0	Classical Simulation 112.5fs	0	1
Panel d P0	Classical Simulation 112.5fs	0.5	0.997799
Panel d P0	Classical Simulation 112.5fs	1	0.9914
Panel d P0	Classical Simulation 112.5fs	1.5	0.981391
Panel d P0	Classical Simulation 112.5fs	2	0.968678
Panel d P0	Classical Simulation 112.5fs	2.5	0.95439
Panel d P0	Classical Simulation 112.5fs	3	0.93976
Panel d P0	Classical Simulation 112.5fs	3.5	0.925998
Panel d P0	Classical Simulation 112.5fs	4	0.914175
Panel d P0	Classical Simulation 112.5fs	4.5	0.90512
Panel d P0	Classical Simulation 112.5fs	5	0.899348
Panel d P0	Classical Simulation 112.5fs	5.5	0.897044
Panel d P0	Classical Simulation 112.5fs	6	0.898046
Panel d P0	Classical Simulation 112.5fs	6.5	0.901886
Panel d P0	Classical Simulation 112.5fs	7	0.907853
Panel d P0	Classical Simulation 112.5fs	7.5	0.91507
Panel d P0	Classical Simulation 112.5fs	8	0.922586
Panel d P0	Classical Simulation 112.5fs	8.5	0.929466
Panel d P0	Classical Simulation 112.5fs	9	0.934888
Panel d P0	Classical Simulation 112.5fs	9.5	0.938202
Panel d P0	Classical Simulation 112.5fs	10	0.938988
Panel d P0	Classical Simulation 112.5fs	10.5	0.937093
Panel d P0	Classical Simulation 112.5fs	11	0.932638
Panel d P0	Classical Simulation 112.5fs	11.5	0.926014
Panel d P0	Classical Simulation 112.5fs	12	0.917844
Panel d P0	Classical Simulation 112.5fs	12.5	0.908925
Panel d P0	Classical Simulation 112.5fs	13	0.900158
Panel d P0	Classical Simulation 112.5fs	13.5	0.892468
Panel d P0	Classical Simulation 112.5fs	14	0.886705
Panel d P0	Classical Simulation 112.5fs	14.5	0.88356
Panel d P0	Classical Simulation 112.5fs	15	0.883482
Panel d P0	Classical Simulation 112.5fs	15.5	0.886626
Panel d P0	Classical Simulation 112.5fs	16	0.892819
Panel d P0	Classical Simulation 112.5fs	16.5	0.901566
Panel d P0	Classical Simulation 112.5fs	17	0.912082
Panel d P0	Classical Simulation 112.5fs	17.5	0.923374
Panel d P0	Classical Simulation 112.5fs	18	0.934329
Panel d P0	Classical Simulation 112.5fs	18.5	0.943834
Panel d P0	Classical Simulation 112.5fs	19	0.950896
Panel d P0	Classical Simulation 112.5fs	19.5	0.954745
Panel d P0	Classical Simulation 112.5fs	20	0.954927
Panel d P0	Classical Simulation 112.5fs	20.5	0.95135
Panel d P0	Classical Simulation 112.5fs	21	0.944299
Panel d P0	Classical Simulation 112.5fs	21.5	0.934409
Panel d P0	Classical Simulation 112.5fs	22	0.922591
Panel d P0	Classical Simulation 112.5fs	22.5	0.909939
Panel d P0	Classical Simulation 112.5fs	23	0.897607
Panel d P0	Classical Simulation 112.5fs	23.5	0.886696
Panel d P0	Classical Simulation 112.5fs	24	0.878143
Panel d P0	Classical Simulation 112.5fs	24.5	0.872606
Panel d P0	Classical Simulation 112.5fs	25	0.870446
Panel d P0	Classical Simulation 112.5fs	25.5	0.871668
Panel d P0	Classical Simulation 112.5fs	26	0.875947
Panel d P0	Classical Simulation 112.5fs	26.5	0.882665
Panel d P0	Classical Simulation 112.5fs	27	0.890982
Panel d P0	Classical Simulation 112.5fs	27.5	0.899919
Panel d P0	Classical Simulation 112.5fs	28	0.908465
Panel d P0	Classical Simulation 112.5fs	28.5	0.915666
Panel d P0	Classical Simulation 112.5fs	29	0.9207
Panel d P0	Classical Simulation 112.5fs	29.5	0.922967
Panel d P0	Classical Simulation 112.5fs	30	0.922127
Panel d P0	Classical Simulation 112.5fs	30.5	0.918133
Panel d P0	Classical Simulation 112.5fs	31	0.911235
Panel d P0	Classical Simulation 112.5fs	31.5	0.901953
Panel d P0	Classical Simulation 112.5fs	32	0.891041
Panel d P0	Classical Simulation 112.5fs	32.5	0.879417
Panel d P0	Classical Simulation 112.5fs	33	0.868089
Panel d P0	Classical Simulation 112.5fs	33.5	0.858061
Panel d P0	Classical Simulation 112.5fs	34	0.85024
Panel d P0	Classical Simulation 112.5fs	34.5	0.845352
Panel d P0	Classical Simulation 112.5fs	35	0.843866
Panel d P0	Classical Simulation 112.5fs	35.5	0.84594
Panel d P0	Classical Simulation 112.5fs	36	0.851397
Panel d P0	Classical Simulation 112.5fs	36.5	0.859733
Panel d P0	Classical Simulation 112.5fs	37	0.870164
Panel d P0	Classical Simulation 112.5fs	37.5	0.881691
Panel d P0	Classical Simulation 112.5fs	38	0.893205
Panel d P0	Classical Simulation 112.5fs	38.5	0.903598
Panel d P0	Classical Simulation 112.5fs	39	0.911881
Panel d P0	Classical Simulation 112.5fs	39.5	0.917286
Panel d P0	Classical Simulation 112.5fs	40	0.919343
Panel d P0	Classical Simulation 112.5fs	40.5	0.917936
Panel d P0	Classical Simulation 112.5fs	41	0.913308
Panel d P0	Classical Simulation 112.5fs	41.5	0.906029
Panel d P0	Classical Simulation 112.5fs	42	0.896931
Panel d P0	Classical Simulation 112.5fs	42.5	0.887012
Panel d P0	Classical Simulation 112.5fs	43	0.877324
Panel d P0	Classical Simulation 112.5fs	43.5	0.868855
Panel d P0	Classical Simulation 112.5fs	44	0.862427
Panel d P0	Classical Simulation 112.5fs	44.5	0.858609
Panel d P0	Classical Simulation 112.5fs	45	0.857663
Panel d P0	Classical Simulation 112.5fs	45.5	0.859527
Panel d P0	Classical Simulation 112.5fs	46	0.863826
Panel d P0	Classical Simulation 112.5fs	46.5	0.869924
Panel d P0	Classical Simulation 112.5fs	47	0.876991
Panel d P0	Classical Simulation 112.5fs	47.5	0.884095
Panel d P0	Classical Simulation 112.5fs	48	0.890296
Panel d P0	Classical Simulation 112.5fs	48.5	0.894739
Panel d P0	Classical Simulation 112.5fs	49	0.896732
Panel d P0	Classical Simulation 112.5fs	49.5	0.895818
Panel d P0	Classical Simulation 112.5fs	50	0.891811
Panel d P0	Classical Simulation 112.5fs	50.5	0.884815
Panel d P0	Classical Simulation 112.5fs	51	0.875216
Panel d P0	Classical Simulation 112.5fs	51.5	0.863653
Panel d P0	Classical Simulation 112.5fs	52	0.850962
Panel d P0	Classical Simulation 112.5fs	52.5	0.838107
Panel d P0	Classical Simulation 112.5fs	53	0.826094
Panel d P0	Classical Simulation 112.5fs	53.5	0.815884
Panel d P0	Classical Simulation 112.5fs	54	0.808301
Panel d P0	Classical Simulation 112.5fs	54.5	0.803955
Panel d P0	Classical Simulation 112.5fs	55	0.803176
Panel d P0	Classical Simulation 112.5fs	55.5	0.805972
Panel d P0	Classical Simulation 112.5fs	56	0.812026
Panel d P0	Classical Simulation 112.5fs	56.5	0.820707
Panel d P0	Classical Simulation 112.5fs	57	0.831132
Panel d P0	Classical Simulation 112.5fs	57.5	0.842242
Panel d P0	Classical Simulation 112.5fs	58	0.852905
Panel d P0	Classical Simulation 112.5fs	58.5	0.862032
Panel d P0	Classical Simulation 112.5fs	59	0.868682
Panel d P0	Classical Simulation 112.5fs	59.5	0.872168
Panel d P0	Classical Simulation 112.5fs	60	0.872123
Panel d P0	Classical Simulation 112.5fs	60.5	0.86854
Panel d P0	Classical Simulation 112.5fs	61	0.861773
Panel d P0	Classical Simulation 112.5fs	61.5	0.852497
Panel d P0	Classical Simulation 112.5fs	62	0.841629
Panel d P0	Classical Simulation 112.5fs	62.5	0.830236
Panel d P0	Classical Simulation 112.5fs	63	0.819412
Panel d P0	Classical Simulation 112.5fs	63.5	0.810167
Panel d P0	Classical Simulation 112.5fs	64	0.80332
Panel d P0	Classical Simulation 112.5fs	64.5	0.799419
Panel d P0	Classical Simulation 112.5fs	65	0.798692
Panel d P0	Classical Simulation 112.5fs	65.5	0.801029
Panel d P0	Classical Simulation 112.5fs	66	0.806006
Panel d P0	Classical Simulation 112.5fs	66.5	0.812935
Panel d P0	Classical Simulation 112.5fs	67	0.820944
Panel d P0	Classical Simulation 112.5fs	67.5	0.829063
Panel d P0	Classical Simulation 112.5fs	68	0.836329
Panel d P0	Classical Simulation 112.5fs	68.5	0.84187
Panel d P0	Classical Simulation 112.5fs	69	0.844995
Panel d P0	Classical Simulation 112.5fs	69.5	0.845246
Panel d P0	Classical Simulation 112.5fs	70	0.842443
Panel d P0	Classical Simulation 112.5fs	70.5	0.836691
Panel d P0	Classical Simulation 112.5fs	71	0.828368
Panel d P0	Classical Simulation 112.5fs	71.5	0.818089
Panel d P0	Classical Simulation 112.5fs	72	0.806648
Panel d P0	Classical Simulation 112.5fs	72.5	0.794946
Panel d P0	Classical Simulation 112.5fs	73	0.783908
Panel d P0	Classical Simulation 112.5fs	73.5	0.774397
Panel d P0	Classical Simulation 112.5fs	74	0.767135
Panel d P0	Classical Simulation 112.5fs	74.5	0.762628
Panel d P0	Classical Simulation 112.5fs	75	0.761119
Panel d P0	Classical Simulation 112.5fs	75.5	0.762559
Panel d P0	Classical Simulation 112.5fs	76	0.766602
Panel d P0	Classical Simulation 112.5fs	76.5	0.77264
Panel d P0	Classical Simulation 112.5fs	77	0.779854
Panel d P0	Classical Simulation 112.5fs	77.5	0.787301
Panel d P0	Classical Simulation 112.5fs	78	0.794004
Panel d P0	Classical Simulation 112.5fs	78.5	0.799065
Panel d P0	Classical Simulation 112.5fs	79	0.801744
Panel d P0	Classical Simulation 112.5fs	79.5	0.801567
Panel d P0	Classical Simulation 112.5fs	80	0.798365
Panel d P0	Classical Simulation 112.5fs	80.5	0.792305
Panel d P0	Classical Simulation 112.5fs	81	0.783871
Panel d P0	Classical Simulation 112.5fs	81.5	0.773822
Panel d P0	Classical Simulation 112.5fs	82	0.763104
Panel d P0	Classical Simulation 112.5fs	82.5	0.752758
Panel d P0	Classical Simulation 112.5fs	83	0.743802
Panel d P0	Classical Simulation 112.5fs	83.5	0.73712
Panel d P0	Classical Simulation 112.5fs	84	0.733377
Panel d P0	Classical Simulation 112.5fs	84.5	0.732941
Panel d P0	Classical Simulation 112.5fs	85	0.735846
Panel d P0	Classical Simulation 112.5fs	85.5	0.741796
Panel d P0	Classical Simulation 112.5fs	86	0.750194
Panel d P0	Classical Simulation 112.5fs	86.5	0.760204
Panel d P0	Classical Simulation 112.5fs	87	0.770834
Panel d P0	Classical Simulation 112.5fs	87.5	0.781037
Panel d P0	Classical Simulation 112.5fs	88	0.789806
Panel d P0	Classical Simulation 112.5fs	88.5	0.796268
Panel d P0	Classical Simulation 112.5fs	89	0.799763
Panel d P0	Classical Simulation 112.5fs	89.5	0.799892
Panel d P0	Classical Simulation 112.5fs	90	0.796554
Panel d P0	Classical Simulation 112.5fs	90.5	0.789945
Panel d P0	Classical Simulation 112.5fs	91	0.780537
Panel d P0	Classical Simulation 112.5fs	91.5	0.769031
Panel d P0	Classical Simulation 112.5fs	92	0.756295
Panel d P0	Classical Simulation 112.5fs	92.5	0.743282
Panel d P0	Classical Simulation 112.5fs	93	0.730951
Panel d P0	Classical Simulation 112.5fs	93.5	0.720181
Panel d P0	Classical Simulation 112.5fs	94	0.711692
Panel d P0	Classical Simulation 112.5fs	94.5	0.70598
Panel d P0	Classical Simulation 112.5fs	95	0.703277
Panel d P0	Classical Simulation 112.5fs	95.5	0.703524
Panel d P0	Classical Simulation 112.5fs	96	0.706379
Panel d P0	Classical Simulation 112.5fs	96.5	0.711252
Panel d P0	Classical Simulation 112.5fs	97	0.71736
Panel d P0	Classical Simulation 112.5fs	97.5	0.723811
Panel d P0	Classical Simulation 112.5fs	98	0.72969
Panel d P0	Classical Simulation 112.5fs	98.5	0.734162
Panel d P0	Classical Simulation 112.5fs	99	0.736557
Panel d P0	Classical Simulation 112.5fs	99.5	0.736447
Panel d P0	Classical Simulation 112.5fs	100	0.733692
Panel d P0	Classical Simulation 112.5fs	100.5	0.728458
Panel d P0	Classical Simulation 112.5fs	101	0.721201
Panel d P0	Classical Simulation 112.5fs	101.5	0.712616
Panel d P0	Classical Simulation 112.5fs	102	0.703563
Panel d P0	Classical Simulation 112.5fs	102.5	0.694968
Panel d P0	Classical Simulation 112.5fs	103	0.687724
Panel d P0	Classical Simulation 112.5fs	103.5	0.682587
Panel d P0	Classical Simulation 112.5fs	104	0.680096
Panel d P0	Classical Simulation 112.5fs	104.5	0.680512
Panel d P0	Classical Simulation 112.5fs	105	0.683791
Panel d P0	Classical Simulation 112.5fs	105.5	0.689586
Panel d P0	Classical Simulation 112.5fs	106	0.697289
Panel d P0	Classical Simulation 112.5fs	106.5	0.70609
Panel d P0	Classical Simulation 112.5fs	107	0.715061
Panel d P0	Classical Simulation 112.5fs	107.5	0.723253
Panel d P0	Classical Simulation 112.5fs	108	0.729785
Panel d P0	Classical Simulation 112.5fs	108.5	0.733931
Panel d P0	Classical Simulation 112.5fs	109	0.735181
Panel d P0	Classical Simulation 112.5fs	109.5	0.733294
Panel d P0	Classical Simulation 112.5fs	110	0.728308
Panel d P0	Classical Simulation 112.5fs	110.5	0.720539
Panel d P0	Classical Simulation 112.5fs	111	0.710546
Panel d P0	Classical Simulation 112.5fs	111.5	0.699077
Panel d P0	Classical Simulation 112.5fs	112	0.687006
Panel d P0	Classical Simulation 112.5fs	112.5	0.675247
Panel d P0	Classical Simulation 112.5fs	113	0.66468
Panel d P0	Classical Simulation 112.5fs	113.5	0.656065
Panel d P0	Classical Simulation 112.5fs	114	0.649982
Panel d P0	Classical Simulation 112.5fs	114.5	0.646767
Panel d P0	Classical Simulation 112.5fs	115	0.64649
Panel d P0	Classical Simulation 112.5fs	115.5	0.648939
Panel d P0	Classical Simulation 112.5fs	116	0.653639
Panel d P0	Classical Simulation 112.5fs	116.5	0.659898
Panel d P0	Classical Simulation 112.5fs	117	0.666863
Panel d P0	Classical Simulation 112.5fs	117.5	0.673612
Panel d P0	Classical Simulation 112.5fs	118	0.679236
Panel d P0	Classical Simulation 112.5fs	118.5	0.682936
Panel d P0	Classical Simulation 112.5fs	119	0.684105
Panel d P0	Classical Simulation 112.5fs	119.5	0.682393
Panel d P0	Classical Simulation 112.5fs	120	0.677746
Panel d P0	Classical Simulation 112.5fs	120.5	0.670418
Panel d P0	Classical Simulation 112.5fs	121	0.660944
Panel d P0	Classical Simulation 112.5fs	121.5	0.650087
Panel d P0	Classical Simulation 112.5fs	122	0.638761
Panel d P0	Classical Simulation 112.5fs	122.5	0.627931
Panel d P0	Classical Simulation 112.5fs	123	0.618518
Panel d P0	Classical Simulation 112.5fs	123.5	0.611297
Panel d P0	Classical Simulation 112.5fs	124	0.606819
Panel d P0	Classical Simulation 112.5fs	124.5	0.60536
Panel d P0	Classical Simulation 112.5fs	125	0.606892
Panel d P0	Classical Simulation 112.5fs	125.5	0.611092
Panel d P0	Classical Simulation 112.5fs	126	0.617384
Panel d P0	Classical Simulation 112.5fs	126.5	0.624997
Panel d P0	Classical Simulation 112.5fs	127	0.633052
Panel d P0	Classical Simulation 112.5fs	127.5	0.640649
Panel d P0	Classical Simulation 112.5fs	128	0.646959
Panel d P0	Classical Simulation 112.5fs	128.5	0.651297
Panel d P0	Classical Simulation 112.5fs	129	0.653191
Panel d P0	Classical Simulation 112.5fs	129.5	0.652414
Panel d P0	Classical Simulation 112.5fs	130	0.649003
Panel d P0	Classical Simulation 112.5fs	130.5	0.643243
Panel d P0	Classical Simulation 112.5fs	131	0.635637
Panel d P0	Classical Simulation 112.5fs	131.5	0.62685
Panel d P0	Classical Simulation 112.5fs	132	0.617643
Panel d P0	Classical Simulation 112.5fs	132.5	0.6088
Panel d P0	Classical Simulation 112.5fs	133	0.601055
Panel d P0	Classical Simulation 112.5fs	133.5	0.595018
Panel d P0	Classical Simulation 112.5fs	134	0.591121
Panel d P0	Classical Simulation 112.5fs	134.5	0.589576
Panel d P0	Classical Simulation 112.5fs	135	0.590349
Panel d P0	Classical Simulation 112.5fs	135.5	0.593168
Panel d P0	Classical Simulation 112.5fs	136	0.597539
Panel d P0	Classical Simulation 112.5fs	136.5	0.602796
Panel d P0	Classical Simulation 112.5fs	137	0.608162
Panel d P0	Classical Simulation 112.5fs	137.5	0.612828
Panel d P0	Classical Simulation 112.5fs	138	0.616035
Panel d P0	Classical Simulation 112.5fs	138.5	0.617151
Panel d P0	Classical Simulation 112.5fs	139	0.615747
Panel d P0	Classical Simulation 112.5fs	139.5	0.611641
Panel d P0	Classical Simulation 112.5fs	140	0.604929
Panel d P0	Classical Simulation 112.5fs	140.5	0.595982
Panel d P0	Classical Simulation 112.5fs	141	0.585412
Panel d P0	Classical Simulation 112.5fs	141.5	0.574017
Panel d P0	Classical Simulation 112.5fs	142	0.562701
Panel d P0	Classical Simulation 112.5fs	142.5	0.55238
Panel d P0	Classical Simulation 112.5fs	143	0.543889
Panel d P0	Classical Simulation 112.5fs	143.5	0.537895
Panel d P0	Classical Simulation 112.5fs	144	0.534832
Panel d P0	Classical Simulation 112.5fs	144.5	0.534849
Panel d P0	Classical Simulation 112.5fs	145	0.537803
Panel d P0	Classical Simulation 112.5fs	145.5	0.543274
Panel d P0	Classical Simulation 112.5fs	146	0.550607
Panel d P0	Classical Simulation 112.5fs	146.5	0.558982
Panel d P0	Classical Simulation 112.5fs	147	0.567497
Panel d P0	Classical Simulation 112.5fs	147.5	0.575257
Panel d P0	Classical Simulation 112.5fs	148	0.58146
Panel d P0	Classical Simulation 112.5fs	148.5	0.585466
Panel d P0	Classical Simulation 112.5fs	149	0.586861
Panel d P0	Classical Simulation 112.5fs	149.5	0.58548
Panel d P0	Classical Simulation 112.5fs	150	0.581418
Panel d P0	Classical Simulation 50fs	0	1
Panel d P0	Classical Simulation 50fs	0.5	0.997799
Panel d P0	Classical Simulation 50fs	1	0.9914
Panel d P0	Classical Simulation 50fs	1.5	0.981391
Panel d P0	Classical Simulation 50fs	2	0.968678
Panel d P0	Classical Simulation 50fs	2.5	0.95439
Panel d P0	Classical Simulation 50fs	3	0.939761
Panel d P0	Classical Simulation 50fs	3.5	0.926001
Panel d P0	Classical Simulation 50fs	4	0.914181
Panel d P0	Classical Simulation 50fs	4.5	0.905134
Panel d P0	Classical Simulation 50fs	5	0.899375
Panel d P0	Classical Simulation 50fs	5.5	0.897089
Panel d P0	Classical Simulation 50fs	6	0.898118
Panel d P0	Classical Simulation 50fs	6.5	0.901992
Panel d P0	Classical Simulation 50fs	7	0.907999
Panel d P0	Classical Simulation 50fs	7.5	0.915261
Panel d P0	Classical Simulation 50fs	8	0.922822
Panel d P0	Classical Simulation 50fs	8.5	0.929746
Panel d P0	Classical Simulation 50fs	9	0.935207
Panel d P0	Classical Simulation 50fs	9.5	0.938552
Panel d P0	Classical Simulation 50fs	10	0.939362
Panel d P0	Classical Simulation 50fs	10.5	0.937484
Panel d P0	Classical Simulation 50fs	11	0.933043
Panel d P0	Classical Simulation 50fs	11.5	0.926431
Panel d P0	Classical Simulation 50fs	12	0.918272
Panel d P0	Classical Simulation 50fs	12.5	0.909368
Panel d P0	Classical Simulation 50fs	13	0.900615
Panel d P0	Classical Simulation 50fs	13.5	0.892934
Panel d P0	Classical Simulation 50fs	14	0.887169
Panel d P0	Classical Simulation 50fs	14.5	0.884001
Panel d P0	Classical Simulation 50fs	15	0.883871
Panel d P0	Classical Simulation 50fs	15.5	0.886926
Panel d P0	Classical Simulation 50fs	16	0.892989
Panel d P0	Classical Simulation 50fs	16.5	0.901565
Panel d P0	Classical Simulation 50fs	17	0.911879
Panel d P0	Classical Simulation 50fs	17.5	0.922946
Panel d P0	Classical Simulation 50fs	18	0.933676
Panel d P0	Classical Simulation 50fs	18.5	0.942972
Panel d P0	Classical Simulation 50fs	19	0.949865
Panel d P0	Classical Simulation 50fs	19.5	0.953603
Panel d P0	Classical Simulation 50fs	20	0.953744
Panel d P0	Classical Simulation 50fs	20.5	0.950203
Panel d P0	Classical Simulation 50fs	21	0.943259
Panel d P0	Classical Simulation 50fs	21.5	0.933538
Panel d P0	Classical Simulation 50fs	22	0.921936
Panel d P0	Classical Simulation 50fs	22.5	0.909525
Panel d P0	Classical Simulation 50fs	23	0.89745
Panel d P0	Classical Simulation 50fs	23.5	0.88678
Panel d P0	Classical Simulation 50fs	24	0.87844
Panel d P0	Classical Simulation 50fs	24.5	0.873097
Panel d P0	Classical Simulation 50fs	25	0.871102
Panel d P0	Classical Simulation 50fs	25.5	0.872465
Panel d P0	Classical Simulation 50fs	26	0.876867
Panel d P0	Classical Simulation 50fs	26.5	0.883697
Panel d P0	Classical Simulation 50fs	27	0.892121
Panel d P0	Classical Simulation 50fs	27.5	0.901165
Panel d P0	Classical Simulation 50fs	28	0.909819
Panel d P0	Classical Simulation 50fs	28.5	0.917125
Panel d P0	Classical Simulation 50fs	29	0.92226
Panel d P0	Classical Simulation 50fs	29.5	0.924621
Panel d P0	Classical Simulation 50fs	30	0.923869
Panel d P0	Classical Simulation 50fs	30.5	0.919956
Panel d P0	Classical Simulation 50fs	31	0.913134
Panel d P0	Classical Simulation 50fs	31.5	0.903929
Panel d P0	Classical Simulation 50fs	32	0.893097
Panel d P0	Classical Simulation 50fs	32.5	0.881557
Panel d P0	Classical Simulation 50fs	33	0.870311
Panel d P0	Classical Simulation 50fs	33.5	0.860353
Panel d P0	Classical Simulation 50fs	34	0.852576
Panel d P0	Classical Simulation 50fs	34.5	0.847689
Panel d P0	Classical Simulation 50fs	35	0.846138
Panel d P0	Classical Simulation 50fs	35.5	0.848067
Panel d P0	Classical Simulation 50fs	36	0.853289
Panel d P0	Classical Simulation 50fs	36.5	0.861302
Panel d P0	Classical Simulation 50fs	37	0.871333
Panel d P0	Classical Simulation 50fs	37.5	0.88241
Panel d P0	Classical Simulation 50fs	38	0.893458
Panel d P0	Classical Simulation 50fs	38.5	0.90341
Panel d P0	Classical Simulation 50fs	39	0.911316
Panel d P0	Classical Simulation 50fs	39.5	0.916444
Panel d P0	Classical Simulation 50fs	40	0.918353
Panel d P0	Classical Simulation 50fs	40.5	0.916936
Panel d P0	Classical Simulation 50fs	41	0.912434
Panel d P0	Classical Simulation 50fs	41.5	0.905402
Panel d P0	Classical Simulation 50fs	42	0.896643
Panel d P0	Classical Simulation 50fs	42.5	0.887122
Panel d P0	Classical Simulation 50fs	43	0.877853
Panel d P0	Classical Simulation 50fs	43.5	0.869796
Panel d P0	Classical Simulation 50fs	44	0.863746
Panel d P0	Classical Simulation 50fs	44.5	0.86026
Panel d P0	Classical Simulation 50fs	45	0.859596
Panel d P0	Classical Simulation 50fs	45.5	0.861699
Panel d P0	Classical Simulation 50fs	46	0.866206
Panel d P0	Classical Simulation 50fs	46.5	0.872497
Panel d P0	Classical Simulation 50fs	47	0.879756
Panel d P0	Classical Simulation 50fs	47.5	0.887063
Panel d P0	Classical Simulation 50fs	48	0.893486
Panel d P0	Classical Simulation 50fs	48.5	0.898171
Panel d P0	Classical Simulation 50fs	49	0.900427
Panel d P0	Classical Simulation 50fs	49.5	0.899792
Panel d P0	Classical Simulation 50fs	50	0.896075
Panel d P0	Classical Simulation 50fs	50.5	0.889378
Panel d P0	Classical Simulation 50fs	51	0.880087
Panel d P0	Classical Simulation 50fs	51.5	0.868837
Panel d P0	Classical Simulation 50fs	52	0.856464
Panel d P0	Classical Simulation 50fs	52.5	0.843924
Panel d P0	Classical Simulation 50fs	53	0.832217
Panel d P0	Classical Simulation 50fs	53.5	0.822277
Panel d P0	Classical Simulation 50fs	54	0.814912
Panel d P0	Classical Simulation 50fs	54.5	0.810706
Panel d P0	Classical Simulation 50fs	55	0.809966
Panel d P0	Classical Simulation 50fs	55.5	0.812685
Panel d P0	Classical Simulation 50fs	56	0.818538
Panel d P0	Classical Simulation 50fs	56.5	0.826903
Panel d P0	Classical Simulation 50fs	57	0.836919
Panel d P0	Classical Simulation 50fs	57.5	0.847562
Panel d P0	Classical Simulation 50fs	58	0.857753
Panel d P0	Classical Simulation 50fs	58.5	0.866455
Panel d P0	Classical Simulation 50fs	59	0.872783
Panel d P0	Classical Simulation 50fs	59.5	0.876092
Panel d P0	Classical Simulation 50fs	60	0.876043
Panel d P0	Classical Simulation 50fs	60.5	0.872639
Panel d P0	Classical Simulation 50fs	61	0.866224
Panel d P0	Classical Simulation 50fs	61.5	0.857438
Panel d P0	Classical Simulation 50fs	62	0.847159
Panel d P0	Classical Simulation 50fs	62.5	0.836397
Panel d P0	Classical Simulation 50fs	63	0.826194
Panel d P0	Classical Simulation 50fs	63.5	0.817516
Panel d P0	Classical Simulation 50fs	64	0.811147
Panel d P0	Classical Simulation 50fs	64.5	0.807621
Panel d P0	Classical Simulation 50fs	65	0.807164
Panel d P0	Classical Simulation 50fs	65.5	0.809683
Panel d P0	Classical Simulation 50fs	66	0.814779
Panel d P0	Classical Simulation 50fs	66.5	0.821798
Panel d P0	Classical Simulation 50fs	67	0.829896
Panel d P0	Classical Simulation 50fs	67.5	0.838135
Panel d P0	Classical Simulation 50fs	68	0.845567
Panel d P0	Classical Simulation 50fs	68.5	0.851335
Panel d P0	Classical Simulation 50fs	69	0.854749
Panel d P0	Classical Simulation 50fs	69.5	0.85535
Panel d P0	Classical Simulation 50fs	70	0.85295
Panel d P0	Classical Simulation 50fs	70.5	0.847646
Panel d P0	Classical Simulation 50fs	71	0.839809
Panel d P0	Classical Simulation 50fs	71.5	0.830044
Panel d P0	Classical Simulation 50fs	72	0.819136
Panel d P0	Classical Simulation 50fs	72.5	0.807975
Panel d P0	Classical Simulation 50fs	73	0.797468
Panel d P0	Classical Simulation 50fs	73.5	0.788458
Panel d P0	Classical Simulation 50fs	74	0.781642
Panel d P0	Classical Simulation 50fs	74.5	0.777502
Panel d P0	Classical Simulation 50fs	75	0.776257
Panel d P0	Classical Simulation 50fs	75.5	0.77784
Panel d P0	Classical Simulation 50fs	76	0.781901
Panel d P0	Classical Simulation 50fs	76.5	0.787837
Panel d P0	Classical Simulation 50fs	77	0.794853
Panel d P0	Classical Simulation 50fs	77.5	0.802043
Panel d P0	Classical Simulation 50fs	78	0.808476
Panel d P0	Classical Simulation 50fs	78.5	0.813302
Panel d P0	Classical Simulation 50fs	79	0.815834
Panel d P0	Classical Simulation 50fs	79.5	0.815631
Panel d P0	Classical Simulation 50fs	80	0.812544
Panel d P0	Classical Simulation 50fs	80.5	0.806736
Panel d P0	Classical Simulation 50fs	81	0.798669
Panel d P0	Classical Simulation 50fs	81.5	0.78906
Panel d P0	Classical Simulation 50fs	82	0.778804
Panel d P0	Classical Simulation 50fs	82.5	0.768884
Panel d P0	Classical Simulation 50fs	83	0.760265
Panel d P0	Classical Simulation 50fs	83.5	0.753794
Panel d P0	Classical Simulation 50fs	84	0.750114
Panel d P0	Classical Simulation 50fs	84.5	0.749593
Panel d P0	Classical Simulation 50fs	85	0.752291
Panel d P0	Classical Simulation 50fs	85.5	0.75795
Panel d P0	Classical Simulation 50fs	86	0.766024
Panel d P0	Classical Simulation 50fs	86.5	0.775732
Panel d P0	Classical Simulation 50fs	87	0.786134
Panel d P0	Classical Simulation 50fs	87.5	0.796225
Panel d P0	Classical Simulation 50fs	88	0.805028
Panel d P0	Classical Simulation 50fs	88.5	0.811683
Panel d P0	Classical Simulation 50fs	89	0.815529
Panel d P0	Classical Simulation 50fs	89.5	0.816157
Panel d P0	Classical Simulation 50fs	90	0.813447
Panel d P0	Classical Simulation 50fs	90.5	0.807572
Panel d P0	Classical Simulation 50fs	91	0.798978
Panel d P0	Classical Simulation 50fs	91.5	0.788342
Panel d P0	Classical Simulation 50fs	92	0.776506
Panel d P0	Classical Simulation 50fs	92.5	0.7644
Panel d P0	Classical Simulation 50fs	93	0.752955
Panel d P0	Classical Simulation 50fs	93.5	0.743022
Panel d P0	Classical Simulation 50fs	94	0.735288
Panel d P0	Classical Simulation 50fs	94.5	0.73022
Panel d P0	Classical Simulation 50fs	95	0.728021
Panel d P0	Classical Simulation 50fs	95.5	0.728613
Panel d P0	Classical Simulation 50fs	96	0.731644
Panel d P0	Classical Simulation 50fs	96.5	0.736532
Panel d P0	Classical Simulation 50fs	97	0.742514
Panel d P0	Classical Simulation 50fs	97.5	0.748736
Panel d P0	Classical Simulation 50fs	98	0.754328
Panel d P0	Classical Simulation 50fs	98.5	0.758509
Panel d P0	Classical Simulation 50fs	99	0.76066
Panel d P0	Classical Simulation 50fs	99.5	0.760392
Panel d P0	Classical Simulation 50fs	100	0.75759
Panel d P0	Classical Simulation 50fs	100.5	0.752424
Panel d P0	Classical Simulation 50fs	101	0.745334
Panel d P0	Classical Simulation 50fs	101.5	0.736981
Panel d P0	Classical Simulation 50fs	102	0.728181
Panel d P0	Classical Simulation 50fs	102.5	0.719809
Panel d P0	Classical Simulation 50fs	103	0.712714
Panel d P0	Classical Simulation 50fs	103.5	0.707624
Panel d P0	Classical Simulation 50fs	104	0.705062
Panel d P0	Classical Simulation 50fs	104.5	0.7053
Panel d P0	Classical Simulation 50fs	105	0.708324
Panel d P0	Classical Simulation 50fs	105.5	0.713832
Panel d P0	Classical Simulation 50fs	106	0.721271
Panel d P0	Classical Simulation 50fs	106.5	0.729887
Panel d P0	Classical Simulation 50fs	107	0.738805
Panel d P0	Classical Simulation 50fs	107.5	0.747113
Panel d P0	Classical Simulation 50fs	108	0.753951
Panel d P0	Classical Simulation 50fs	108.5	0.758596
Panel d P0	Classical Simulation 50fs	109	0.760528
Panel d P0	Classical Simulation 50fs	109.5	0.759479
Panel d P0	Classical Simulation 50fs	110	0.755455
Panel d P0	Classical Simulation 50fs	110.5	0.748737
Panel d P0	Classical Simulation 50fs	111	0.739847
Panel d P0	Classical Simulation 50fs	111.5	0.729503
Panel d P0	Classical Simulation 50fs	112	0.718548
Panel d P0	Classical Simulation 50fs	112.5	0.707872
Panel d P0	Classical Simulation 50fs	113	0.69833
Panel d P0	Classical Simulation 50fs	113.5	0.69066
Panel d P0	Classical Simulation 50fs	114	0.685417
Panel d P0	Classical Simulation 50fs	114.5	0.682918
Panel d P0	Classical Simulation 50fs	115	0.683213
Panel d P0	Classical Simulation 50fs	115.5	0.68608
Panel d P0	Classical Simulation 50fs	116	0.691044
Panel d P0	Classical Simulation 50fs	116.5	0.697423
Panel d P0	Classical Simulation 50fs	117	0.704391
Panel d P0	Classical Simulation 50fs	117.5	0.711064
Panel d P0	Classical Simulation 50fs	118	0.716581
Panel d P0	Classical Simulation 50fs	118.5	0.720195
Panel d P0	Classical Simulation 50fs	119	0.721344
Panel d P0	Classical Simulation 50fs	119.5	0.719715
Panel d P0	Classical Simulation 50fs	120	0.715273
Panel d P0	Classical Simulation 50fs	120.5	0.708269
Panel d P0	Classical Simulation 50fs	121	0.699215
Panel d P0	Classical Simulation 50fs	121.5	0.688835
Panel d P0	Classical Simulation 50fs	122	0.677988
Panel d P0	Classical Simulation 50fs	122.5	0.667586
Panel d P0	Classical Simulation 50fs	123	0.658498
Panel d P0	Classical Simulation 50fs	123.5	0.651463
Panel d P0	Classical Simulation 50fs	124	0.64702
Panel d P0	Classical Simulation 50fs	124.5	0.645451
Panel d P0	Classical Simulation 50fs	125	0.646759
Panel d P0	Classical Simulation 50fs	125.5	0.650669
Panel d P0	Classical Simulation 50fs	126	0.656662
Panel d P0	Classical Simulation 50fs	126.5	0.664027
Panel d P0	Classical Simulation 50fs	127	0.67194
Panel d P0	Classical Simulation 50fs	127.5	0.679543
Panel d P0	Classical Simulation 50fs	128	0.686028
Panel d P0	Classical Simulation 50fs	128.5	0.690721
Panel d P0	Classical Simulation 50fs	129	0.693138
Panel d P0	Classical Simulation 50fs	129.5	0.693031
Panel d P0	Classical Simulation 50fs	130	0.690406
Panel d P0	Classical Simulation 50fs	130.5	0.68552
Panel d P0	Classical Simulation 50fs	131	0.678843
Panel d P0	Classical Simulation 50fs	131.5	0.671017
Panel d P0	Classical Simulation 50fs	132	0.662784
Panel d P0	Classical Simulation 50fs	132.5	0.654913
Panel d P0	Classical Simulation 50fs	133	0.648125
Panel d P0	Classical Simulation 50fs	133.5	0.643017
Panel d P0	Classical Simulation 50fs	134	0.640008
Panel d P0	Classical Simulation 50fs	134.5	0.639293
Panel d P0	Classical Simulation 50fs	135	0.640824
Panel d P0	Classical Simulation 50fs	135.5	0.644315
Panel d P0	Classical Simulation 50fs	136	0.649262
Panel d P0	Classical Simulation 50fs	136.5	0.654999
Panel d P0	Classical Simulation 50fs	137	0.66076
Panel d P0	Classical Simulation 50fs	137.5	0.665754
Panel d P0	Classical Simulation 50fs	138	0.669247
Panel d P0	Classical Simulation 50fs	138.5	0.670639
Panel d P0	Classical Simulation 50fs	139	0.669526
Panel d P0	Classical Simulation 50fs	139.5	0.665748
Panel d P0	Classical Simulation 50fs	140	0.659409
Panel d P0	Classical Simulation 50fs	140.5	0.650871
Panel d P0	Classical Simulation 50fs	141	0.640723
Panel d P0	Classical Simulation 50fs	141.5	0.629729
Panel d P0	Classical Simulation 50fs	142	0.61875
Panel d P0	Classical Simulation 50fs	142.5	0.60866
Panel d P0	Classical Simulation 50fs	143	0.600261
Panel d P0	Classical Simulation 50fs	143.5	0.594205
Panel d P0	Classical Simulation 50fs	144	0.590926
Panel d P0	Classical Simulation 50fs	144.5	0.590601
Panel d P0	Classical Simulation 50fs	145	0.593128
Panel d P0	Classical Simulation 50fs	145.5	0.598145
Panel d P0	Classical Simulation 50fs	146	0.605062
Panel d P0	Classical Simulation 50fs	146.5	0.613123
Panel d P0	Classical Simulation 50fs	147	0.621478
Panel d P0	Classical Simulation 50fs	147.5	0.629269
Panel d P0	Classical Simulation 50fs	148	0.635711
Panel d P0	Classical Simulation 50fs	148.5	0.640164
Panel d P0	Classical Simulation 50fs	149	0.642195
Panel d P0	Classical Simulation 50fs	149.5	0.641608
Panel d P0	Classical Simulation 50fs	150	0.638464

## Sheet: Panel d P1
panel	series	x	y
Panel d P1	QC: Raw data	0	-0.0072421
Panel d P1	QC: Raw data	4	0.120991
Panel d P1	QC: Raw data	8	0.105672
Panel d P1	QC: Raw data	12	0.07509
Panel d P1	QC: Raw data	16	0.143257
Panel d P1	QC: Raw data	20	0.0688619
Panel d P1	QC: Raw data	24	0.141005
Panel d P1	QC: Raw data	28	0.168503
Panel d P1	QC: Raw data	32	0.130428
Panel d P1	QC: Raw data	36	0.200439
Panel d P1	QC: Raw data	40	0.132545
Panel d P1	QC: Raw data	44	0.163988
Panel d P1	QC: Raw data	48	0.196704
Panel d P1	QC: Raw data	52	0.173983
Panel d P1	QC: Raw data	56	0.234485
Panel d P1	QC: Raw data	60	0.198598
Panel d P1	QC: Raw data	64	0.215881
Panel d P1	QC: Raw data	68	0.252971
Panel d P1	QC: Raw data	72	0.216715
Panel d P1	QC: Raw data	76	0.271263
Panel d P1	QC: Raw data	80	0.247018
Panel d P1	QC: Raw data	84	0.25213
Panel d P1	QC: Raw data	88	0.313668
Panel d P1	QC: Raw data	92	0.247592
Panel d P1	QC: Raw data	96	0.280835
Panel d P1	QC: Raw data	100	0.30317
Panel d P1	QC: Raw data	104	0.265315
Panel d P1	QC: Raw data	108	0.297711
Panel d P1	QC: Raw data	112	0.270733
Panel d P1	QC: Raw data	116	0.284214
Panel d P1	QC: Raw data	120	0.303157
Panel d P1	QC: Raw data	124	0.29123
Panel d P1	QC: Raw data	128	0.320134
Panel d P1	QC: Raw data	132	0.298921
Panel d P1	QC: Raw data	136	0.304889
Panel d P1	QC: Raw data	140	0.333155
Panel d P1	QC: Raw data	144	0.300726
Panel d P1	QC: Raw data	148	0.338821
Panel d P1	QC: Error Mitigated	0	0
Panel d P1	QC: Error Mitigated	4	0.111648
Panel d P1	QC: Error Mitigated	8	0.087716
Panel d P1	QC: Error Mitigated	12	0.0404771
Panel d P1	QC: Error Mitigated	16	0.107038
Panel d P1	QC: Error Mitigated	20	0.0200923
Panel d P1	QC: Error Mitigated	24	0.0974959
Panel d P1	QC: Error Mitigated	28	0.107485
Panel d P1	QC: Error Mitigated	32	0.0521419
Panel d P1	QC: Error Mitigated	36	0.132573
Panel d P1	QC: Error Mitigated	40	0.045686
Panel d P1	QC: Error Mitigated	44	0.0653984
Panel d P1	QC: Error Mitigated	48	0.0965721
Panel d P1	QC: Error Mitigated	52	0.0547182
Panel d P1	QC: Error Mitigated	56	0.133209
Panel d P1	QC: Error Mitigated	60	0.0844457
Panel d P1	QC: Error Mitigated	64	0.0879108
Panel d P1	QC: Error Mitigated	68	0.12636
Panel d P1	QC: Error Mitigated	72	0.0715638
Panel d P1	QC: Error Mitigated	76	0.145124
Panel d P1	QC: Error Mitigated	80	0.104634
Panel d P1	QC: Error Mitigated	84	0.101855
Panel d P1	QC: Error Mitigated	88	0.179298
Panel d P1	QC: Error Mitigated	92	0.0619377
Panel d P1	QC: Error Mitigated	96	0.119473
Panel d P1	QC: Error Mitigated	100	0.15484
Panel d P1	QC: Error Mitigated	104	0.0845427
Panel d P1	QC: Error Mitigated	108	0.140693
Panel d P1	QC: Error Mitigated	112	0.0829912
Panel d P1	QC: Error Mitigated	116	0.116563
Panel d P1	QC: Error Mitigated	120	0.136852
Panel d P1	QC: Error Mitigated	124	0.0917109
Panel d P1	QC: Error Mitigated	128	0.153877
Panel d P1	QC: Error Mitigated	132	0.101018
Panel d P1	QC: Error Mitigated	136	0.108438
Panel d P1	QC: Error Mitigated	140	0.143519
Panel d P1	QC: Error Mitigated	144	0.0974444
Panel d P1	QC: Error Mitigated	148	0.144975
Panel d P1	Classical Simulation 500fs	0	0
Panel d P1	Classical Simulation 500fs	0.5	0.00219952
Panel d P1	Classical Simulation 500fs	1	0.00858026
Panel d P1	Classical Simulation 500fs	1.5	0.0185134
Panel d P1	Classical Simulation 500fs	2	0.031029
Panel d P1	Classical Simulation 500fs	2.5	0.044922
Panel d P1	Classical Simulation 500fs	3	0.0588809
Panel d P1	Classical Simulation 500fs	3.5	0.0716248
Panel d P1	Classical Simulation 500fs	4	0.0820314
Panel d P1	Classical Simulation 500fs	4.5	0.089244
Panel d P1	Classical Simulation 500fs	5	0.0927562
Panel d P1	Classical Simulation 500fs	5.5	0.0924254
Panel d P1	Classical Simulation 500fs	6	0.0884885
Panel d P1	Classical Simulation 500fs	6.5	0.0815171
Panel d P1	Classical Simulation 500fs	7	0.0723485
Panel d P1	Classical Simulation 500fs	7.5	0.0619962
Panel d P1	Classical Simulation 500fs	8	0.0515456
Panel d P1	Classical Simulation 500fs	8.5	0.0420608
Panel d P1	Classical Simulation 500fs	9	0.0344709
Panel d P1	Classical Simulation 500fs	9.5	0.0295048
Panel d P1	Classical Simulation 500fs	10	0.027625
Panel d P1	Classical Simulation 500fs	10.5	0.0289899
Panel d P1	Classical Simulation 500fs	11	0.0334414
Panel d P1	Classical Simulation 500fs	11.5	0.0405186
Panel d P1	Classical Simulation 500fs	12	0.0494972
Panel d P1	Classical Simulation 500fs	12.5	0.0594522
Panel d P1	Classical Simulation 500fs	13	0.0693412
Panel d P1	Classical Simulation 500fs	13.5	0.0781005
Panel d P1	Classical Simulation 500fs	14	0.0847486
Panel d P1	Classical Simulation 500fs	14.5	0.0884866
Panel d P1	Classical Simulation 500fs	15	0.0887868
Panel d P1	Classical Simulation 500fs	15.5	0.0854574
Panel d P1	Classical Simulation 500fs	16	0.078677
Panel d P1	Classical Simulation 500fs	16.5	0.0689909
Panel d P1	Classical Simulation 500fs	17	0.0572686
Panel d P1	Classical Simulation 500fs	17.5	0.0446231
Panel d P1	Classical Simulation 500fs	18	0.0323002
Panel d P1	Classical Simulation 500fs	18.5	0.0215526
Panel d P1	Classical Simulation 500fs	19	0.0134973
Panel d P1	Classical Simulation 500fs	19.5	0.00900438
Panel d P1	Classical Simulation 500fs	20	0.00859002
Panel d P1	Classical Simulation 500fs	20.5	0.0123627
Panel d P1	Classical Simulation 500fs	21	0.0200073
Panel d P1	Classical Simulation 500fs	21.5	0.0308182
Panel d P1	Classical Simulation 500fs	22	0.0437756
Panel d P1	Classical Simulation 500fs	22.5	0.0576557
Panel d P1	Classical Simulation 500fs	23	0.071161
Panel d P1	Classical Simulation 500fs	23.5	0.0830547
Panel d P1	Classical Simulation 500fs	24	0.0922923
Panel d P1	Classical Simulation 500fs	24.5	0.0981149
Panel d P1	Classical Simulation 500fs	25	0.100122
Panel d P1	Classical Simulation 500fs	25.5	0.0983003
Panel d P1	Classical Simulation 500fs	26	0.0930093
Panel d P1	Classical Simulation 500fs	26.5	0.0849356
Panel d P1	Classical Simulation 500fs	27	0.0750145
Panel d P1	Classical Simulation 500fs	27.5	0.0643325
Panel d P1	Classical Simulation 500fs	28	0.0540207
Panel d P1	Classical Simulation 500fs	28.5	0.0451462
Panel d P1	Classical Simulation 500fs	29	0.0386266
Panel d P1	Classical Simulation 500fs	29.5	0.0351346
Panel d P1	Classical Simulation 500fs	30	0.0350533
Panel d P1	Classical Simulation 500fs	30.5	0.0384415
Panel d P1	Classical Simulation 500fs	31	0.0450299
Panel d P1	Classical Simulation 500fs	31.5	0.0542444
Panel d P1	Classical Simulation 500fs	32	0.0652524
Panel d P1	Classical Simulation 500fs	32.5	0.077038
Panel d P1	Classical Simulation 500fs	33	0.0884856
Panel d P1	Classical Simulation 500fs	33.5	0.098482
Panel d P1	Classical Simulation 500fs	34	0.106019
Panel d P1	Classical Simulation 500fs	34.5	0.110293
Panel d P1	Classical Simulation 500fs	35	0.110789
Panel d P1	Classical Simulation 500fs	35.5	0.10734
Panel d P1	Classical Simulation 500fs	36	0.100155
Panel d P1	Classical Simulation 500fs	36.5	0.0898113
Panel d P1	Classical Simulation 500fs	37	0.0772044
Panel d P1	Classical Simulation 500fs	37.5	0.0634666
Panel d P1	Classical Simulation 500fs	38	0.0498596
Panel d P1	Classical Simulation 500fs	38.5	0.0376371
Panel d P1	Classical Simulation 500fs	39	0.0279141
Panel d P1	Classical Simulation 500fs	39.5	0.0215545
Panel d P1	Classical Simulation 500fs	40	0.0190735
Panel d P1	Classical Simulation 500fs	40.5	0.0205842
Panel d P1	Classical Simulation 500fs	41	0.0257877
Panel d P1	Classical Simulation 500fs	41.5	0.0340078
Panel d P1	Classical Simulation 500fs	42	0.044271
Panel d P1	Classical Simulation 500fs	42.5	0.0554156
Panel d P1	Classical Simulation 500fs	43	0.0662213
Panel d P1	Classical Simulation 500fs	43.5	0.0755425
Panel d P1	Classical Simulation 500fs	44	0.0824276
Panel d P1	Classical Simulation 500fs	44.5	0.0862177
Panel d P1	Classical Simulation 500fs	45	0.0866064
Panel d P1	Classical Simulation 500fs	45.5	0.0836623
Panel d P1	Classical Simulation 500fs	46	0.0778094
Panel d P1	Classical Simulation 500fs	46.5	0.0697738
Panel d P1	Classical Simulation 500fs	47	0.0605002
Panel d P1	Classical Simulation 500fs	47.5	0.0510522
Panel d P1	Classical Simulation 500fs	48	0.042504
Panel d P1	Classical Simulation 500fs	48.5	0.0358358
Panel d P1	Classical Simulation 500fs	49	0.0318435
Panel d P1	Classical Simulation 500fs	49.5	0.0310666
Panel d P1	Classical Simulation 500fs	50	0.0337395
Panel d P1	Classical Simulation 500fs	50.5	0.0397731
Panel d P1	Classical Simulation 500fs	51	0.0487616
Panel d P1	Classical Simulation 500fs	51.5	0.0600163
Panel d P1	Classical Simulation 500fs	52	0.0726227
Panel d P1	Classical Simulation 500fs	52.5	0.0855194
Panel d P1	Classical Simulation 500fs	53	0.0975888
Panel d P1	Classical Simulation 500fs	53.5	0.107757
Panel d P1	Classical Simulation 500fs	54	0.115095
Panel d P1	Classical Simulation 500fs	54.5	0.118904
Panel d P1	Classical Simulation 500fs	55	0.118797
Panel d P1	Classical Simulation 500fs	55.5	0.114739
Panel d P1	Classical Simulation 500fs	56	0.107066
Panel d P1	Classical Simulation 500fs	56.5	0.0964622
Panel d P1	Classical Simulation 500fs	57	0.0839044
Panel d P1	Classical Simulation 500fs	57.5	0.07057
Panel d P1	Classical Simulation 500fs	58	0.0577237
Panel d P1	Classical Simulation 500fs	58.5	0.0465877
Panel d P1	Classical Simulation 500fs	59	0.0382157
Panel d P1	Classical Simulation 500fs	59.5	0.0333796
Panel d P1	Classical Simulation 500fs	60	0.0324867
Panel d P1	Classical Simulation 500fs	60.5	0.0355349
Panel d P1	Classical Simulation 500fs	61	0.0421131
Panel d P1	Classical Simulation 500fs	61.5	0.051447
Panel d P1	Classical Simulation 500fs	62	0.0624853
Panel d P1	Classical Simulation 500fs	62.5	0.0740146
Panel d P1	Classical Simulation 500fs	63	0.0847933
Panel d P1	Classical Simulation 500fs	63.5	0.093683
Panel d P1	Classical Simulation 500fs	64	0.0997675
Panel d P1	Classical Simulation 500fs	64.5	0.102444
Panel d P1	Classical Simulation 500fs	65	0.101478
Panel d P1	Classical Simulation 500fs	65.5	0.0970173
Panel d P1	Classical Simulation 500fs	66	0.0895624
Panel d P1	Classical Simulation 500fs	66.5	0.0799079
Panel d P1	Classical Simulation 500fs	67	0.0690509
Panel d P1	Classical Simulation 500fs	67.5	0.0580862
Panel d P1	Classical Simulation 500fs	68	0.0480967
Panel d P1	Classical Simulation 500fs	68.5	0.0400496
Panel d P1	Classical Simulation 500fs	69	0.0347089
Panel d P1	Classical Simulation 500fs	69.5	0.0325692
Panel d P1	Classical Simulation 500fs	70	0.0338164
Panel d P1	Classical Simulation 500fs	70.5	0.0383181
Panel d P1	Classical Simulation 500fs	71	0.0456386
Panel d P1	Classical Simulation 500fs	71.5	0.0550814
Panel d P1	Classical Simulation 500fs	72	0.0657539
Panel d P1	Classical Simulation 500fs	72.5	0.0766465
Panel d P1	Classical Simulation 500fs	73	0.0867243
Panel d P1	Classical Simulation 500fs	73.5	0.0950218
Panel d P1	Classical Simulation 500fs	74	0.100733
Panel d P1	Classical Simulation 500fs	74.5	0.103293
Panel d P1	Classical Simulation 500fs	75	0.102436
Panel d P1	Classical Simulation 500fs	75.5	0.0982283
Panel d P1	Classical Simulation 500fs	76	0.0910756
Panel d P1	Classical Simulation 500fs	76.5	0.0816883
Panel d P1	Classical Simulation 500fs	77	0.0710205
Panel d P1	Classical Simulation 500fs	77.5	0.0601762
Panel d P1	Classical Simulation 500fs	78	0.0502994
Panel d P1	Classical Simulation 500fs	78.5	0.0424539
Panel d P1	Classical Simulation 500fs	79	0.0375069
Panel d P1	Classical Simulation 500fs	79.5	0.0360314
Panel d P1	Classical Simulation 500fs	80	0.038238
Panel d P1	Classical Simulation 500fs	80.5	0.0439461
Panel d P1	Classical Simulation 500fs	81	0.0525973
Panel d P1	Classical Simulation 500fs	81.5	0.0633143
Panel d P1	Classical Simulation 500fs	82	0.074991
Panel d P1	Classical Simulation 500fs	82.5	0.0864126
Panel d P1	Classical Simulation 500fs	83	0.0963864
Panel d P1	Classical Simulation 500fs	83.5	0.103871
Panel d P1	Classical Simulation 500fs	84	0.108083
Panel d P1	Classical Simulation 500fs	84.5	0.108581
Panel d P1	Classical Simulation 500fs	85	0.105301
Panel d P1	Classical Simulation 500fs	85.5	0.0985597
Panel d P1	Classical Simulation 500fs	86	0.0890169
Panel d P1	Classical Simulation 500fs	86.5	0.0775968
Panel d P1	Classical Simulation 500fs	87	0.0653925
Panel d P1	Classical Simulation 500fs	87.5	0.0535545
Panel d P1	Classical Simulation 500fs	88	0.0431789
Panel d P1	Classical Simulation 500fs	88.5	0.0352062
Panel d P1	Classical Simulation 500fs	89	0.0303383
Panel d P1	Classical Simulation 500fs	89.5	0.0289808
Panel d P1	Classical Simulation 500fs	90	0.0312145
Panel d P1	Classical Simulation 500fs	90.5	0.0367956
Panel d P1	Classical Simulation 500fs	91	0.0451841
Panel d P1	Classical Simulation 500fs	91.5	0.0555956
Panel d P1	Classical Simulation 500fs	92	0.0670723
Panel d P1	Classical Simulation 500fs	92.5	0.0785684
Panel d P1	Classical Simulation 500fs	93	0.0890415
Panel d P1	Classical Simulation 500fs	93.5	0.0975447
Panel d P1	Classical Simulation 500fs	94	0.103312
Panel d P1	Classical Simulation 500fs	94.5	0.105829
Panel d P1	Classical Simulation 500fs	95	0.104884
Panel d P1	Classical Simulation 500fs	95.5	0.100594
Panel d P1	Classical Simulation 500fs	96	0.0933978
Panel d P1	Classical Simulation 500fs	96.5	0.0840196
Panel d P1	Classical Simulation 500fs	97	0.0734046
Panel d P1	Classical Simulation 500fs	97.5	0.0626274
Panel d P1	Classical Simulation 500fs	98	0.0527847
Panel d P1	Classical Simulation 500fs	98.5	0.0448819
Panel d P1	Classical Simulation 500fs	99	0.0397257
Panel d P1	Classical Simulation 500fs	99.5	0.0378358
Panel d P1	Classical Simulation 500fs	100	0.0393856
Panel d P1	Classical Simulation 500fs	100.5	0.0441785
Panel d P1	Classical Simulation 500fs	101	0.0516694
Panel d P1	Classical Simulation 500fs	101.5	0.0610209
Panel d P1	Classical Simulation 500fs	102	0.0711957
Panel d P1	Classical Simulation 500fs	102.5	0.0810709
Panel d P1	Classical Simulation 500fs	103	0.0895617
Panel d P1	Classical Simulation 500fs	103.5	0.0957399
Panel d P1	Classical Simulation 500fs	104	0.098935
Panel d P1	Classical Simulation 500fs	104.5	0.0988013
Panel d P1	Classical Simulation 500fs	105	0.0953522
Panel d P1	Classical Simulation 500fs	105.5	0.0889509
Panel d P1	Classical Simulation 500fs	106	0.0802678
Panel d P1	Classical Simulation 500fs	106.5	0.0702018
Panel d P1	Classical Simulation 500fs	107	0.0597833
Panel d P1	Classical Simulation 500fs	107.5	0.0500673
Panel d P1	Classical Simulation 500fs	108	0.0420278
Panel d P1	Classical Simulation 500fs	108.5	0.0364651
Panel d P1	Classical Simulation 500fs	109	0.0339345
Panel d P1	Classical Simulation 500fs	109.5	0.0346998
Panel d P1	Classical Simulation 500fs	110	0.0387167
Panel d P1	Classical Simulation 500fs	110.5	0.0456441
Panel d P1	Classical Simulation 500fs	111	0.0548808
Panel d P1	Classical Simulation 500fs	111.5	0.065623
Panel d P1	Classical Simulation 500fs	112	0.0769383
Panel d P1	Classical Simulation 500fs	112.5	0.0878486
Panel d P1	Classical Simulation 500fs	113	0.0974158
Panel d P1	Classical Simulation 500fs	113.5	0.104825
Panel d P1	Classical Simulation 500fs	114	0.109459
Panel d P1	Classical Simulation 500fs	114.5	0.110953
Panel d P1	Classical Simulation 500fs	115	0.109234
Panel d P1	Classical Simulation 500fs	115.5	0.104535
Panel d P1	Classical Simulation 500fs	116	0.0973735
Panel d P1	Classical Simulation 500fs	116.5	0.0885155
Panel d P1	Classical Simulation 500fs	117	0.0789021
Panel d P1	Classical Simulation 500fs	117.5	0.0695625
Panel d P1	Classical Simulation 500fs	118	0.0615116
Panel d P1	Classical Simulation 500fs	118.5	0.0556452
Panel d P1	Classical Simulation 500fs	119	0.0526438
Panel d P1	Classical Simulation 500fs	119.5	0.0528963
Panel d P1	Classical Simulation 500fs	120	0.0564525
Panel d P1	Classical Simulation 500fs	120.5	0.0630114
Panel d P1	Classical Simulation 500fs	121	0.0719477
Panel d P1	Classical Simulation 500fs	121.5	0.0823756
Panel d P1	Classical Simulation 500fs	122	0.0932414
Panel d P1	Classical Simulation 500fs	122.5	0.103437
Panel d P1	Classical Simulation 500fs	123	0.111917
Panel d P1	Classical Simulation 500fs	123.5	0.117814
Panel d P1	Classical Simulation 500fs	124	0.120527
Panel d P1	Classical Simulation 500fs	124.5	0.119784
Panel d P1	Classical Simulation 500fs	125	0.115663
Panel d P1	Classical Simulation 500fs	125.5	0.108583
Panel d P1	Classical Simulation 500fs	126	0.0992455
Panel d P1	Classical Simulation 500fs	126.5	0.0885596
Panel d P1	Classical Simulation 500fs	127	0.0775433
Panel d P1	Classical Simulation 500fs	127.5	0.0672175
Panel d P1	Classical Simulation 500fs	128	0.0585059
Panel d P1	Classical Simulation 500fs	128.5	0.0521492
Panel d P1	Classical Simulation 500fs	129	0.0486407
Panel d P1	Classical Simulation 500fs	129.5	0.0481911
Panel d P1	Classical Simulation 500fs	130	0.0507204
Panel d P1	Classical Simulation 500fs	130.5	0.055876
Panel d P1	Classical Simulation 500fs	131	0.0630759
Panel d P1	Classical Simulation 500fs	131.5	0.071569
Panel d P1	Classical Simulation 500fs	132	0.0805084
Panel d P1	Classical Simulation 500fs	132.5	0.0890292
Panel d P1	Classical Simulation 500fs	133	0.0963277
Panel d P1	Classical Simulation 500fs	133.5	0.101733
Panel d P1	Classical Simulation 500fs	134	0.104769
Panel d P1	Classical Simulation 500fs	134.5	0.105198
Panel d P1	Classical Simulation 500fs	135	0.103044
Panel d P1	Classical Simulation 500fs	135.5	0.0985969
Panel d P1	Classical Simulation 500fs	136	0.0923895
Panel d P1	Classical Simulation 500fs	136.5	0.0851501
Panel d P1	Classical Simulation 500fs	137	0.0777366
Panel d P1	Classical Simulation 500fs	137.5	0.0710531
Panel d P1	Classical Simulation 500fs	138	0.065957
Panel d P1	Classical Simulation 500fs	138.5	0.0631697
Panel d P1	Classical Simulation 500fs	139	0.063193
Panel d P1	Classical Simulation 500fs	139.5	0.0662482
Panel d P1	Classical Simulation 500fs	140	0.0722428
Panel d P1	Classical Simulation 500fs	140.5	0.0807674
Panel d P1	Classical Simulation 500fs	141	0.0911321
Panel d P1	Classical Simulation 500fs	141.5	0.102432
Panel d P1	Classical Simulation 500fs	142	0.113639
Panel d P1	Classical Simulation 500fs	142.5	0.123706
Panel d P1	Classical Simulation 500fs	143	0.131686
Panel d P1	Classical Simulation 500fs	143.5	0.136826
Panel d P1	Classical Simulation 500fs	144	0.138651
Panel d P1	Classical Simulation 500fs	144.5	0.137006
Panel d P1	Classical Simulation 500fs	145	0.132076
Panel d P1	Classical Simulation 500fs	145.5	0.124358
Panel d P1	Classical Simulation 500fs	146	0.114606
Panel d P1	Classical Simulation 500fs	146.5	0.10375
Panel d P1	Classical Simulation 500fs	147	0.092796
Panel d P1	Classical Simulation 500fs	147.5	0.0827278
Panel d P1	Classical Simulation 500fs	148	0.0744102
Panel d P1	Classical Simulation 500fs	148.5	0.0685124
Panel d P1	Classical Simulation 500fs	149	0.0654534
Panel d P1	Classical Simulation 500fs	149.5	0.0653754
Panel d P1	Classical Simulation 500fs	150	0.0681431
Panel d P1	Classical Simulation 112.5fs	0	0
Panel d P1	Classical Simulation 112.5fs	0.5	0.00219952
Panel d P1	Classical Simulation 112.5fs	1	0.00858026
Panel d P1	Classical Simulation 112.5fs	1.5	0.0185134
Panel d P1	Classical Simulation 112.5fs	2	0.031029
Panel d P1	Classical Simulation 112.5fs	2.5	0.0449219
Panel d P1	Classical Simulation 112.5fs	3	0.0588805
Panel d P1	Classical Simulation 112.5fs	3.5	0.0716233
Panel d P1	Classical Simulation 112.5fs	4	0.0820275
Panel d P1	Classical Simulation 112.5fs	4.5	0.0892356
Panel d P1	Classical Simulation 112.5fs	5	0.09274
Panel d P1	Classical Simulation 112.5fs	5.5	0.0923974
Panel d P1	Classical Simulation 112.5fs	6	0.0884443
Panel d P1	Classical Simulation 112.5fs	6.5	0.0814526
Panel d P1	Classical Simulation 112.5fs	7	0.0722602
Panel d P1	Classical Simulation 112.5fs	7.5	0.0618821
Panel d P1	Classical Simulation 112.5fs	8	0.0514059
Panel d P1	Classical Simulation 112.5fs	8.5	0.0418976
Panel d P1	Classical Simulation 112.5fs	9	0.0342882
Panel d P1	Classical Simulation 112.5fs	9.5	0.029308
Panel d P1	Classical Simulation 112.5fs	10	0.0274196
Panel d P1	Classical Simulation 112.5fs	10.5	0.0287808
Panel d P1	Classical Simulation 112.5fs	11	0.0332315
Panel d P1	Classical Simulation 112.5fs	11.5	0.0403091
Panel d P1	Classical Simulation 112.5fs	12	0.0492872
Panel d P1	Classical Simulation 112.5fs	12.5	0.0592404
Panel d P1	Classical Simulation 112.5fs	13	0.069127
Panel d P1	Classical Simulation 112.5fs	13.5	0.0778865
Panel d P1	Classical Simulation 112.5fs	14	0.0845422
Panel d P1	Classical Simulation 112.5fs	14.5	0.0883012
Panel d P1	Classical Simulation 112.5fs	15	0.0886421
Panel d P1	Classical Simulation 112.5fs	15.5	0.0853784
Panel d P1	Classical Simulation 112.5fs	16	0.0786913
Panel d P1	Classical Simulation 112.5fs	16.5	0.0691254
Panel d P1	Classical Simulation 112.5fs	17	0.0575447
Panel d P1	Classical Simulation 112.5fs	17.5	0.0450532
Panel d P1	Classical Simulation 112.5fs	18	0.032884
Panel d P1	Classical Simulation 112.5fs	18.5	0.0222752
Panel d P1	Classical Simulation 112.5fs	19	0.0143297
Panel d P1	Classical Simulation 112.5fs	19.5	0.00990454
Panel d P1	Classical Simulation 112.5fs	20	0.00950795
Panel d P1	Classical Simulation 112.5fs	20.5	0.0132452
Panel d P1	Classical Simulation 112.5fs	21	0.0208038
Panel d P1	Classical Simulation 112.5fs	21.5	0.0314859
Panel d P1	Classical Simulation 112.5fs	22	0.0442838
Panel d P1	Classical Simulation 112.5fs	22.5	0.0579872
Panel d P1	Classical Simulation 112.5fs	23	0.0713132
Panel d P1	Classical Simulation 112.5fs	23.5	0.0830387
Panel d P1	Classical Simulation 112.5fs	24	0.0921184
Panel d P1	Classical Simulation 112.5fs	24.5	0.0978124
Panel d P1	Classical Simulation 112.5fs	25	0.0997145
Panel d P1	Classical Simulation 112.5fs	25.5	0.0978081
Panel d P1	Classical Simulation 112.5fs	26	0.0924486
Panel d P1	Classical Simulation 112.5fs	26.5	0.0843171
Panel d P1	Classical Simulation 112.5fs	27	0.0743432
Panel d P1	Classical Simulation 112.5fs	27.5	0.063618
Panel d P1	Classical Simulation 112.5fs	28	0.0532659
Panel d P1	Classical Simulation 112.5fs	28.5	0.0443562
Panel d P1	Classical Simulation 112.5fs	29	0.0378081
Panel d P1	Classical Simulation 112.5fs	29.5	0.034296
Panel d P1	Classical Simulation 112.5fs	30	0.0342033
Panel d P1	Classical Simulation 112.5fs	30.5	0.0375871
Panel d P1	Classical Simulation 112.5fs	31	0.0441744
Panel d P1	Classical Simulation 112.5fs	31.5	0.0533874
Panel d P1	Classical Simulation 112.5fs	32	0.0643916
Panel d P1	Classical Simulation 112.5fs	32.5	0.0761685
Panel d P1	Classical Simulation 112.5fs	33	0.0876052
Panel d P1	Classical Simulation 112.5fs	33.5	0.097595
Panel d P1	Classical Simulation 112.5fs	34	0.105141
Panel d P1	Classical Simulation 112.5fs	34.5	0.109452
Panel d P1	Classical Simulation 112.5fs	35	0.110028
Panel d P1	Classical Simulation 112.5fs	35.5	0.106714
Panel d P1	Classical Simulation 112.5fs	36	0.0997251
Panel d P1	Classical Simulation 112.5fs	36.5	0.0896376
Panel d P1	Classical Simulation 112.5fs	37	0.0773377
Panel d P1	Classical Simulation 112.5fs	37.5	0.0639388
Panel d P1	Classical Simulation 112.5fs	38	0.0506769
Panel d P1	Classical Simulation 112.5fs	38.5	0.0387752
Panel d P1	Classical Simulation 112.5fs	39	0.0293195
Panel d P1	Classical Simulation 112.5fs	39.5	0.0231474
Panel d P1	Classical Simulation 112.5fs	40	0.0207565
Panel d P1	Classical Simulation 112.5fs	40.5	0.0222527
Panel d P1	Classical Simulation 112.5fs	41	0.0273409
Panel d P1	Classical Simulation 112.5fs	41.5	0.0353609
Panel d P1	Classical Simulation 112.5fs	42	0.0453621
Panel d P1	Classical Simulation 112.5fs	42.5	0.0562111
Panel d P1	Classical Simulation 112.5fs	43	0.0667165
Panel d P1	Classical Simulation 112.5fs	43.5	0.0757578
Panel d P1	Classical Simulation 112.5fs	44	0.0824037
Panel d P1	Classical Simulation 112.5fs	44.5	0.0860061
Panel d P1	Classical Simulation 112.5fs	45	0.0862615
Panel d P1	Classical Simulation 112.5fs	45.5	0.0832338
Panel d P1	Classical Simulation 112.5fs	46	0.0773377
Panel d P1	Classical Simulation 112.5fs	46.5	0.0692867
Panel d P1	Classical Simulation 112.5fs	47	0.0600145
Panel d P1	Classical Simulation 112.5fs	47.5	0.0505748
Panel d P1	Classical Simulation 112.5fs	48	0.0420355
Panel d P1	Classical Simulation 112.5fs	48.5	0.035375
Panel d P1	Classical Simulation 112.5fs	49	0.0313885
Panel d P1	Classical Simulation 112.5fs	49.5	0.030615
Panel d P1	Classical Simulation 112.5fs	50	0.0332893
Panel d P1	Classical Simulation 112.5fs	50.5	0.0393216
Panel d P1	Classical Simulation 112.5fs	51	0.0483033
Panel d P1	Classical Simulation 112.5fs	51.5	0.059543
Panel d P1	Classical Simulation 112.5fs	52	0.0721256
Panel d P1	Classical Simulation 112.5fs	52.5	0.0849916
Panel d P1	Classical Simulation 112.5fs	53	0.0970293
Panel d P1	Classical Simulation 112.5fs	53.5	0.107176
Panel d P1	Classical Simulation 112.5fs	54	0.114518
Panel d P1	Classical Simulation 112.5fs	54.5	0.118377
Panel d P1	Classical Simulation 112.5fs	55	0.118384
Panel d P1	Classical Simulation 112.5fs	55.5	0.114519
Panel d P1	Classical Simulation 112.5fs	56	0.107126
Panel d P1	Classical Simulation 112.5fs	56.5	0.0968843
Panel d P1	Classical Simulation 112.5fs	57	0.0847557
Panel d P1	Classical Simulation 112.5fs	57.5	0.0718901
Panel d P1	Classical Simulation 112.5fs	58	0.059515
Panel d P1	Classical Simulation 112.5fs	58.5	0.0488118
Panel d P1	Classical Simulation 112.5fs	59	0.0407938
Panel d P1	Classical Simulation 112.5fs	59.5	0.0361994
Panel d P1	Classical Simulation 112.5fs	60	0.0354147
Panel d P1	Classical Simulation 112.5fs	60.5	0.0384322
Panel d P1	Classical Simulation 112.5fs	61	0.0448514
Panel d P1	Classical Simulation 112.5fs	61.5	0.0539243
Panel d P1	Classical Simulation 112.5fs	62	0.0646364
Panel d P1	Classical Simulation 112.5fs	62.5	0.0758176
Panel d P1	Classical Simulation 112.5fs	63	0.0862678
Panel d P1	Classical Simulation 112.5fs	63.5	0.0948844
Panel d P1	Classical Simulation 112.5fs	64	0.100776
Panel d P1	Classical Simulation 112.5fs	64.5	0.103352
Panel d P1	Classical Simulation 112.5fs	65	0.102376
Panel d P1	Classical Simulation 112.5fs	65.5	0.0979801
Panel d P1	Classical Simulation 112.5fs	66	0.0906457
Panel d P1	Classical Simulation 112.5fs	66.5	0.0811421
Panel d P1	Classical Simulation 112.5fs	67	0.0704425
Panel d P1	Classical Simulation 112.5fs	67.5	0.0596226
Panel d P1	Classical Simulation 112.5fs	68	0.0497526
Panel d P1	Classical Simulation 112.5fs	68.5	0.041794
Panel d P1	Classical Simulation 112.5fs	69	0.0365108
Panel d P1	Classical Simulation 112.5fs	69.5	0.0344016
Panel d P1	Classical Simulation 112.5fs	70	0.0356585
Panel d P1	Classical Simulation 112.5fs	70.5	0.0401541
Panel d P1	Classical Simulation 112.5fs	71	0.0474569
Panel d P1	Classical Simulation 112.5fs	71.5	0.0568745
Panel d P1	Classical Simulation 112.5fs	72	0.0675174
Panel d P1	Classical Simulation 112.5fs	72.5	0.0783805
Panel d P1	Classical Simulation 112.5fs	73	0.0884364
Panel d P1	Classical Simulation 112.5fs	73.5	0.0967314
Panel d P1	Classical Simulation 112.5fs	74	0.102475
Panel d P1	Classical Simulation 112.5fs	74.5	0.10512
Panel d P1	Classical Simulation 112.5fs	75	0.104417
Panel d P1	Classical Simulation 112.5fs	75.5	0.100445
Panel d P1	Classical Simulation 112.5fs	76	0.0936119
Panel d P1	Classical Simulation 112.5fs	76.5	0.0846212
Panel d P1	Classical Simulation 112.5fs	77	0.074406
Panel d P1	Classical Simulation 112.5fs	77.5	0.0640393
Panel d P1	Classical Simulation 112.5fs	78	0.0546259
Panel d P1	Classical Simulation 112.5fs	78.5	0.0471873
Panel d P1	Classical Simulation 112.5fs	79	0.0425519
Panel d P1	Classical Simulation 112.5fs	79.5	0.0412646
Panel d P1	Classical Simulation 112.5fs	80	0.0435232
Panel d P1	Classical Simulation 112.5fs	80.5	0.0491528
Panel d P1	Classical Simulation 112.5fs	81	0.0576195
Panel d P1	Classical Simulation 112.5fs	81.5	0.0680853
Panel d P1	Classical Simulation 112.5fs	82	0.0794943
Panel d P1	Classical Simulation 112.5fs	82.5	0.0906848
Panel d P1	Classical Simulation 112.5fs	83	0.100512
Panel d P1	Classical Simulation 112.5fs	83.5	0.10797
Panel d P1	Classical Simulation 112.5fs	84	0.112294
Panel d P1	Classical Simulation 112.5fs	84.5	0.113039
Panel d P1	Classical Simulation 112.5fs	85	0.110121
Panel d P1	Classical Simulation 112.5fs	85.5	0.103824
Panel d P1	Classical Simulation 112.5fs	86	0.0947616
Panel d P1	Classical Simulation 112.5fs	86.5	0.0838106
Panel d P1	Classical Simulation 112.5fs	87	0.072022
Panel d P1	Classical Simulation 112.5fs	87.5	0.0605132
Panel d P1	Classical Simulation 112.5fs	88	0.0503601
Panel d P1	Classical Simulation 112.5fs	88.5	0.0424957
Panel d P1	Classical Simulation 112.5fs	89	0.0376264
Panel d P1	Classical Simulation 112.5fs	89.5	0.0361711
Panel d P1	Classical Simulation 112.5fs	90	0.0382289
Panel d P1	Classical Simulation 112.5fs	90.5	0.0435756
Panel d P1	Classical Simulation 112.5fs	91	0.0516896
Panel d P1	Classical Simulation 112.5fs	91.5	0.0618025
Panel d P1	Classical Simulation 112.5fs	92	0.0729715
Panel d P1	Classical Simulation 112.5fs	92.5	0.084165
Panel d P1	Classical Simulation 112.5fs	93	0.0943558
Panel d P1	Classical Simulation 112.5fs	93.5	0.102614
Panel d P1	Classical Simulation 112.5fs	94	0.108195
Panel d P1	Classical Simulation 112.5fs	94.5	0.110606
Panel d P1	Classical Simulation 112.5fs	95	0.109655
Panel d P1	Classical Simulation 112.5fs	95.5	0.105474
Panel d P1	Classical Simulation 112.5fs	96	0.0985073
Panel d P1	Classical Simulation 112.5fs	96.5	0.0894725
Panel d P1	Classical Simulation 112.5fs	97	0.0792949
Panel d P1	Classical Simulation 112.5fs	97.5	0.0690161
Panel d P1	Classical Simulation 112.5fs	98	0.0596902
Panel d P1	Classical Simulation 112.5fs	98.5	0.052276
Panel d P1	Classical Simulation 112.5fs	99	0.0475358
Panel d P1	Classical Simulation 112.5fs	99.5	0.0459553
Panel d P1	Classical Simulation 112.5fs	100	0.0476889
Panel d P1	Classical Simulation 112.5fs	100.5	0.0525418
Panel d P1	Classical Simulation 112.5fs	101	0.0599892
Panel d P1	Classical Simulation 112.5fs	101.5	0.0692307
Panel d P1	Classical Simulation 112.5fs	102	0.0792769
Panel d P1	Classical Simulation 112.5fs	102.5	0.0890551
Panel d P1	Classical Simulation 112.5fs	103	0.0975254
Panel d P1	Classical Simulation 112.5fs	103.5	0.103792
Panel d P1	Classical Simulation 112.5fs	104	0.107196
Panel d P1	Classical Simulation 112.5fs	104.5	0.107384
Panel d P1	Classical Simulation 112.5fs	105	0.104345
Panel d P1	Classical Simulation 112.5fs	105.5	0.0984014
Panel d P1	Classical Simulation 112.5fs	106	0.0901729
Panel d P1	Classical Simulation 112.5fs	106.5	0.0805104
Panel d P1	Classical Simulation 112.5fs	107	0.0704027
Panel d P1	Classical Simulation 112.5fs	107.5	0.0608763
Panel d P1	Classical Simulation 112.5fs	108	0.0528925
Panel d P1	Classical Simulation 112.5fs	108.5	0.0472548
Panel d P1	Classical Simulation 112.5fs	109	0.0445347
Panel d P1	Classical Simulation 112.5fs	109.5	0.0450211
Panel d P1	Classical Simulation 112.5fs	110	0.0486977
Panel d P1	Classical Simulation 112.5fs	110.5	0.0552501
Panel d P1	Classical Simulation 112.5fs	111	0.0640986
Panel d P1	Classical Simulation 112.5fs	111.5	0.0744547
Panel d P1	Classical Simulation 112.5fs	112	0.0853956
Panel d P1	Classical Simulation 112.5fs	112.5	0.0959487
Panel d P1	Classical Simulation 112.5fs	113	0.105181
Panel d P1	Classical Simulation 112.5fs	113.5	0.112283
Panel d P1	Classical Simulation 112.5fs	114	0.116648
Panel d P1	Classical Simulation 112.5fs	114.5	0.117925
Panel d P1	Classical Simulation 112.5fs	115	0.116057
Panel d P1	Classical Simulation 112.5fs	115.5	0.111288
Panel d P1	Classical Simulation 112.5fs	116	0.104146
Panel d P1	Classical Simulation 112.5fs	116.5	0.0953952
Panel d P1	Classical Simulation 112.5fs	117	0.0859637
Panel d P1	Classical Simulation 112.5fs	117.5	0.0768578
Panel d P1	Classical Simulation 112.5fs	118	0.06906
Panel d P1	Classical Simulation 112.5fs	118.5	0.0634302
Panel d P1	Classical Simulation 112.5fs	119	0.0606158
Panel d P1	Classical Simulation 112.5fs	119.5	0.0609816
Panel d P1	Classical Simulation 112.5fs	120	0.0645677
Panel d P1	Classical Simulation 112.5fs	120.5	0.0710811
Panel d P1	Classical Simulation 112.5fs	121	0.0799217
Panel d P1	Classical Simulation 112.5fs	121.5	0.0902429
Panel d P1	Classical Simulation 112.5fs	122	0.101039
Panel d P1	Classical Simulation 112.5fs	122.5	0.111248
Panel d P1	Classical Simulation 112.5fs	123	0.119865
Panel d P1	Classical Simulation 112.5fs	123.5	0.126044
Panel d P1	Classical Simulation 112.5fs	124	0.129184
Panel d P1	Classical Simulation 112.5fs	124.5	0.128994
Panel d P1	Classical Simulation 112.5fs	125	0.125511
Panel d P1	Classical Simulation 112.5fs	125.5	0.119096
Panel d P1	Classical Simulation 112.5fs	126	0.110392
Panel d P1	Classical Simulation 112.5fs	126.5	0.100249
Panel d P1	Classical Simulation 112.5fs	127	0.0896405
Panel d P1	Classical Simulation 112.5fs	127.5	0.0795574
Panel d P1	Classical Simulation 112.5fs	128	0.0709154
Panel d P1	Classical Simulation 112.5fs	128.5	0.0644663
Panel d P1	Classical Simulation 112.5fs	129	0.0607306
Panel d P1	Classical Simulation 112.5fs	129.5	0.059955
Panel d P1	Classical Simulation 112.5fs	130	0.0620971
Panel d P1	Classical Simulation 112.5fs	130.5	0.0668378
Panel d P1	Classical Simulation 112.5fs	131	0.0736191
Panel d P1	Classical Simulation 112.5fs	131.5	0.0817033
Panel d P1	Classical Simulation 112.5fs	132	0.0902458
Panel d P1	Classical Simulation 112.5fs	132.5	0.0983777
Panel d P1	Classical Simulation 112.5fs	133	0.105288
Panel d P1	Classical Simulation 112.5fs	133.5	0.110301
Panel d P1	Classical Simulation 112.5fs	134	0.11294
Panel d P1	Classical Simulation 112.5fs	134.5	0.112973
Panel d P1	Classical Simulation 112.5fs	135	0.11044
Panel d P1	Classical Simulation 112.5fs	135.5	0.105647
Panel d P1	Classical Simulation 112.5fs	136	0.099145
Panel d P1	Classical Simulation 112.5fs	136.5	0.0916749
Panel d P1	Classical Simulation 112.5fs	137	0.0841006
Panel d P1	Classical Simulation 112.5fs	137.5	0.0773221
Panel d P1	Classical Simulation 112.5fs	138	0.0721853
Panel d P1	Classical Simulation 112.5fs	138.5	0.0693934
Panel d P1	Classical Simulation 112.5fs	139	0.0694297
Panel d P1	Classical Simulation 112.5fs	139.5	0.0725016
Panel d P1	Classical Simulation 112.5fs	140	0.0785113
Panel d P1	Classical Simulation 112.5fs	140.5	0.0870577
Panel d P1	Classical Simulation 112.5fs	141	0.0974712
Panel d P1	Classical Simulation 112.5fs	141.5	0.108876
Panel d P1	Classical Simulation 112.5fs	142	0.120279
Panel d P1	Classical Simulation 112.5fs	142.5	0.130666
Panel d P1	Classical Simulation 112.5fs	143	0.139108
Panel d P1	Classical Simulation 112.5fs	143.5	0.144856
Panel d P1	Classical Simulation 112.5fs	144	0.147415
Panel d P1	Classical Simulation 112.5fs	144.5	0.146597
Panel d P1	Classical Simulation 112.5fs	145	0.14253
Panel d P1	Classical Simulation 112.5fs	145.5	0.135649
Panel d P1	Classical Simulation 112.5fs	146	0.126646
Panel d P1	Classical Simulation 112.5fs	146.5	0.116394
Panel d P1	Classical Simulation 112.5fs	147	0.105862
Panel d P1	Classical Simulation 112.5fs	147.5	0.096014
Panel d P1	Classical Simulation 112.5fs	148	0.0877214
Panel d P1	Classical Simulation 112.5fs	148.5	0.0816783
Panel d P1	Classical Simulation 112.5fs	149	0.0783432
Panel d P1	Classical Simulation 112.5fs	149.5	0.0779031
Panel d P1	Classical Simulation 112.5fs	150	0.0802651
Panel d P1	Classical Simulation 50fs	0	0
Panel d P1	Classical Simulation 50fs	0.5	0.00219952
Panel d P1	Classical Simulation 50fs	1	0.00858026
Panel d P1	Classical Simulation 50fs	1.5	0.0185134
Panel d P1	Classical Simulation 50fs	2	0.031029
Panel d P1	Classical Simulation 50fs	2.5	0.0449218
Panel d P1	Classical Simulation 50fs	3	0.0588798
Panel d P1	Classical Simulation 50fs	3.5	0.0716209
Panel d P1	Classical Simulation 50fs	4	0.0820213
Panel d P1	Classical Simulation 50fs	4.5	0.0892222
Panel d P1	Classical Simulation 50fs	5	0.0927142
Panel d P1	Classical Simulation 50fs	5.5	0.0923528
Panel d P1	Classical Simulation 50fs	6	0.0883735
Panel d P1	Classical Simulation 50fs	6.5	0.0813496
Panel d P1	Classical Simulation 50fs	7	0.0721196
Panel d P1	Classical Simulation 50fs	7.5	0.0617007
Panel d P1	Classical Simulation 50fs	8	0.0511837
Panel d P1	Classical Simulation 50fs	8.5	0.0416381
Panel d P1	Classical Simulation 50fs	9	0.0339981
Panel d P1	Classical Simulation 50fs	9.5	0.0289959
Panel d P1	Classical Simulation 50fs	10	0.0270945
Panel d P1	Classical Simulation 50fs	10.5	0.0284502
Panel d P1	Classical Simulation 50fs	11	0.0329006
Panel d P1	Classical Simulation 50fs	11.5	0.0399795
Panel d P1	Classical Simulation 50fs	12	0.0489578
Panel d P1	Classical Simulation 50fs	12.5	0.0589091
Panel d P1	Classical Simulation 50fs	13	0.0687929
Panel d P1	Classical Simulation 50fs	13.5	0.0775531
Panel d P1	Classical Simulation 50fs	14	0.0842204
Panel d P1	Classical Simulation 50fs	14.5	0.0880112
Panel d P1	Classical Simulation 50fs	15	0.0884136
Panel d P1	Classical Simulation 50fs	15.5	0.085249
Panel d P1	Classical Simulation 50fs	16	0.0787028
Panel d P1	Classical Simulation 50fs	16.5	0.0693178
Panel d P1	Classical Simulation 50fs	17	0.0579506
Panel d P1	Classical Simulation 50fs	17.5	0.0456914
Panel d P1	Classical Simulation 50fs	18	0.0337539
Panel d P1	Classical Simulation 50fs	18.5	0.0233557
Panel d P1	Classical Simulation 50fs	19	0.015577
Panel d P1	Classical Simulation 50fs	19.5	0.011255
Panel d P1	Classical Simulation 50fs	20	0.0108859
Panel d P1	Classical Simulation 50fs	20.5	0.0145701
Panel d P1	Classical Simulation 50fs	21	0.0219992
Panel d P1	Classical Simulation 50fs	21.5	0.0324874
Panel d P1	Classical Simulation 50fs	22	0.045045
Panel d P1	Classical Simulation 50fs	22.5	0.0584834
Panel d P1	Classical Simulation 50fs	23	0.0715343
Panel d P1	Classical Simulation 50fs	23.5	0.0830067
Panel d P1	Classical Simulation 50fs	24	0.091869
Panel d P1	Classical Simulation 50fs	24.5	0.0973757
Panel d P1	Classical Simulation 50fs	25	0.0991283
Panel d P1	Classical Simulation 50fs	25.5	0.0971066
Panel d P1	Classical Simulation 50fs	26	0.0916589
Panel d P1	Classical Simulation 50fs	26.5	0.0834582
Panel d P1	Classical Simulation 50fs	27	0.0734275
Panel d P1	Classical Simulation 50fs	27.5	0.062651
Panel d P1	Classical Simulation 50fs	28	0.0522524
Panel d P1	Classical Simulation 50fs	28.5	0.0433019
Panel d P1	Classical Simulation 50fs	29	0.0367182
Panel d P1	Classical Simulation 50fs	29.5	0.0331779
Panel d P1	Classical Simulation 50fs	30	0.0330643
Panel d P1	Classical Simulation 50fs	30.5	0.0364322
Panel d P1	Classical Simulation 50fs	31	0.0430057
Panel d P1	Classical Simulation 50fs	31.5	0.0522018
Panel d P1	Classical Simulation 50fs	32	0.0631826
Panel d P1	Classical Simulation 50fs	32.5	0.0749294
Panel d P1	Classical Simulation 50fs	33	0.0863341
Panel d P1	Classical Simulation 50fs	33.5	0.0963003
Panel d P1	Classical Simulation 50fs	34	0.103847
Panel d P1	Classical Simulation 50fs	34.5	0.108203
Panel d P1	Classical Simulation 50fs	35	0.108888
Panel d P1	Classical Simulation 50fs	35.5	0.105762
Panel d P1	Classical Simulation 50fs	36	0.0990508
Panel d P1	Classical Simulation 50fs	36.5	0.0893272
Panel d P1	Classical Simulation 50fs	37	0.0774634
Panel d P1	Classical Simulation 50fs	37.5	0.0645462
Panel d P1	Classical Simulation 50fs	38	0.0517733
Panel d P1	Classical Simulation 50fs	38.5	0.0403257
Panel d P1	Classical Simulation 50fs	39	0.0312494
Panel d P1	Classical Simulation 50fs	39.5	0.0253442
Panel d P1	Classical Simulation 50fs	40	0.0230832
Panel d P1	Classical Simulation 50fs	40.5	0.0245623
Panel d P1	Classical Simulation 50fs	41	0.0294928
Panel d P1	Classical Simulation 50fs	41.5	0.0372357
Panel d P1	Classical Simulation 50fs	42	0.046874
Panel d P1	Classical Simulation 50fs	42.5	0.0573147
Panel d P1	Classical Simulation 50fs	43	0.0674075
Panel d P1	Classical Simulation 50fs	43.5	0.0760688
Panel d P1	Classical Simulation 50fs	44	0.082395
Panel d P1	Classical Simulation 50fs	44.5	0.0857544
Panel d P1	Classical Simulation 50fs	45	0.0858477
Panel d P1	Classical Simulation 50fs	45.5	0.0827321
Panel d P1	Classical Simulation 50fs	46	0.0768079
Panel d P1	Classical Simulation 50fs	46.5	0.0687707
Panel d P1	Classical Simulation 50fs	47	0.0595348
Panel d P1	Classical Simulation 50fs	47.5	0.0501386
Panel d P1	Classical Simulation 50fs	48	0.0416384
Panel d P1	Classical Simulation 50fs	48.5	0.0350052
Panel d P1	Classical Simulation 50fs	49	0.0310312
Panel d P1	Classical Simulation 50fs	49.5	0.0302554
Panel d P1	Classical Simulation 50fs	50	0.032913
Panel d P1	Classical Simulation 50fs	50.5	0.0389129
Panel d P1	Classical Simulation 50fs	51	0.0478454
Panel d P1	Classical Simulation 50fs	51.5	0.0590176
Panel d P1	Classical Simulation 50fs	52	0.0715152
Panel d P1	Classical Simulation 50fs	52.5	0.0842835
Panel d P1	Classical Simulation 50fs	53	0.096217
Panel d P1	Classical Simulation 50fs	53.5	0.106281
Panel d P1	Classical Simulation 50fs	54	0.113579
Panel d P1	Classical Simulation 50fs	54.5	0.11746
Panel d P1	Classical Simulation 50fs	55	0.117579
Panel d P1	Classical Simulation 50fs	55.5	0.113936
Panel d P1	Classical Simulation 50fs	56	0.106882
Panel d P1	Classical Simulation 50fs	56.5	0.0970924
Panel d P1	Classical Simulation 50fs	57	0.0855072
Panel d P1	Classical Simulation 50fs	57.5	0.0732413
Panel d P1	Classical Simulation 50fs	58	0.0614715
Panel d P1	Classical Simulation 50fs	58.5	0.0513245
Panel d P1	Classical Simulation 50fs	59	0.0437606
Panel d P1	Classical Simulation 50fs	59.5	0.0394755
Panel d P1	Classical Simulation 50fs	60	0.0388282
Panel d P1	Classical Simulation 50fs	60.5	0.0418035
Panel d P1	Classical Simulation 50fs	61	0.0480152
Panel d P1	Classical Simulation 50fs	61.5	0.0567487
Panel d P1	Classical Simulation 50fs	62	0.0670376
Panel d P1	Classical Simulation 50fs	62.5	0.0777678
Panel d P1	Classical Simulation 50fs	63	0.087795
Panel d P1	Classical Simulation 50fs	63.5	0.0960639
Panel d P1	Classical Simulation 50fs	64	0.101717
Panel d P1	Classical Simulation 50fs	64.5	0.10418
Panel d P1	Classical Simulation 50fs	65	0.103214
Panel d P1	Classical Simulation 50fs	65.5	0.0989347
Panel d P1	Classical Simulation 50fs	66	0.091795
Panel d P1	Classical Simulation 50fs	66.5	0.0825296
Panel d P1	Classical Simulation 50fs	67	0.0720776
Panel d P1	Classical Simulation 50fs	67.5	0.0614855
Panel d P1	Classical Simulation 50fs	68	0.0518025
Panel d P1	Classical Simulation 50fs	68.5	0.043978
Panel d P1	Classical Simulation 50fs	69	0.0387721
Panel d P1	Classical Simulation 50fs	69.5	0.0366863
Panel d P1	Classical Simulation 50fs	70	0.0379193
Panel d P1	Classical Simulation 50fs	70.5	0.042351
Panel d P1	Classical Simulation 50fs	71	0.0495583
Panel d P1	Classical Simulation 50fs	71.5	0.058856
Panel d P1	Classical Simulation 50fs	72	0.0693626
Panel d P1	Classical Simulation 50fs	72.5	0.0800841
Panel d P1	Classical Simulation 50fs	73	0.0900079
Panel d P1	Classical Simulation 50fs	73.5	0.0981987
Panel d P1	Classical Simulation 50fs	74	0.10389
Panel d P1	Classical Simulation 50fs	74.5	0.106556
Panel d P1	Classical Simulation 50fs	75	0.10597
Panel d P1	Classical Simulation 50fs	75.5	0.102226
Panel d P1	Classical Simulation 50fs	76	0.0957364
Panel d P1	Classical Simulation 50fs	76.5	0.0871937
Panel d P1	Classical Simulation 50fs	77	0.0775053
Panel d P1	Classical Simulation 50fs	77.5	0.0677042
Panel d P1	Classical Simulation 50fs	78	0.0588452
Panel d P1	Classical Simulation 50fs	78.5	0.0518965
Panel d P1	Classical Simulation 50fs	79	0.0476379
Panel d P1	Classical Simulation 50fs	79.5	0.0465773
Panel d P1	Classical Simulation 50fs	80	0.0488953
Panel d P1	Classical Simulation 50fs	80.5	0.054422
Panel d P1	Classical Simulation 50fs	81	0.0626517
Panel d P1	Classical Simulation 50fs	81.5	0.0727929
Panel d P1	Classical Simulation 50fs	82	0.0838498
Panel d P1	Classical Simulation 50fs	82.5	0.0947248
Panel d P1	Classical Simulation 50fs	83	0.104335
Panel d P1	Classical Simulation 50fs	83.5	0.111718
Panel d P1	Classical Simulation 50fs	84	0.116136
Panel d P1	Classical Simulation 50fs	84.5	0.117147
Panel d P1	Classical Simulation 50fs	85	0.114647
Panel d P1	Classical Simulation 50fs	85.5	0.10888
Panel d P1	Classical Simulation 50fs	86	0.100408
Panel d P1	Classical Simulation 50fs	86.5	0.0900519
Panel d P1	Classical Simulation 50fs	87	0.0788084
Panel d P1	Classical Simulation 50fs	87.5	0.0677506
Panel d P1	Classical Simulation 50fs	88	0.0579234
Panel d P1	Classical Simulation 50fs	88.5	0.0502437
Panel d P1	Classical Simulation 50fs	89	0.0454157
Panel d P1	Classical Simulation 50fs	89.5	0.0438684
Panel d P1	Classical Simulation 50fs	90	0.0457184
Panel d P1	Classical Simulation 50fs	90.5	0.0507636
Panel d P1	Classical Simulation 50fs	91	0.0585059
Panel d P1	Classical Simulation 50fs	91.5	0.0682001
Panel d P1	Classical Simulation 50fs	92	0.0789263
Panel d P1	Classical Simulation 50fs	92.5	0.0896761
Panel d P1	Classical Simulation 50fs	93	0.0994473
Panel d P1	Classical Simulation 50fs	93.5	0.107337
Panel d P1	Classical Simulation 50fs	94	0.11263
Panel d P1	Classical Simulation 50fs	94.5	0.114861
Panel d P1	Classical Simulation 50fs	95	0.113863
Panel d P1	Classical Simulation 50fs	95.5	0.109785
Panel d P1	Classical Simulation 50fs	96	0.103075
Panel d P1	Classical Simulation 50fs	96.5	0.0944418
Panel d P1	Classical Simulation 50fs	97	0.0847827
Panel d P1	Classical Simulation 50fs	97.5	0.0750974
Panel d P1	Classical Simulation 50fs	98	0.066386
Panel d P1	Classical Simulation 50fs	98.5	0.0595497
Panel d P1	Classical Simulation 50fs	99	0.0552974
Panel d P1	Classical Simulation 50fs	99.5	0.0540724
Panel d P1	Classical Simulation 50fs	100	0.0560055
Panel d P1	Classical Simulation 50fs	100.5	0.0609005
Panel d P1	Classical Simulation 50fs	101	0.068254
Panel d P1	Classical Simulation 50fs	101.5	0.0773076
Panel d P1	Classical Simulation 50fs	102	0.0871273
Panel d P1	Classical Simulation 50fs	102.5	0.0967008
Panel d P1	Classical Simulation 50fs	103	0.105044
Panel d P1	Classical Simulation 50fs	103.5	0.111303
Panel d P1	Classical Simulation 50fs	104	0.114844
Panel d P1	Classical Simulation 50fs	104.5	0.115314
Panel d P1	Classical Simulation 50fs	105	0.112677
Panel d P1	Classical Simulation 50fs	105.5	0.107219
Panel d P1	Classical Simulation 50fs	106	0.0995071
Panel d P1	Classical Simulation 50fs	106.5	0.0903383
Panel d P1	Classical Simulation 50fs	107	0.0806513
Panel d P1	Classical Simulation 50fs	107.5	0.0714336
Panel d P1	Classical Simulation 50fs	108	0.0636224
Panel d P1	Classical Simulation 50fs	108.5	0.0580143
Panel d P1	Classical Simulation 50fs	109	0.0551879
Panel d P1	Classical Simulation 50fs	109.5	0.0554499
Panel d P1	Classical Simulation 50fs	110	0.0588086
Panel d P1	Classical Simulation 50fs	110.5	0.0649756
Panel d P1	Classical Simulation 50fs	111	0.073396
Panel d P1	Classical Simulation 50fs	111.5	0.0833027
Panel d P1	Classical Simulation 50fs	112	0.0937901
Panel d P1	Classical Simulation 50fs	112.5	0.103901
Panel d P1	Classical Simulation 50fs	113	0.112716
Panel d P1	Classical Simulation 50fs	113.5	0.119443
Panel d P1	Classical Simulation 50fs	114	0.12349
Panel d P1	Classical Simulation 50fs	114.5	0.124527
Panel d P1	Classical Simulation 50fs	115	0.122512
Panel d P1	Classical Simulation 50fs	115.5	0.117702
Panel d P1	Classical Simulation 50fs	116	0.110629
Panel d P1	Classical Simulation 50fs	116.5	0.102049
Panel d P1	Classical Simulation 50fs	117	0.0928696
Panel d P1	Classical Simulation 50fs	117.5	0.0840638
Panel d P1	Classical Simulation 50fs	118	0.0765722
Panel d P1	Classical Simulation 50fs	118.5	0.0712094
Panel d P1	Classical Simulation 50fs	119	0.0685816
Panel d P1	Classical Simulation 50fs	119.5	0.0690229
Panel d P1	Classical Simulation 50fs	120	0.0725596
Panel d P1	Classical Simulation 50fs	120.5	0.0789051
Panel d P1	Classical Simulation 50fs	121	0.0874875
Panel d P1	Classical Simulation 50fs	121.5	0.0975055
Panel d P1	Classical Simulation 50fs	122	0.108009
Panel d P1	Classical Simulation 50fs	122.5	0.117997
Panel d P1	Classical Simulation 50fs	123	0.126515
Panel d P1	Classical Simulation 50fs	123.5	0.132756
Panel d P1	Classical Simulation 50fs	124	0.136136
Panel d P1	Classical Simulation 50fs	124.5	0.136354
Panel d P1	Classical Simulation 50fs	125	0.13342
Panel d P1	Classical Simulation 50fs	125.5	0.127646
Panel d P1	Classical Simulation 50fs	126	0.119617
Panel d P1	Classical Simulation 50fs	126.5	0.110125
Panel d P1	Classical Simulation 50fs	127	0.100086
Panel d P1	Classical Simulation 50fs	127.5	0.0904544
Panel d P1	Classical Simulation 50fs	128	0.0821205
Panel d P1	Classical Simulation 50fs	128.5	0.075831
Panel d P1	Classical Simulation 50fs	129	0.0721162
Panel d P1	Classical Simulation 50fs	129.5	0.0712443
Panel d P1	Classical Simulation 50fs	130	0.0731998
Panel d P1	Classical Simulation 50fs	130.5	0.0776911
Panel d P1	Classical Simulation 50fs	131	0.0841842
Panel d P1	Classical Simulation 50fs	131.5	0.0919588
Panel d P1	Classical Simulation 50fs	132	0.100182
Panel d P1	Classical Simulation 50fs	132.5	0.107992
Panel d P1	Classical Simulation 50fs	133	0.114581
Panel d P1	Classical Simulation 50fs	133.5	0.11928
Panel d P1	Classical Simulation 50fs	134	0.121618
Panel d P1	Classical Simulation 50fs	134.5	0.121376
Panel d P1	Classical Simulation 50fs	135	0.118605
Panel d P1	Classical Simulation 50fs	135.5	0.113623
Panel d P1	Classical Simulation 50fs	136	0.10699
Panel d P1	Classical Simulation 50fs	136.5	0.0994466
Panel d P1	Classical Simulation 50fs	137	0.0918494
Panel d P1	Classical Simulation 50fs	137.5	0.0850806
Panel d P1	Classical Simulation 50fs	138	0.0799608
Panel d P1	Classical Simulation 50fs	138.5	0.0771647
Panel d P1	Classical Simulation 50fs	139	0.0771493
Panel d P1	Classical Simulation 50fs	139.5	0.0801034
Panel d P1	Classical Simulation 50fs	140	0.0859239
Panel d P1	Classical Simulation 50fs	140.5	0.0942207
Panel d P1	Classical Simulation 50fs	141	0.104351
Panel d P1	Classical Simulation 50fs	141.5	0.11548
Panel d P1	Classical Simulation 50fs	142	0.126661
Panel d P1	Classical Simulation 50fs	142.5	0.136931
Panel d P1	Classical Simulation 50fs	143	0.145402
Panel d P1	Classical Simulation 50fs	143.5	0.15135
Panel d P1	Classical Simulation 50fs	144	0.154287
Panel d P1	Classical Simulation 50fs	144.5	0.154006
Panel d P1	Classical Simulation 50fs	145	0.150604
Panel d P1	Classical Simulation 50fs	145.5	0.144463
Panel d P1	Classical Simulation 50fs	146	0.136216
Panel d P1	Classical Simulation 50fs	146.5	0.126681
Panel d P1	Classical Simulation 50fs	147	0.116776
Panel d P1	Classical Simulation 50fs	147.5	0.107432
Panel d P1	Classical Simulation 50fs	148	0.0995023
Panel d P1	Classical Simulation 50fs	148.5	0.0936807
Panel d P1	Classical Simulation 50fs	149	0.0904374
Panel d P1	Classical Simulation 50fs	149.5	0.0899837
Panel d P1	Classical Simulation 50fs	150	0.0922526

[truncated: 3 more sheets: Panel d P2, Panel d P3, Panel d P4]
