# Supplementary material for: Simulating electron transfer on noisy quantum computers
Source: Nat Commun. 2026 May 28;17:4779. doi: 10.1038/s41467-026-73700-1 (PMC13219408; doi:10.1038/s41467-026-73700-1)
Supplement: Supplementary file 3 — Source Data [file 41467_2026_73700_MOESM3_ESM.zip › SourceData/figure_4.xlsx]

## Sheet: Panel a N=3 left
panel	series	x	y
Panel a N=3 left	No vibr. coupl. g=0	0	0.0965372
Panel a N=3 left	No vibr. coupl. g=0	35	0.0993148
Panel a N=3 left	No vibr. coupl. g=0	70	0.102815
Panel a N=3 left	No vibr. coupl. g=0	105	0.106459
Panel a N=3 left	No vibr. coupl. g=0	140	0.109397
Panel a N=3 left	No vibr. coupl. g=0	175	0.111024
Panel a N=3 left	No vibr. coupl. g=0	210	0.111517
Panel a N=3 left	No vibr. coupl. g=0	245	0.11198
Panel a N=3 left	No vibr. coupl. g=0	280	0.113934
Panel a N=3 left	No vibr. coupl. g=0	315	0.118342
Panel a N=3 left	No vibr. coupl. g=0	350	0.124776
Panel a N=3 left	No vibr. coupl. g=0	385	0.13148
Panel a N=3 left	No vibr. coupl. g=0	420	0.136513
Panel a N=3 left	No vibr. coupl. g=0	455	0.139294
Panel a N=3 left	No vibr. coupl. g=0	490	0.141331
Panel a N=3 left	No vibr. coupl. g=0	525	0.145303
Panel a N=3 left	No vibr. coupl. g=0	560	0.15296
Panel a N=3 left	No vibr. coupl. g=0	595	0.163494
Panel a N=3 left	No vibr. coupl. g=0	630	0.173926
Panel a N=3 left	No vibr. coupl. g=0	665	0.181559
Panel a N=3 left	No vibr. coupl. g=0	700	0.186621
Panel a N=3 left	No vibr. coupl. g=0	735	0.19273
Panel a N=3 left	No vibr. coupl. g=0	770	0.204426
Panel a N=3 left	No vibr. coupl. g=0	805	0.223524
Panel a N=3 left	No vibr. coupl. g=0	840	0.247275
Panel a N=3 left	No vibr. coupl. g=0	875	0.270025
Panel a N=3 left	No vibr. coupl. g=0	910	0.287197
Panel a N=3 left	No vibr. coupl. g=0	945	0.298487
Panel a N=3 left	No vibr. coupl. g=0	980	0.307892
Panel a N=3 left	No vibr. coupl. g=0	1015	0.320742
Panel a N=3 left	No vibr. coupl. g=0	1050	0.340143
Panel a N=3 left	No vibr. coupl. g=0	1085	0.365268
Panel a N=3 left	No vibr. coupl. g=0	1120	0.392127
Panel a N=3 left	No vibr. coupl. g=0	1155	0.415669
Panel a N=3 left	No vibr. coupl. g=0	1190	0.431595
Panel a N=3 left	No vibr. coupl. g=0	1225	0.437137
Panel a N=3 left	No vibr. coupl. g=0	1260	0.431042
Panel a N=3 left	No vibr. coupl. g=0	1295	0.41341
Panel a N=3 left	No vibr. coupl. g=0	1330	0.385803
Panel a N=3 left	No vibr. coupl. g=0	1365	0.351544
Panel a N=3 left	No vibr. coupl. g=0	1400	0.315626
Panel a N=3 left	No vibr. coupl. g=0	1435	0.283553
Panel a N=3 left	No vibr. coupl. g=0	1470	0.259041
Panel a N=3 left	No vibr. coupl. g=0	1505	0.241805
Panel a N=3 left	No vibr. coupl. g=0	1540	0.227405
Panel a N=3 left	No vibr. coupl. g=0	1575	0.210138
Panel a N=3 left	No vibr. coupl. g=0	1610	0.187345
Panel a N=3 left	No vibr. coupl. g=0	1645	0.161688
Panel a N=3 left	No vibr. coupl. g=0	1680	0.13909
Panel a N=3 left	No vibr. coupl. g=0	1715	0.123835
Panel a N=3 left	No vibr. coupl. g=0	1750	0.115134
Panel a N=3 left	No vibr. coupl. g=0	1785	0.108283
Panel a N=3 left	No vibr. coupl. g=0	1820	0.0991988
Panel a N=3 left	No vibr. coupl. g=0	1855	0.0878408
Panel a N=3 left	No vibr. coupl. g=0	1890	0.0773897
Panel a N=3 left	No vibr. coupl. g=0	1925	0.0704625
Panel a N=3 left	No vibr. coupl. g=0	1960	0.0665029
Panel a N=3 left	No vibr. coupl. g=0	1995	0.0628214
Panel a N=3 left	No vibr. coupl. g=0	2030	0.0576741
Panel a N=3 left	No vibr. coupl. g=0	2065	0.051833
Panel a N=3 left	No vibr. coupl. g=0	2100	0.0472071
Panel a N=3 left	No vibr. coupl. g=0	2135	0.0444762
Panel a N=3 left	No vibr. coupl. g=0	2170	0.0425024
Panel a N=3 left	No vibr. coupl. g=0	2205	0.0398867
Panel a N=3 left	No vibr. coupl. g=0	2240	0.0365644
Panel a N=3 left	No vibr. coupl. g=0	2275	0.033605
Panel a N=3 left	No vibr. coupl. g=0	2310	0.0317325
Panel a N=3 left	No vibr. coupl. g=0	2345	0.0304992
Panel a N=3 left	No vibr. coupl. g=0	2380	0.0289875
Panel a N=3 left	No vibr. coupl. g=0	2415	0.0269651
Panel a N=3 left	No vibr. coupl. g=0	2450	0.0250359
Panel a N=3 left	No vibr. coupl. g=0	2485	0.0237517
Panel a N=3 left	No vibr. coupl. g=0	2520	0.022925
Panel a N=3 left	No vibr. coupl. g=0	2555	0.0219587
Panel a N=3 left	No vibr. coupl. g=0	2590	0.0206389
Panel a N=3 left	No vibr. coupl. g=0	2625	0.0193362
Panel a N=3 left	No vibr. coupl. g=0	2660	0.018444
Panel a N=3 left	No vibr. coupl. g=0	2695	0.0178668
Panel a N=3 left	No vibr. coupl. g=0	2730	0.0172014
Panel a N=3 left	No vibr. coupl. g=0	2765	0.0162876
Panel a N=3 left	No vibr. coupl. g=0	2800	0.0153761
Panel a N=3 left	No vibr. coupl. g=0	2835	0.0147448
Panel a N=3 left	No vibr. coupl. g=0	2870	0.0143291
Panel a N=3 left	No vibr. coupl. g=0	2905	0.0138442
Panel a N=3 left	No vibr. coupl. g=0	2940	0.0131806
Panel a N=3 left	No vibr. coupl. g=0	2975	0.0125228
Panel a N=3 left	No vibr. coupl. g=0	3010	0.0120677
Panel a N=3 left	No vibr. coupl. g=0	3045	0.0117597
Panel a N=3 left	No vibr. coupl. g=0	3080	0.0113903
Panel a N=3 left	No vibr. coupl. g=0	3115	0.01089
Panel a N=3 left	No vibr. coupl. g=0	3150	0.0104031
Panel a N=3 left	No vibr. coupl. g=0	3185	0.0100694
Panel a N=3 left	No vibr. coupl. g=0	3220	0.00983474
Panel a N=3 left	No vibr. coupl. g=0	3255	0.00954289
Panel a N=3 left	No vibr. coupl. g=0	3290	0.00915457
Panel a N=3 left	No vibr. coupl. g=0	3325	0.00878706
Panel a N=3 left	No vibr. coupl. g=0	3360	0.00853824
Panel a N=3 left	No vibr. coupl. g=0	3395	0.00835447
Panel a N=3 left	No vibr. coupl. g=0	3430	0.00811705
Panel a N=3 left	No vibr. coupl. g=0	3465	0.00780892
Panel a N=3 left	No vibr. coupl. g=0	3500	0.00752721
Panel a N=3 left	With vibr. coupl. g=g_0	0	0.0790387
Panel a N=3 left	With vibr. coupl. g=g_0	35	0.0800697
Panel a N=3 left	With vibr. coupl. g=g_0	70	0.0812044
Panel a N=3 left	With vibr. coupl. g=g_0	105	0.0828621
Panel a N=3 left	With vibr. coupl. g=g_0	140	0.0852516
Panel a N=3 left	With vibr. coupl. g=g_0	175	0.088415
Panel a N=3 left	With vibr. coupl. g=g_0	210	0.0919549
Panel a N=3 left	With vibr. coupl. g=g_0	245	0.0952073
Panel a N=3 left	With vibr. coupl. g=g_0	280	0.097545
Panel a N=3 left	With vibr. coupl. g=g_0	315	0.0986846
Panel a N=3 left	With vibr. coupl. g=g_0	350	0.0989885
Panel a N=3 left	With vibr. coupl. g=g_0	385	0.0994418
Panel a N=3 left	With vibr. coupl. g=g_0	420	0.101074
Panel a N=3 left	With vibr. coupl. g=g_0	455	0.10445
Panel a N=3 left	With vibr. coupl. g=g_0	490	0.109219
Panel a N=3 left	With vibr. coupl. g=g_0	525	0.114274
Panel a N=3 left	With vibr. coupl. g=g_0	560	0.118516
Panel a N=3 left	With vibr. coupl. g=g_0	595	0.121519
Panel a N=3 left	With vibr. coupl. g=g_0	630	0.124029
Panel a N=3 left	With vibr. coupl. g=g_0	665	0.127448
Panel a N=3 left	With vibr. coupl. g=g_0	700	0.132838
Panel a N=3 left	With vibr. coupl. g=g_0	735	0.140158
Panel a N=3 left	With vibr. coupl. g=g_0	770	0.148285
Panel a N=3 left	With vibr. coupl. g=g_0	805	0.155832
Panel a N=3 left	With vibr. coupl. g=g_0	840	0.162203
Panel a N=3 left	With vibr. coupl. g=g_0	875	0.168064
Panel a N=3 left	With vibr. coupl. g=g_0	910	0.17485
Panel a N=3 left	With vibr. coupl. g=g_0	945	0.183925
Panel a N=3 left	With vibr. coupl. g=g_0	980	0.195551
Panel a N=3 left	With vibr. coupl. g=g_0	1015	0.209017
Panel a N=3 left	With vibr. coupl. g=g_0	1050	0.223114
Panel a N=3 left	With vibr. coupl. g=g_0	1085	0.236593
Panel a N=3 left	With vibr. coupl. g=g_0	1120	0.248861
Panel a N=3 left	With vibr. coupl. g=g_0	1155	0.259533
Panel a N=3 left	With vibr. coupl. g=g_0	1190	0.268366
Panel a N=3 left	With vibr. coupl. g=g_0	1225	0.27473
Panel a N=3 left	With vibr. coupl. g=g_0	1260	0.277818
Panel a N=3 left	With vibr. coupl. g=g_0	1295	0.276826
Panel a N=3 left	With vibr. coupl. g=g_0	1330	0.27117
Panel a N=3 left	With vibr. coupl. g=g_0	1365	0.260707
Panel a N=3 left	With vibr. coupl. g=g_0	1400	0.246022
Panel a N=3 left	With vibr. coupl. g=g_0	1435	0.22851
Panel a N=3 left	With vibr. coupl. g=g_0	1470	0.210216
Panel a N=3 left	With vibr. coupl. g=g_0	1505	0.193438
Panel a N=3 left	With vibr. coupl. g=g_0	1540	0.179818
Panel a N=3 left	With vibr. coupl. g=g_0	1575	0.169436
Panel a N=3 left	With vibr. coupl. g=g_0	1610	0.160564
Panel a N=3 left	With vibr. coupl. g=g_0	1645	0.150665
Panel a N=3 left	With vibr. coupl. g=g_0	1680	0.138117
Panel a N=3 left	With vibr. coupl. g=g_0	1715	0.123671
Panel a N=3 left	With vibr. coupl. g=g_0	1750	0.109882
Panel a N=3 left	With vibr. coupl. g=g_0	1785	0.0993524
Panel a N=3 left	With vibr. coupl. g=g_0	1820	0.0926464
Panel a N=3 left	With vibr. coupl. g=g_0	1855	0.0880027
Panel a N=3 left	With vibr. coupl. g=g_0	1890	0.0829814
Panel a N=3 left	With vibr. coupl. g=g_0	1925	0.0765911
Panel a N=3 left	With vibr. coupl. g=g_0	1960	0.0699372
Panel a N=3 left	With vibr. coupl. g=g_0	1995	0.064765
Panel a N=3 left	With vibr. coupl. g=g_0	2030	0.0615576
Panel a N=3 left	With vibr. coupl. g=g_0	2065	0.0593981
Panel a N=3 left	With vibr. coupl. g=g_0	2100	0.0569935
Panel a N=3 left	With vibr. coupl. g=g_0	2135	0.0541811
Panel a N=3 left	With vibr. coupl. g=g_0	2170	0.0518244
Panel a N=3 left	With vibr. coupl. g=g_0	2205	0.0505941
Panel a N=3 left	With vibr. coupl. g=g_0	2240	0.050173
Panel a N=3 left	With vibr. coupl. g=g_0	2275	0.0498621
Panel a N=3 left	With vibr. coupl. g=g_0	2310	0.0497861
Panel a N=3 left	With vibr. coupl. g=g_0	2345	0.0512041
Panel a N=3 left	With vibr. coupl. g=g_0	2380	0.0552094
Panel a N=3 left	With vibr. coupl. g=g_0	2415	0.0614674
Panel a N=3 left	With vibr. coupl. g=g_0	2450	0.0683584
Panel a N=3 left	With vibr. coupl. g=g_0	2485	0.0744069
Panel a N=3 left	With vibr. coupl. g=g_0	2520	0.0789203
Panel a N=3 left	With vibr. coupl. g=g_0	2555	0.0818019
Panel a N=3 left	With vibr. coupl. g=g_0	2590	0.0827717
Panel a N=3 left	With vibr. coupl. g=g_0	2625	0.0821977
Panel a N=3 left	With vibr. coupl. g=g_0	2660	0.0837072
Panel a N=3 left	With vibr. coupl. g=g_0	2695	0.0949756
Panel a N=3 left	With vibr. coupl. g=g_0	2730	0.124023
Panel a N=3 left	With vibr. coupl. g=g_0	2765	0.172324
Panel a N=3 left	With vibr. coupl. g=g_0	2800	0.229489
Panel a N=3 left	With vibr. coupl. g=g_0	2835	0.275681
Panel a N=3 left	With vibr. coupl. g=g_0	2870	0.291635
Panel a N=3 left	With vibr. coupl. g=g_0	2905	0.269513
Panel a N=3 left	With vibr. coupl. g=g_0	2940	0.217925
Panel a N=3 left	With vibr. coupl. g=g_0	2975	0.156136
Panel a N=3 left	With vibr. coupl. g=g_0	3010	0.102985
Panel a N=3 left	With vibr. coupl. g=g_0	3045	0.0683324
Panel a N=3 left	With vibr. coupl. g=g_0	3080	0.0505874
Panel a N=3 left	With vibr. coupl. g=g_0	3115	0.0422078
Panel a N=3 left	With vibr. coupl. g=g_0	3150	0.0363157
Panel a N=3 left	With vibr. coupl. g=g_0	3185	0.0302323
Panel a N=3 left	With vibr. coupl. g=g_0	3220	0.0246385
Panel a N=3 left	With vibr. coupl. g=g_0	3255	0.0207673
Panel a N=3 left	With vibr. coupl. g=g_0	3290	0.0186007
Panel a N=3 left	With vibr. coupl. g=g_0	3325	0.0171222
Panel a N=3 left	With vibr. coupl. g=g_0	3360	0.0155154
Panel a N=3 left	With vibr. coupl. g=g_0	3395	0.0138108
Panel a N=3 left	With vibr. coupl. g=g_0	3430	0.0124513
Panel a N=3 left	With vibr. coupl. g=g_0	3465	0.0115982
Panel a N=3 left	With vibr. coupl. g=g_0	3500	0.0110024
Panel a N=3 left	Q. Computer (g=0)	2870	0.0278896
Panel a N=3 left	Q. Computer (g=0)_min	2870	0.0271636
Panel a N=3 left	Q. Computer (g=0)_max	2870	0.0286403
Panel a N=3 left	Q. Computer (g=g_0)	2870	0.23943
Panel a N=3 left	Q. Computer (g=g_0)_min	2870	0.192832
Panel a N=3 left	Q. Computer (g=g_0)_max	2870	0.257379

## Sheet: Panel a N=6 center
panel	series	x	y
Panel a N=6 center	No vibr. coupl. g=0	0	0.16409
Panel a N=6 center	No vibr. coupl. g=0	35	0.171382
Panel a N=6 center	No vibr. coupl. g=0	70	0.182037
Panel a N=6 center	No vibr. coupl. g=0	105	0.195931
Panel a N=6 center	No vibr. coupl. g=0	140	0.21151
Panel a N=6 center	No vibr. coupl. g=0	175	0.226267
Panel a N=6 center	No vibr. coupl. g=0	210	0.237949
Panel a N=6 center	No vibr. coupl. g=0	245	0.245982
Panel a N=6 center	No vibr. coupl. g=0	280	0.252272
Panel a N=6 center	No vibr. coupl. g=0	315	0.260729
Panel a N=6 center	No vibr. coupl. g=0	350	0.275532
Panel a N=6 center	No vibr. coupl. g=0	385	0.298999
Panel a N=6 center	No vibr. coupl. g=0	420	0.330283
Panel a N=6 center	No vibr. coupl. g=0	455	0.365692
Panel a N=6 center	No vibr. coupl. g=0	490	0.400387
Panel a N=6 center	No vibr. coupl. g=0	525	0.430381
Panel a N=6 center	No vibr. coupl. g=0	560	0.453647
Panel a N=6 center	No vibr. coupl. g=0	595	0.469937
Panel a N=6 center	No vibr. coupl. g=0	630	0.479851
Panel a N=6 center	No vibr. coupl. g=0	665	0.484056
Panel a N=6 center	No vibr. coupl. g=0	700	0.483157
Panel a N=6 center	No vibr. coupl. g=0	735	0.477999
Panel a N=6 center	No vibr. coupl. g=0	770	0.469901
Panel a N=6 center	No vibr. coupl. g=0	805	0.460474
Panel a N=6 center	No vibr. coupl. g=0	840	0.451141
Panel a N=6 center	No vibr. coupl. g=0	875	0.442659
Panel a N=6 center	No vibr. coupl. g=0	910	0.435002
Panel a N=6 center	No vibr. coupl. g=0	945	0.427817
Panel a N=6 center	No vibr. coupl. g=0	980	0.421394
Panel a N=6 center	No vibr. coupl. g=0	1015	0.417549
Panel a N=6 center	No vibr. coupl. g=0	1050	0.419333
Panel a N=6 center	No vibr. coupl. g=0	1085	0.4289
Panel a N=6 center	No vibr. coupl. g=0	1120	0.444538
Panel a N=6 center	No vibr. coupl. g=0	1155	0.459401
Panel a N=6 center	No vibr. coupl. g=0	1190	0.464137
Panel a N=6 center	No vibr. coupl. g=0	1225	0.452557
Panel a N=6 center	No vibr. coupl. g=0	1260	0.426149
Panel a N=6 center	No vibr. coupl. g=0	1295	0.393247
Panel a N=6 center	No vibr. coupl. g=0	1330	0.362904
Panel a N=6 center	No vibr. coupl. g=0	1365	0.338544
Panel a N=6 center	No vibr. coupl. g=0	1400	0.317084
Panel a N=6 center	No vibr. coupl. g=0	1435	0.294065
Panel a N=6 center	No vibr. coupl. g=0	1470	0.26934
Panel a N=6 center	No vibr. coupl. g=0	1505	0.247418
Panel a N=6 center	No vibr. coupl. g=0	1540	0.232613
Panel a N=6 center	No vibr. coupl. g=0	1575	0.225383
Panel a N=6 center	No vibr. coupl. g=0	1610	0.225203
Panel a N=6 center	No vibr. coupl. g=0	1645	0.237281
Panel a N=6 center	No vibr. coupl. g=0	1680	0.274021
Panel a N=6 center	No vibr. coupl. g=0	1715	0.345504
Panel a N=6 center	No vibr. coupl. g=0	1750	0.444766
Panel a N=6 center	No vibr. coupl. g=0	1785	0.541858
Panel a N=6 center	No vibr. coupl. g=0	1820	0.595874
Panel a N=6 center	No vibr. coupl. g=0	1855	0.579014
Panel a N=6 center	No vibr. coupl. g=0	1890	0.494948
Panel a N=6 center	No vibr. coupl. g=0	1925	0.376863
Panel a N=6 center	No vibr. coupl. g=0	1960	0.26659
Panel a N=6 center	No vibr. coupl. g=0	1995	0.190872
Panel a N=6 center	No vibr. coupl. g=0	2030	0.151523
Panel a N=6 center	No vibr. coupl. g=0	2065	0.133409
Panel a N=6 center	No vibr. coupl. g=0	2100	0.120246
Panel a N=6 center	No vibr. coupl. g=0	2135	0.104947
Panel a N=6 center	No vibr. coupl. g=0	2170	0.0892881
Panel a N=6 center	No vibr. coupl. g=0	2205	0.07774
Panel a N=6 center	No vibr. coupl. g=0	2240	0.0730565
Panel a N=6 center	No vibr. coupl. g=0	2275	0.0763205
Panel a N=6 center	No vibr. coupl. g=0	2310	0.0883321
Panel a N=6 center	No vibr. coupl. g=0	2345	0.108703
Panel a N=6 center	No vibr. coupl. g=0	2380	0.133174
Panel a N=6 center	No vibr. coupl. g=0	2415	0.152968
Panel a N=6 center	No vibr. coupl. g=0	2450	0.158549
Panel a N=6 center	No vibr. coupl. g=0	2485	0.145563
Panel a N=6 center	No vibr. coupl. g=0	2520	0.118046
Panel a N=6 center	No vibr. coupl. g=0	2555	0.086034
Panel a N=6 center	No vibr. coupl. g=0	2590	0.0594151
Panel a N=6 center	No vibr. coupl. g=0	2625	0.0428021
Panel a N=6 center	No vibr. coupl. g=0	2660	0.0348131
Panel a N=6 center	No vibr. coupl. g=0	2695	0.0312026
Panel a N=6 center	No vibr. coupl. g=0	2730	0.0285578
Panel a N=6 center	No vibr. coupl. g=0	2765	0.0258027
Panel a N=6 center	No vibr. coupl. g=0	2800	0.0233395
Panel a N=6 center	No vibr. coupl. g=0	2835	0.0215666
Panel a N=6 center	No vibr. coupl. g=0	2870	0.0202954
Panel a N=6 center	No vibr. coupl. g=0	2905	0.0191351
Panel a N=6 center	No vibr. coupl. g=0	2940	0.0179684
Panel a N=6 center	No vibr. coupl. g=0	2975	0.0169326
Panel a N=6 center	No vibr. coupl. g=0	3010	0.0161097
Panel a N=6 center	No vibr. coupl. g=0	3045	0.0154015
Panel a N=6 center	No vibr. coupl. g=0	3080	0.0146879
Panel a N=6 center	No vibr. coupl. g=0	3115	0.0139817
Panel a N=6 center	No vibr. coupl. g=0	3150	0.0133716
Panel a N=6 center	No vibr. coupl. g=0	3185	0.0128721
Panel a N=6 center	No vibr. coupl. g=0	3220	0.0124031
Panel a N=6 center	No vibr. coupl. g=0	3255	0.0119062
Panel a N=6 center	No vibr. coupl. g=0	3290	0.0114189
Panel a N=6 center	No vibr. coupl. g=0	3325	0.0110065
Panel a N=6 center	No vibr. coupl. g=0	3360	0.0106639
Panel a N=6 center	No vibr. coupl. g=0	3395	0.0103243
Panel a N=6 center	No vibr. coupl. g=0	3430	0.00995468
Panel a N=6 center	No vibr. coupl. g=0	3465	0.00959582
Panel a N=6 center	No vibr. coupl. g=0	3500	0.00929718
Panel a N=6 center	With vibr. coupl. g=g_0	0	0.122109
Panel a N=6 center	With vibr. coupl. g=g_0	35	0.125957
Panel a N=6 center	With vibr. coupl. g=g_0	70	0.131029
Panel a N=6 center	With vibr. coupl. g=g_0	105	0.137343
Panel a N=6 center	With vibr. coupl. g=g_0	140	0.144634
Panel a N=6 center	With vibr. coupl. g=g_0	175	0.152188
Panel a N=6 center	With vibr. coupl. g=g_0	210	0.159348
Panel a N=6 center	With vibr. coupl. g=g_0	245	0.165991
Panel a N=6 center	With vibr. coupl. g=g_0	280	0.172832
Panel a N=6 center	With vibr. coupl. g=g_0	315	0.18141
Panel a N=6 center	With vibr. coupl. g=g_0	350	0.193179
Panel a N=6 center	With vibr. coupl. g=g_0	385	0.208501
Panel a N=6 center	With vibr. coupl. g=g_0	420	0.225994
Panel a N=6 center	With vibr. coupl. g=g_0	455	0.243197
Panel a N=6 center	With vibr. coupl. g=g_0	490	0.258
Panel a N=6 center	With vibr. coupl. g=g_0	525	0.270095
Panel a N=6 center	With vibr. coupl. g=g_0	560	0.281719
Panel a N=6 center	With vibr. coupl. g=g_0	595	0.296061
Panel a N=6 center	With vibr. coupl. g=g_0	630	0.314892
Panel a N=6 center	With vibr. coupl. g=g_0	665	0.336815
Panel a N=6 center	With vibr. coupl. g=g_0	700	0.357343
Panel a N=6 center	With vibr. coupl. g=g_0	735	0.370988
Panel a N=6 center	With vibr. coupl. g=g_0	770	0.374285
Panel a N=6 center	With vibr. coupl. g=g_0	805	0.367491
Panel a N=6 center	With vibr. coupl. g=g_0	840	0.354195
Panel a N=6 center	With vibr. coupl. g=g_0	875	0.339211
Panel a N=6 center	With vibr. coupl. g=g_0	910	0.327188
Panel a N=6 center	With vibr. coupl. g=g_0	945	0.320163
Panel a N=6 center	With vibr. coupl. g=g_0	980	0.318389
Panel a N=6 center	With vibr. coupl. g=g_0	1015	0.32105
Panel a N=6 center	With vibr. coupl. g=g_0	1050	0.326547
Panel a N=6 center	With vibr. coupl. g=g_0	1085	0.333334
Panel a N=6 center	With vibr. coupl. g=g_0	1120	0.339478
Panel a N=6 center	With vibr. coupl. g=g_0	1155	0.34298
Panel a N=6 center	With vibr. coupl. g=g_0	1190	0.342376
Panel a N=6 center	With vibr. coupl. g=g_0	1225	0.337452
Panel a N=6 center	With vibr. coupl. g=g_0	1260	0.329351
Panel a N=6 center	With vibr. coupl. g=g_0	1295	0.320611
Panel a N=6 center	With vibr. coupl. g=g_0	1330	0.313647
Panel a N=6 center	With vibr. coupl. g=g_0	1365	0.309009
Panel a N=6 center	With vibr. coupl. g=g_0	1400	0.304688
Panel a N=6 center	With vibr. coupl. g=g_0	1435	0.297202
Panel a N=6 center	With vibr. coupl. g=g_0	1470	0.284535
Panel a N=6 center	With vibr. coupl. g=g_0	1505	0.268334
Panel a N=6 center	With vibr. coupl. g=g_0	1540	0.256482
Panel a N=6 center	With vibr. coupl. g=g_0	1575	0.260687
Panel a N=6 center	With vibr. coupl. g=g_0	1610	0.291766
Panel a N=6 center	With vibr. coupl. g=g_0	1645	0.353001
Panel a N=6 center	With vibr. coupl. g=g_0	1680	0.434929
Panel a N=6 center	With vibr. coupl. g=g_0	1715	0.514948
Panel a N=6 center	With vibr. coupl. g=g_0	1750	0.564929
Panel a N=6 center	With vibr. coupl. g=g_0	1785	0.5639
Panel a N=6 center	With vibr. coupl. g=g_0	1820	0.509496
Panel a N=6 center	With vibr. coupl. g=g_0	1855	0.420209
Panel a N=6 center	With vibr. coupl. g=g_0	1890	0.325732
Panel a N=6 center	With vibr. coupl. g=g_0	1925	0.251633
Panel a N=6 center	With vibr. coupl. g=g_0	1960	0.20789
Panel a N=6 center	With vibr. coupl. g=g_0	1995	0.19039
Panel a N=6 center	With vibr. coupl. g=g_0	2030	0.190714
Panel a N=6 center	With vibr. coupl. g=g_0	2065	0.205512
Panel a N=6 center	With vibr. coupl. g=g_0	2100	0.236429
Panel a N=6 center	With vibr. coupl. g=g_0	2135	0.282408
Panel a N=6 center	With vibr. coupl. g=g_0	2170	0.332217
Panel a N=6 center	With vibr. coupl. g=g_0	2205	0.366827
Panel a N=6 center	With vibr. coupl. g=g_0	2240	0.370578
Panel a N=6 center	With vibr. coupl. g=g_0	2275	0.341564
Panel a N=6 center	With vibr. coupl. g=g_0	2310	0.292737
Panel a N=6 center	With vibr. coupl. g=g_0	2345	0.243206
Panel a N=6 center	With vibr. coupl. g=g_0	2380	0.205983
Panel a N=6 center	With vibr. coupl. g=g_0	2415	0.183008
Panel a N=6 center	With vibr. coupl. g=g_0	2450	0.168336
Panel a N=6 center	With vibr. coupl. g=g_0	2485	0.155411
Panel a N=6 center	With vibr. coupl. g=g_0	2520	0.142032
Panel a N=6 center	With vibr. coupl. g=g_0	2555	0.130482
Panel a N=6 center	With vibr. coupl. g=g_0	2590	0.124753
Panel a N=6 center	With vibr. coupl. g=g_0	2625	0.128783
Panel a N=6 center	With vibr. coupl. g=g_0	2660	0.145548
Panel a N=6 center	With vibr. coupl. g=g_0	2695	0.175463
Panel a N=6 center	With vibr. coupl. g=g_0	2730	0.214347
Panel a N=6 center	With vibr. coupl. g=g_0	2765	0.251517
Panel a N=6 center	With vibr. coupl. g=g_0	2800	0.273003
Panel a N=6 center	With vibr. coupl. g=g_0	2835	0.267917
Panel a N=6 center	With vibr. coupl. g=g_0	2870	0.23476
Panel a N=6 center	With vibr. coupl. g=g_0	2905	0.183417
Panel a N=6 center	With vibr. coupl. g=g_0	2940	0.130154
Panel a N=6 center	With vibr. coupl. g=g_0	2975	0.0887095
Panel a N=6 center	With vibr. coupl. g=g_0	3010	0.0642355
Panel a N=6 center	With vibr. coupl. g=g_0	3045	0.0531923
Panel a N=6 center	With vibr. coupl. g=g_0	3080	0.0484152
Panel a N=6 center	With vibr. coupl. g=g_0	3115	0.0452258
Panel a N=6 center	With vibr. coupl. g=g_0	3150	0.0440678
Panel a N=6 center	With vibr. coupl. g=g_0	3185	0.0485819
Panel a N=6 center	With vibr. coupl. g=g_0	3220	0.0612347
Panel a N=6 center	With vibr. coupl. g=g_0	3255	0.0799627
Panel a N=6 center	With vibr. coupl. g=g_0	3290	0.0982465
Panel a N=6 center	With vibr. coupl. g=g_0	3325	0.108352
Panel a N=6 center	With vibr. coupl. g=g_0	3360	0.105608
Panel a N=6 center	With vibr. coupl. g=g_0	3395	0.0908746
Panel a N=6 center	With vibr. coupl. g=g_0	3430	0.0697003
Panel a N=6 center	With vibr. coupl. g=g_0	3465	0.0491449
Panel a N=6 center	With vibr. coupl. g=g_0	3500	0.0340526
Panel a N=6 center	Q. Computer (g=0)	2835	0.0458993
Panel a N=6 center	Q. Computer (g=0)_min	2835	0.0413199
Panel a N=6 center	Q. Computer (g=0)_max	2835	0.047551
Panel a N=6 center	Q. Computer (g=g_0)	2835	0.208189
Panel a N=6 center	Q. Computer (g=g_0)_min	2835	0.173268
Panel a N=6 center	Q. Computer (g=g_0)_max	2835	0.300109

## Sheet: Panel a N=8 right
panel	series	x	y
Panel a N=8 right	No vibr. coupl. g=0	0	0.164828
Panel a N=8 right	No vibr. coupl. g=0	35	0.17476
Panel a N=8 right	No vibr. coupl. g=0	70	0.187835
Panel a N=8 right	No vibr. coupl. g=0	105	0.202749
Panel a N=8 right	No vibr. coupl. g=0	140	0.217194
Panel a N=8 right	No vibr. coupl. g=0	175	0.228926
Panel a N=8 right	No vibr. coupl. g=0	210	0.237167
Panel a N=8 right	No vibr. coupl. g=0	245	0.243531
Panel a N=8 right	No vibr. coupl. g=0	280	0.25176
Panel a N=8 right	No vibr. coupl. g=0	315	0.266101
Panel a N=8 right	No vibr. coupl. g=0	350	0.289079
Panel a N=8 right	No vibr. coupl. g=0	385	0.319971
Panel a N=8 right	No vibr. coupl. g=0	420	0.354986
Panel a N=8 right	No vibr. coupl. g=0	455	0.389137
Panel a N=8 right	No vibr. coupl. g=0	490	0.4186
Panel a N=8 right	No vibr. coupl. g=0	525	0.442076
Panel a N=8 right	No vibr. coupl. g=0	560	0.460428
Panel a N=8 right	No vibr. coupl. g=0	595	0.475153
Panel a N=8 right	No vibr. coupl. g=0	630	0.486993
Panel a N=8 right	No vibr. coupl. g=0	665	0.495653
Panel a N=8 right	No vibr. coupl. g=0	700	0.500578
Panel a N=8 right	No vibr. coupl. g=0	735	0.502051
Panel a N=8 right	No vibr. coupl. g=0	770	0.501861
Panel a N=8 right	No vibr. coupl. g=0	805	0.503242
Panel a N=8 right	No vibr. coupl. g=0	840	0.509966
Panel a N=8 right	No vibr. coupl. g=0	875	0.524546
Panel a N=8 right	No vibr. coupl. g=0	910	0.545977
Panel a N=8 right	No vibr. coupl. g=0	945	0.568343
Panel a N=8 right	No vibr. coupl. g=0	980	0.582012
Panel a N=8 right	No vibr. coupl. g=0	1015	0.577884
Panel a N=8 right	No vibr. coupl. g=0	1050	0.552602
Panel a N=8 right	No vibr. coupl. g=0	1085	0.511172
Panel a N=8 right	No vibr. coupl. g=0	1120	0.46492
Panel a N=8 right	No vibr. coupl. g=0	1155	0.426369
Panel a N=8 right	No vibr. coupl. g=0	1190	0.404958
Panel a N=8 right	No vibr. coupl. g=0	1225	0.405963
Panel a N=8 right	No vibr. coupl. g=0	1260	0.43103
Panel a N=8 right	No vibr. coupl. g=0	1295	0.477005
Panel a N=8 right	No vibr. coupl. g=0	1330	0.532767
Panel a N=8 right	No vibr. coupl. g=0	1365	0.578444
Panel a N=8 right	No vibr. coupl. g=0	1400	0.591822
Panel a N=8 right	No vibr. coupl. g=0	1435	0.56056
Panel a N=8 right	No vibr. coupl. g=0	1470	0.491523
Panel a N=8 right	No vibr. coupl. g=0	1505	0.408287
Panel a N=8 right	No vibr. coupl. g=0	1540	0.336932
Panel a N=8 right	No vibr. coupl. g=0	1575	0.290972
Panel a N=8 right	No vibr. coupl. g=0	1610	0.267918
Panel a N=8 right	No vibr. coupl. g=0	1645	0.259719
Panel a N=8 right	No vibr. coupl. g=0	1680	0.266217
Panel a N=8 right	No vibr. coupl. g=0	1715	0.297541
Panel a N=8 right	No vibr. coupl. g=0	1750	0.361869
Panel a N=8 right	No vibr. coupl. g=0	1785	0.449593
Panel a N=8 right	No vibr. coupl. g=0	1820	0.529826
Panel a N=8 right	No vibr. coupl. g=0	1855	0.565145
Panel a N=8 right	No vibr. coupl. g=0	1890	0.534549
Panel a N=8 right	No vibr. coupl. g=0	1925	0.44701
Panel a N=8 right	No vibr. coupl. g=0	1960	0.335359
Panel a N=8 right	No vibr. coupl. g=0	1995	0.235845
Panel a N=8 right	No vibr. coupl. g=0	2030	0.169033
Panel a N=8 right	No vibr. coupl. g=0	2065	0.134809
Panel a N=8 right	No vibr. coupl. g=0	2100	0.121817
Panel a N=8 right	No vibr. coupl. g=0	2135	0.120777
Panel a N=8 right	No vibr. coupl. g=0	2170	0.130265
Panel a N=8 right	No vibr. coupl. g=0	2205	0.152084
Panel a N=8 right	No vibr. coupl. g=0	2240	0.18279
Panel a N=8 right	No vibr. coupl. g=0	2275	0.210556
Panel a N=8 right	No vibr. coupl. g=0	2310	0.220739
Panel a N=8 right	No vibr. coupl. g=0	2345	0.205418
Panel a N=8 right	No vibr. coupl. g=0	2380	0.16879
Panel a N=8 right	No vibr. coupl. g=0	2415	0.12421
Panel a N=8 right	No vibr. coupl. g=0	2450	0.0856788
Panel a N=8 right	No vibr. coupl. g=0	2485	0.0605288
Panel a N=8 right	No vibr. coupl. g=0	2520	0.0480007
Panel a N=8 right	No vibr. coupl. g=0	2555	0.0430497
Panel a N=8 right	No vibr. coupl. g=0	2590	0.0410657
Panel a N=8 right	No vibr. coupl. g=0	2625	0.0399174
Panel a N=8 right	No vibr. coupl. g=0	2660	0.0391
Panel a N=8 right	No vibr. coupl. g=0	2695	0.0381792
Panel a N=8 right	No vibr. coupl. g=0	2730	0.0363737
Panel a N=8 right	No vibr. coupl. g=0	2765	0.0332195
Panel a N=8 right	No vibr. coupl. g=0	2800	0.0291167
Panel a N=8 right	No vibr. coupl. g=0	2835	0.0250459
Panel a N=8 right	No vibr. coupl. g=0	2870	0.0218238
Panel a N=8 right	No vibr. coupl. g=0	2905	0.0196584
Panel a N=8 right	No vibr. coupl. g=0	2940	0.0182713
Panel a N=8 right	No vibr. coupl. g=0	2975	0.0172721
Panel a N=8 right	No vibr. coupl. g=0	3010	0.0164023
Panel a N=8 right	No vibr. coupl. g=0	3045	0.0155659
Panel a N=8 right	No vibr. coupl. g=0	3080	0.0147707
Panel a N=8 right	No vibr. coupl. g=0	3115	0.014064
Panel a N=8 right	No vibr. coupl. g=0	3150	0.0134715
Panel a N=8 right	No vibr. coupl. g=0	3185	0.0129592
Panel a N=8 right	No vibr. coupl. g=0	3220	0.0124614
Panel a N=8 right	No vibr. coupl. g=0	3255	0.0119521
Panel a N=8 right	No vibr. coupl. g=0	3290	0.01147
Panel a N=8 right	No vibr. coupl. g=0	3325	0.0110603
Panel a N=8 right	No vibr. coupl. g=0	3360	0.0107094
Panel a N=8 right	No vibr. coupl. g=0	3395	0.0103609
Panel a N=8 right	No vibr. coupl. g=0	3430	0.00999037
Panel a N=8 right	No vibr. coupl. g=0	3465	0.00963397
Panel a N=8 right	No vibr. coupl. g=0	3500	0.00933349
Panel a N=8 right	With vibr. coupl. g=g_0	0	0.125666
Panel a N=8 right	With vibr. coupl. g=g_0	35	0.13035
Panel a N=8 right	With vibr. coupl. g=g_0	70	0.136225
Panel a N=8 right	With vibr. coupl. g=g_0	105	0.143387
Panel a N=8 right	With vibr. coupl. g=g_0	140	0.151444
Panel a N=8 right	With vibr. coupl. g=g_0	175	0.159806
Panel a N=8 right	With vibr. coupl. g=g_0	210	0.16798
Panel a N=8 right	With vibr. coupl. g=g_0	245	0.176004
Panel a N=8 right	With vibr. coupl. g=g_0	280	0.184839
Panel a N=8 right	With vibr. coupl. g=g_0	315	0.196018
Panel a N=8 right	With vibr. coupl. g=g_0	350	0.210622
Panel a N=8 right	With vibr. coupl. g=g_0	385	0.228584
Panel a N=8 right	With vibr. coupl. g=g_0	420	0.248134
Panel a N=8 right	With vibr. coupl. g=g_0	455	0.266871
Panel a N=8 right	With vibr. coupl. g=g_0	490	0.283229
Panel a N=8 right	With vibr. coupl. g=g_0	525	0.297637
Panel a N=8 right	With vibr. coupl. g=g_0	560	0.312867
Panel a N=8 right	With vibr. coupl. g=g_0	595	0.331907
Panel a N=8 right	With vibr. coupl. g=g_0	630	0.355616
Panel a N=8 right	With vibr. coupl. g=g_0	665	0.381247
Panel a N=8 right	With vibr. coupl. g=g_0	700	0.403281
Panel a N=8 right	With vibr. coupl. g=g_0	735	0.416185
Panel a N=8 right	With vibr. coupl. g=g_0	770	0.417065
Panel a N=8 right	With vibr. coupl. g=g_0	805	0.40715
Panel a N=8 right	With vibr. coupl. g=g_0	840	0.390913
Panel a N=8 right	With vibr. coupl. g=g_0	875	0.37374
Panel a N=8 right	With vibr. coupl. g=g_0	910	0.358663
Panel a N=8 right	With vibr. coupl. g=g_0	945	0.347133
Panel a N=8 right	With vibr. coupl. g=g_0	980	0.338861
Panel a N=8 right	With vibr. coupl. g=g_0	1015	0.332436
Panel a N=8 right	With vibr. coupl. g=g_0	1050	0.327153
Panel a N=8 right	With vibr. coupl. g=g_0	1085	0.323211
Panel a N=8 right	With vibr. coupl. g=g_0	1120	0.32233
Panel a N=8 right	With vibr. coupl. g=g_0	1155	0.32736
Panel a N=8 right	With vibr. coupl. g=g_0	1190	0.341456
Panel a N=8 right	With vibr. coupl. g=g_0	1225	0.366697
Panel a N=8 right	With vibr. coupl. g=g_0	1260	0.401927
Panel a N=8 right	With vibr. coupl. g=g_0	1295	0.44158
Panel a N=8 right	With vibr. coupl. g=g_0	1330	0.475526
Panel a N=8 right	With vibr. coupl. g=g_0	1365	0.492586
Panel a N=8 right	With vibr. coupl. g=g_0	1400	0.48507
Panel a N=8 right	With vibr. coupl. g=g_0	1435	0.452968
Panel a N=8 right	With vibr. coupl. g=g_0	1470	0.404715
Panel a N=8 right	With vibr. coupl. g=g_0	1505	0.354322
Panel a N=8 right	With vibr. coupl. g=g_0	1540	0.314909
Panel a N=8 right	With vibr. coupl. g=g_0	1575	0.295407
Panel a N=8 right	With vibr. coupl. g=g_0	1610	0.300087
Panel a N=8 right	With vibr. coupl. g=g_0	1645	0.329298
Panel a N=8 right	With vibr. coupl. g=g_0	1680	0.379942
Panel a N=8 right	With vibr. coupl. g=g_0	1715	0.442739
Panel a N=8 right	With vibr. coupl. g=g_0	1750	0.500516
Panel a N=8 right	With vibr. coupl. g=g_0	1785	0.531883
Panel a N=8 right	With vibr. coupl. g=g_0	1820	0.520683
Panel a N=8 right	With vibr. coupl. g=g_0	1855	0.465836
Panel a N=8 right	With vibr. coupl. g=g_0	1890	0.383034
Panel a N=8 right	With vibr. coupl. g=g_0	1925	0.29817
Panel a N=8 right	With vibr. coupl. g=g_0	1960	0.234097
Panel a N=8 right	With vibr. coupl. g=g_0	1995	0.202001
Panel a N=8 right	With vibr. coupl. g=g_0	2030	0.201116
Panel a N=8 right	With vibr. coupl. g=g_0	2065	0.224227
Panel a N=8 right	With vibr. coupl. g=g_0	2100	0.262367
Panel a N=8 right	With vibr. coupl. g=g_0	2135	0.306482
Panel a N=8 right	With vibr. coupl. g=g_0	2170	0.345605
Panel a N=8 right	With vibr. coupl. g=g_0	2205	0.368225
Panel a N=8 right	With vibr. coupl. g=g_0	2240	0.367003
Panel a N=8 right	With vibr. coupl. g=g_0	2275	0.342897
Panel a N=8 right	With vibr. coupl. g=g_0	2310	0.342897
Panel a N=8 right	With vibr. coupl. g=g_0	2345	0.263998
Panel a N=8 right	With vibr. coupl. g=g_0	2380	0.228276
Panel a N=8 right	With vibr. coupl. g=g_0	2415	0.199251
Panel a N=8 right	With vibr. coupl. g=g_0	2450	0.175237
Panel a N=8 right	With vibr. coupl. g=g_0	2485	0.155619
Panel a N=8 right	With vibr. coupl. g=g_0	2520	0.142519
Panel a N=8 right	With vibr. coupl. g=g_0	2555	0.138751
Panel a N=8 right	With vibr. coupl. g=g_0	2590	0.14497
Panel a N=8 right	With vibr. coupl. g=g_0	2625	0.157245
Panel a N=8 right	With vibr. coupl. g=g_0	2660	0.168406
Panel a N=8 right	With vibr. coupl. g=g_0	2695	0.171217
Panel a N=8 right	With vibr. coupl. g=g_0	2730	0.16243
Panel a N=8 right	With vibr. coupl. g=g_0	2765	0.145402
Panel a N=8 right	With vibr. coupl. g=g_0	2800	0.129337
Panel a N=8 right	With vibr. coupl. g=g_0	2835	0.125287
Panel a N=8 right	With vibr. coupl. g=g_0	2870	0.138564
Panel a N=8 right	With vibr. coupl. g=g_0	2905	0.165099
Panel a N=8 right	With vibr. coupl. g=g_0	2940	0.192105
Panel a N=8 right	With vibr. coupl. g=g_0	2975	0.204589
Panel a N=8 right	With vibr. coupl. g=g_0	3010	0.194265
Panel a N=8 right	With vibr. coupl. g=g_0	3045	0.163638
Panel a N=8 right	With vibr. coupl. g=g_0	3080	0.123558
Panel a N=8 right	With vibr. coupl. g=g_0	3115	0.086503
Panel a N=8 right	With vibr. coupl. g=g_0	3150	0.0607807
Panel a N=8 right	With vibr. coupl. g=g_0	3185	0.0486146
Panel a N=8 right	With vibr. coupl. g=g_0	3220	0.0480367
Panel a N=8 right	With vibr. coupl. g=g_0	3255	0.055316
Panel a N=8 right	With vibr. coupl. g=g_0	3290	0.0662203
Panel a N=8 right	With vibr. coupl. g=g_0	3325	0.0760604
Panel a N=8 right	With vibr. coupl. g=g_0	3360	0.0804184
Panel a N=8 right	With vibr. coupl. g=g_0	3395	0.0767199
Panel a N=8 right	With vibr. coupl. g=g_0	3430	0.0657142
Panel a N=8 right	With vibr. coupl. g=g_0	3465	0.051066
Panel a N=8 right	With vibr. coupl. g=g_0	3500	0.0374193
Panel a N=8 right	Q. Computer (g=0)	2975	0.0426363
Panel a N=8 right	Q. Computer (g=0)_min	2975	0.0404951
Panel a N=8 right	Q. Computer (g=0)_max	2975	0.047123
Panel a N=8 right	Q. Computer (g=g_0)	2975	0.219752
Panel a N=8 right	Q. Computer (g=g_0)_min	2975	0.170169
Panel a N=8 right	Q. Computer (g=g_0)_max	2975	0.233793

## Sheet: Panel b
panel	series	x	y
Panel b	Q. Computer (g=g_0)	3	0.23943
Panel b	Q. Computer (g=g_0)_min	3	0.192832
Panel b	Q. Computer (g=g_0)_max	3	0.257379
Panel b	Q. Computer (g=0)	3	0.0278896
Panel b	Q. Computer (g=0)_min	3	0.0271636
Panel b	Q. Computer (g=0)_max	3	0.0286403
Panel b	Q. Computer (g=g_0)	4	0.126162
Panel b	Q. Computer (g=g_0)_min	4	0.1052
Panel b	Q. Computer (g=g_0)_max	4	0.149907
Panel b	Q. Computer (g=0)	4	0.0303971
Panel b	Q. Computer (g=0)_min	4	0.0282512
Panel b	Q. Computer (g=0)_max	4	0.0341293
Panel b	Q. Computer (g=g_0)	5	0.210621
Panel b	Q. Computer (g=g_0)_min	5	0.163067
Panel b	Q. Computer (g=g_0)_max	5	0.3031
Panel b	Q. Computer (g=0)	5	0.0366084
Panel b	Q. Computer (g=0)_min	5	0.0356828
Panel b	Q. Computer (g=0)_max	5	0.0388686
Panel b	Q. Computer (g=g_0)	6	0.208189
Panel b	Q. Computer (g=g_0)_min	6	0.173268
Panel b	Q. Computer (g=g_0)_max	6	0.300109
Panel b	Q. Computer (g=0)	6	0.0458993
Panel b	Q. Computer (g=0)_min	6	0.0413199
Panel b	Q. Computer (g=0)_max	6	0.047551
Panel b	Q. Computer (g=g_0)	7	0.16923
Panel b	Q. Computer (g=g_0)_min	7	0.147355
Panel b	Q. Computer (g=g_0)_max	7	0.21629
Panel b	Q. Computer (g=0)	7	0.0414279
Panel b	Q. Computer (g=0)_min	7	0.0383401
Panel b	Q. Computer (g=0)_max	7	0.046676
Panel b	Q. Computer (g=g_0)	8	0.219752
Panel b	Q. Computer (g=g_0)_min	8	0.170169
Panel b	Q. Computer (g=g_0)_max	8	0.233793
Panel b	Q. Computer (g=0)	8	0.0426363
Panel b	Q. Computer (g=0)_min	8	0.0404951
Panel b	Q. Computer (g=0)_max	8	0.047123
Panel b	Q. Computer (g=g_0)	9	0.171144
Panel b	Q. Computer (g=g_0)_min	9	0.147866
Panel b	Q. Computer (g=g_0)_max	9	0.274666
Panel b	Q. Computer (g=0)	9	0.0439709
Panel b	Q. Computer (g=0)_min	9	0.0412716
Panel b	Q. Computer (g=0)_max	9	0.0453827
Panel b	Q. Computer (g=g_0)	10	0.222568
Panel b	Q. Computer (g=g_0)_min	10	0.181117
Panel b	Q. Computer (g=g_0)_max	10	0.262716
Panel b	Q. Computer (g=0)	10	0.0527655
Panel b	Q. Computer (g=0)_min	10	0.0424033
Panel b	Q. Computer (g=0)_max	10	0.114344
Panel b	Emulation (g=g_0)	3	0.251541
Panel b	Emulation (g=g_0)	4	0.157941
Panel b	Emulation (g=g_0)	5	0.263992
Panel b	Emulation (g=g_0)	6	0.224511
Panel b	Emulation (g=g_0)	7	0.20289
Panel b	Emulation (g=g_0)	8	0.222559
Panel b	Emulation (g=g_0)	9	0.142411
Panel b	Emulation (g=g_0)	10	0.170143
Panel b	Emulation (g=g_0)	3	0.0198706
Panel b	Emulation (g=g_0)	4	0.0163314
Panel b	Emulation (g=g_0)	5	0.0241843
Panel b	Emulation (g=g_0)	6	0.0318157
Panel b	Emulation (g=g_0)	7	0.020951
Panel b	Emulation (g=g_0)	8	0.0262
Panel b	Emulation (g=g_0)	9	0.0197588
Panel b	Emulation (g=g_0)	10	0.0227647

## Sheet: Full Data
series	N	Full data
Q. Computer (g=g_0)	3	0.239766	0.239094	0.25297	0.22266	0.257163	0.192832	0.221658	0.224002	0.249273	0.257379
Q. Computer (g=0)	3	0.0271636	0.0286403	0.0278896
Q. Computer (g=g_0)	4	0.149907	0.128325	0.134331	0.135765	0.1052	0.129391	0.112526	0.118232	0.123999	0.111834
Q. Computer (g=0)	4	0.0341293	0.0303971	0.0282512
Q. Computer (g=g_0)	5	0.3031	0.204413	0.182979	0.194855	0.216829	0.163067	0.273734	0.21898	0.191488	0.230877
Q. Computer (g=0)	5	0.0366084	0.0388686	0.0356828
Q. Computer (g=g_0)	6	0.195957	0.263319	0.266718	0.265309	0.300109	0.199624	0.192383	0.173268	0.204273	0.212104
Q. Computer (g=0)	6	0.0413199	0.047551	0.0458993
Q. Computer (g=g_0)	7	0.179705	0.166457	0.162899	0.21629	0.197172	0.165891	0.190265	0.148337	0.147355	0.172002
Q. Computer (g=0)	7	0.046676	0.0414279	0.0383401
Q. Computer (g=g_0)	8	0.22305	0.233793	0.186113	0.233099	0.218684	0.194094	0.175543	0.170169	0.23113	0.220819
Q. Computer (g=0)	8	0.047123	0.0426363	0.0404951
Q. Computer (g=g_0)	9	0.210844	0.167484	0.170143	0.173753	0.237423	0.166596	0.167908	0.147866	0.274666	0.172145
Q. Computer (g=0)	9	0.0439709	0.0453827	0.0412716
Q. Computer (g=g_0)	10	0.228618	0.260553	0.262716	0.240168	0.216518	0.181117	0.212751	0.207796	0.237134	0.190366
Q. Computer (g=0)	10	0.114344	0.0527655	0.0424033
