# Supplementary material for: Simulating electron transfer on noisy quantum computers
Source: Nat Commun. 2026 May 28;17:4779. doi: 10.1038/s41467-026-73700-1 (PMC13219408; doi:10.1038/s41467-026-73700-1)
Supplement: Supplementary file 3 — Source Data [file 41467_2026_73700_MOESM3_ESM.zip › SourceData/supplementary_figure_3.xlsx]

## Sheet: Suppl. Fig. 3
panel	series	x	y
Suppl. Fig. 3	Full error	3	0.0695615
Suppl. Fig. 3	Full error	4	0.0717637
Suppl. Fig. 3	Full error	5	0.0681769
Suppl. Fig. 3	Full error	6	0.0877573
Suppl. Fig. 3	Full error	7	0.0798278
Suppl. Fig. 3	Full error	8	0.0897351
Suppl. Fig. 3	Full error	9	0.0741264
Suppl. Fig. 3	Full error	10	0.082571
Suppl. Fig. 3	Trotter error	3	0.0713743
Suppl. Fig. 3	Trotter error	4	0.0807776
Suppl. Fig. 3	Trotter error	5	0.0842041
Suppl. Fig. 3	Trotter error	6	0.0973909
Suppl. Fig. 3	Trotter error	7	0.0877127
Suppl. Fig. 3	Trotter error	8	0.0974054
Suppl. Fig. 3	Trotter error	9	0.0802221
Suppl. Fig. 3	Trotter error	10	0.0890103
Suppl. Fig. 3	Osc. truncation error	3	0.0626964
Suppl. Fig. 3	Osc. truncation error	4	0.0168927
Suppl. Fig. 3	Osc. truncation error	5	0.0274986
Suppl. Fig. 3	Osc. truncation error	6	0.0431576
Suppl. Fig. 3	Osc. truncation error	7	0.0170616
Suppl. Fig. 3	Osc. truncation error	8	0.0224342
Suppl. Fig. 3	Osc. truncation error	9	0.0115703
Suppl. Fig. 3	Osc. truncation error	10	0.0142947
