# Supplementary material for: Simulating electron transfer on noisy quantum computers
Source: Nat Commun. 2026 May 28;17:4779. doi: 10.1038/s41467-026-73700-1 (PMC13219408; doi:10.1038/s41467-026-73700-1)
Supplement: Supplementary file 3 — Source Data [file 41467_2026_73700_MOESM3_ESM.zip › SourceData/supplementary_figure_4.xlsx]

## Sheet: Panel a Quantum Computer
panel	x	y	z
Panel a Quantum Computer	0	0	0.999902
Panel a Quantum Computer	1	0	0
Panel a Quantum Computer	2	0	0
Panel a Quantum Computer	3	0	9.83385e-05
Panel a Quantum Computer	4	0	0
Panel a Quantum Computer	0	4	0.887029
Panel a Quantum Computer	1	4	0.111648
Panel a Quantum Computer	2	4	0.00042334
Panel a Quantum Computer	3	4	0.000691401
Panel a Quantum Computer	4	4	0.000207402
Panel a Quantum Computer	0	8	0.898117
Panel a Quantum Computer	1	8	0.087716
Panel a Quantum Computer	2	8	0.011337
Panel a Quantum Computer	3	8	0.00232416
Panel a Quantum Computer	4	8	0.000505852
Panel a Quantum Computer	0	12	0.916339
Panel a Quantum Computer	1	12	0.0404771
Panel a Quantum Computer	2	12	0.0337158
Panel a Quantum Computer	3	12	0.00872143
Panel a Quantum Computer	4	12	0.000746682
Panel a Quantum Computer	0	16	0.854979
Panel a Quantum Computer	1	16	0.107038
Panel a Quantum Computer	2	16	0.0185409
Panel a Quantum Computer	3	16	0.0161337
Panel a Quantum Computer	4	16	0.00330848
Panel a Quantum Computer	0	20	0.948164
Panel a Quantum Computer	1	20	0.0200923
Panel a Quantum Computer	2	20	0.0132191
Panel a Quantum Computer	3	20	0.0103689
Panel a Quantum Computer	4	20	0.00815557
Panel a Quantum Computer	0	24	0.862558
Panel a Quantum Computer	1	24	0.0974959
Panel a Quantum Computer	2	24	0.0172041
Panel a Quantum Computer	3	24	0.0115533
Panel a Quantum Computer	4	24	0.0111888
Panel a Quantum Computer	0	28	0.859329
Panel a Quantum Computer	1	28	0.107485
Panel a Quantum Computer	2	28	0.00684806
Panel a Quantum Computer	3	28	0.0142918
Panel a Quantum Computer	4	28	0.0120462
Panel a Quantum Computer	0	32	0.899367
Panel a Quantum Computer	1	32	0.0521419
Panel a Quantum Computer	2	32	0.0172687
Panel a Quantum Computer	3	32	0.0138037
Panel a Quantum Computer	4	32	0.0174184
Panel a Quantum Computer	0	36	0.816518
Panel a Quantum Computer	1	36	0.132573
Panel a Quantum Computer	2	36	0.0168801
Panel a Quantum Computer	3	36	0.0164959
Panel a Quantum Computer	4	36	0.0175336
Panel a Quantum Computer	0	40	0.900166
Panel a Quantum Computer	1	40	0.045686
Panel a Quantum Computer	2	40	0.0199641
Panel a Quantum Computer	3	40	0.0151316
Panel a Quantum Computer	4	40	0.0190522
Panel a Quantum Computer	0	44	0.873551
Panel a Quantum Computer	1	44	0.0653984
Panel a Quantum Computer	2	44	0.0244397
Panel a Quantum Computer	3	44	0.0120122
Panel a Quantum Computer	4	44	0.024599
Panel a Quantum Computer	0	48	0.837964
Panel a Quantum Computer	1	48	0.0965721
Panel a Quantum Computer	2	48	0.0266483
Panel a Quantum Computer	3	48	0.0133087
Panel a Quantum Computer	4	48	0.025507
Panel a Quantum Computer	0	52	0.86105
Panel a Quantum Computer	1	52	0.0547182
Panel a Quantum Computer	2	52	0.0491328
Panel a Quantum Computer	3	52	0.0104527
Panel a Quantum Computer	4	52	0.0246463
Panel a Quantum Computer	0	56	0.766924
Panel a Quantum Computer	1	56	0.133209
Panel a Quantum Computer	2	56	0.0575655
Panel a Quantum Computer	3	56	0.0150547
Panel a Quantum Computer	4	56	0.0272467
Panel a Quantum Computer	0	60	0.832954
Panel a Quantum Computer	1	60	0.0844457
Panel a Quantum Computer	2	60	0.0401279
Panel a Quantum Computer	3	60	0.0141027
Panel a Quantum Computer	4	60	0.0283694
Panel a Quantum Computer	0	64	0.818255
Panel a Quantum Computer	1	64	0.0879108
Panel a Quantum Computer	2	64	0.0465785
Panel a Quantum Computer	3	64	0.0172865
Panel a Quantum Computer	4	64	0.0299693
Panel a Quantum Computer	0	68	0.768173
Panel a Quantum Computer	1	68	0.12636
Panel a Quantum Computer	2	68	0.0445937
Panel a Quantum Computer	3	68	0.0231865
Panel a Quantum Computer	4	68	0.037686
Panel a Quantum Computer	0	72	0.798699
Panel a Quantum Computer	1	72	0.0715638
Panel a Quantum Computer	2	72	0.0580593
Panel a Quantum Computer	3	72	0.0285415
Panel a Quantum Computer	4	72	0.0431365
Panel a Quantum Computer	0	76	0.712986
Panel a Quantum Computer	1	76	0.145124
Panel a Quantum Computer	2	76	0.0610691
Panel a Quantum Computer	3	76	0.0378716
Panel a Quantum Computer	4	76	0.042949
Panel a Quantum Computer	0	80	0.740388
Panel a Quantum Computer	1	80	0.104634
Panel a Quantum Computer	2	80	0.0595107
Panel a Quantum Computer	3	80	0.0396313
Panel a Quantum Computer	4	80	0.0558356
Panel a Quantum Computer	0	84	0.72392
Panel a Quantum Computer	1	84	0.101855
Panel a Quantum Computer	2	84	0.0671361
Panel a Quantum Computer	3	84	0.0395801
Panel a Quantum Computer	4	84	0.0675092
Panel a Quantum Computer	0	88	0.652325
Panel a Quantum Computer	1	88	0.179298
Panel a Quantum Computer	2	88	0.0564938
Panel a Quantum Computer	3	88	0.0394825
Panel a Quantum Computer	4	88	0.0724003
Panel a Quantum Computer	0	92	0.749458
Panel a Quantum Computer	1	92	0.0619377
Panel a Quantum Computer	2	92	0.0749823
Panel a Quantum Computer	3	92	0.038324
Panel a Quantum Computer	4	92	0.0752981
Panel a Quantum Computer	0	96	0.687001
Panel a Quantum Computer	1	96	0.119473
Panel a Quantum Computer	2	96	0.0726205
Panel a Quantum Computer	3	96	0.0375512
Panel a Quantum Computer	4	96	0.0833548
Panel a Quantum Computer	0	100	0.6394
Panel a Quantum Computer	1	100	0.15484
Panel a Quantum Computer	2	100	0.0897989
Panel a Quantum Computer	3	100	0.03519
Panel a Quantum Computer	4	100	0.080772
Panel a Quantum Computer	0	104	0.673397
Panel a Quantum Computer	1	104	0.0845427
Panel a Quantum Computer	2	104	0.1174
Panel a Quantum Computer	3	104	0.0390124
Panel a Quantum Computer	4	104	0.0856475
Panel a Quantum Computer	0	108	0.615148
Panel a Quantum Computer	1	108	0.140693
Panel a Quantum Computer	2	108	0.109418
Panel a Quantum Computer	3	108	0.0463125
Panel a Quantum Computer	4	108	0.0884278
Panel a Quantum Computer	0	112	0.660555
Panel a Quantum Computer	1	112	0.0829912
Panel a Quantum Computer	2	112	0.113343
Panel a Quantum Computer	3	112	0.048497
Panel a Quantum Computer	4	112	0.0946135
Panel a Quantum Computer	0	116	0.618741
Panel a Quantum Computer	1	116	0.116563
Panel a Quantum Computer	2	116	0.110296
Panel a Quantum Computer	3	116	0.0576763
Panel a Quantum Computer	4	116	0.0967241
Panel a Quantum Computer	0	120	0.57363
Panel a Quantum Computer	1	120	0.136852
Panel a Quantum Computer	2	120	0.122412
Panel a Quantum Computer	3	120	0.0647867
Panel a Quantum Computer	4	120	0.10232
Panel a Quantum Computer	0	124	0.618188
Panel a Quantum Computer	1	124	0.0917109
Panel a Quantum Computer	2	124	0.123824
Panel a Quantum Computer	3	124	0.0599035
Panel a Quantum Computer	4	124	0.106374
Panel a Quantum Computer	0	128	0.563412
Panel a Quantum Computer	1	128	0.153877
Panel a Quantum Computer	2	128	0.116896
Panel a Quantum Computer	3	128	0.0630609
Panel a Quantum Computer	4	128	0.102754
Panel a Quantum Computer	0	132	0.594536
Panel a Quantum Computer	1	132	0.101018
Panel a Quantum Computer	2	132	0.118546
Panel a Quantum Computer	3	132	0.0679484
Panel a Quantum Computer	4	132	0.117952
Panel a Quantum Computer	0	136	0.568494
Panel a Quantum Computer	1	136	0.108438
Panel a Quantum Computer	2	136	0.123947
Panel a Quantum Computer	3	136	0.0701243
Panel a Quantum Computer	4	136	0.128996
Panel a Quantum Computer	0	140	0.508801
Panel a Quantum Computer	1	140	0.143519
Panel a Quantum Computer	2	140	0.145995
Panel a Quantum Computer	3	140	0.0699452
Panel a Quantum Computer	4	140	0.131739
Panel a Quantum Computer	0	144	0.56558
Panel a Quantum Computer	1	144	0.0974444
Panel a Quantum Computer	2	144	0.143979
Panel a Quantum Computer	3	144	0.0744288
Panel a Quantum Computer	4	144	0.118568
Panel a Quantum Computer	0	148	0.497836
Panel a Quantum Computer	1	148	0.144975
Panel a Quantum Computer	2	148	0.154023
Panel a Quantum Computer	3	148	0.0710854
Panel a Quantum Computer	4	148	0.132081
Panel a Quantum Computer	0	152	0.527959
Panel a Quantum Computer	1	152	0.114321
Panel a Quantum Computer	2	152	0.15454
Panel a Quantum Computer	3	152	0.0624889
Panel a Quantum Computer	4	152	0.14069
Panel a Quantum Computer	0	156	0.508018
Panel a Quantum Computer	1	156	0.120028
Panel a Quantum Computer	2	156	0.157504
Panel a Quantum Computer	3	156	0.0635426
Panel a Quantum Computer	4	156	0.150908
Panel a Quantum Computer	0	160	0.457501
Panel a Quantum Computer	1	160	0.175079
Panel a Quantum Computer	2	160	0.154808
Panel a Quantum Computer	3	160	0.072343
Panel a Quantum Computer	4	160	0.140268
Panel a Quantum Computer	0	164	0.494086
Panel a Quantum Computer	1	164	0.107706
Panel a Quantum Computer	2	164	0.175438
Panel a Quantum Computer	3	164	0.0712301
Panel a Quantum Computer	4	164	0.15154
Panel a Quantum Computer	0	168	0.484717
Panel a Quantum Computer	1	168	0.132102
Panel a Quantum Computer	2	168	0.164163
Panel a Quantum Computer	3	168	0.0768186
Panel a Quantum Computer	4	168	0.142199
Panel a Quantum Computer	0	172	0.450207
Panel a Quantum Computer	1	172	0.147406
Panel a Quantum Computer	2	172	0.160593
Panel a Quantum Computer	3	172	0.0903448
Panel a Quantum Computer	4	172	0.151449
Panel a Quantum Computer	0	176	0.450698
Panel a Quantum Computer	1	176	0.122483
Panel a Quantum Computer	2	176	0.18341
Panel a Quantum Computer	3	176	0.0828866
Panel a Quantum Computer	4	176	0.160522
Panel a Quantum Computer	0	180	0.421817
Panel a Quantum Computer	1	180	0.140103
Panel a Quantum Computer	2	180	0.187472
Panel a Quantum Computer	3	180	0.0940857
Panel a Quantum Computer	4	180	0.156522
Panel a Quantum Computer	0	184	0.465958
Panel a Quantum Computer	1	184	0.108776
Panel a Quantum Computer	2	184	0.182008
Panel a Quantum Computer	3	184	0.0874906
Panel a Quantum Computer	4	184	0.155767
Panel a Quantum Computer	0	188	0.424014
Panel a Quantum Computer	1	188	0.162947
Panel a Quantum Computer	2	188	0.177013
Panel a Quantum Computer	3	188	0.0827069
Panel a Quantum Computer	4	188	0.153318
Panel a Quantum Computer	0	192	0.411985
Panel a Quantum Computer	1	192	0.174465
Panel a Quantum Computer	2	192	0.181436
Panel a Quantum Computer	3	192	0.0888139
Panel a Quantum Computer	4	192	0.1433
Panel a Quantum Computer	0	196	0.412864
Panel a Quantum Computer	1	196	0.127096
Panel a Quantum Computer	2	196	0.18843
Panel a Quantum Computer	3	196	0.0866776
Panel a Quantum Computer	4	196	0.184934
Panel a Quantum Computer	0	200	0.375438
Panel a Quantum Computer	1	200	0.158105
Panel a Quantum Computer	2	200	0.205836
Panel a Quantum Computer	3	200	0.0945667
Panel a Quantum Computer	4	200	0.166055
Panel a Quantum Computer	0	204	0.379134
Panel a Quantum Computer	1	204	0.140425
Panel a Quantum Computer	2	204	0.227281
Panel a Quantum Computer	3	204	0.0806851
Panel a Quantum Computer	4	204	0.172475
Panel a Quantum Computer	0	208	0.382471
Panel a Quantum Computer	1	208	0.165754
Panel a Quantum Computer	2	208	0.199455
Panel a Quantum Computer	3	208	0.0774714
Panel a Quantum Computer	4	208	0.174849
Panel a Quantum Computer	0	212	0.345851
Panel a Quantum Computer	1	212	0.181277
Panel a Quantum Computer	2	212	0.203745
Panel a Quantum Computer	3	212	0.0935835
Panel a Quantum Computer	4	212	0.175544
Panel a Quantum Computer	0	216	0.379247
Panel a Quantum Computer	1	216	0.152114
Panel a Quantum Computer	2	216	0.210725
Panel a Quantum Computer	3	216	0.083899
Panel a Quantum Computer	4	216	0.174015
Panel a Quantum Computer	0	220	0.353799
Panel a Quantum Computer	1	220	0.177941
Panel a Quantum Computer	2	220	0.203873
Panel a Quantum Computer	3	220	0.0980895
Panel a Quantum Computer	4	220	0.166297
Panel a Quantum Computer	0	224	0.354536
Panel a Quantum Computer	1	224	0.169291
Panel a Quantum Computer	2	224	0.203588
Panel a Quantum Computer	3	224	0.0997016
Panel a Quantum Computer	4	224	0.172884
Panel a Quantum Computer	0	228	0.359983
Panel a Quantum Computer	1	228	0.163813
Panel a Quantum Computer	2	228	0.184061
Panel a Quantum Computer	3	228	0.107949
Panel a Quantum Computer	4	228	0.184195
Panel a Quantum Computer	0	232	0.355897
Panel a Quantum Computer	1	232	0.177939
Panel a Quantum Computer	2	232	0.187223
Panel a Quantum Computer	3	232	0.102689
Panel a Quantum Computer	4	232	0.176252
Panel a Quantum Computer	0	236	0.341659
Panel a Quantum Computer	1	236	0.146448
Panel a Quantum Computer	2	236	0.21691
Panel a Quantum Computer	3	236	0.111065
Panel a Quantum Computer	4	236	0.183918
Panel a Quantum Computer	0	240	0.344276
Panel a Quantum Computer	1	240	0.157556
Panel a Quantum Computer	2	240	0.219013
Panel a Quantum Computer	3	240	0.101705
Panel a Quantum Computer	4	240	0.17745
Panel a Quantum Computer	0	244	0.286602
Panel a Quantum Computer	1	244	0.195472
Panel a Quantum Computer	2	244	0.222457
Panel a Quantum Computer	3	244	0.102612
Panel a Quantum Computer	4	244	0.192858
Panel a Quantum Computer	0	248	0.332203
Panel a Quantum Computer	1	248	0.154344
Panel a Quantum Computer	2	248	0.234409
Panel a Quantum Computer	3	248	0.098259
Panel a Quantum Computer	4	248	0.180785
Panel a Quantum Computer	0	252	0.289539
Panel a Quantum Computer	1	252	0.18317
Panel a Quantum Computer	2	252	0.209641
Panel a Quantum Computer	3	252	0.109733
Panel a Quantum Computer	4	252	0.207917
Panel a Quantum Computer	0	256	0.307685
Panel a Quantum Computer	1	256	0.157028
Panel a Quantum Computer	2	256	0.219461
Panel a Quantum Computer	3	256	0.10642
Panel a Quantum Computer	4	256	0.209406
Panel a Quantum Computer	0	260	0.298556
Panel a Quantum Computer	1	260	0.188243
Panel a Quantum Computer	2	260	0.227055
Panel a Quantum Computer	3	260	0.106089
Panel a Quantum Computer	4	260	0.180057
Panel a Quantum Computer	0	264	0.27824
Panel a Quantum Computer	1	264	0.167595
Panel a Quantum Computer	2	264	0.235856
Panel a Quantum Computer	3	264	0.127935
Panel a Quantum Computer	4	264	0.190373
Panel a Quantum Computer	0	268	0.29563
Panel a Quantum Computer	1	268	0.189586
Panel a Quantum Computer	2	268	0.206926
Panel a Quantum Computer	3	268	0.125969
Panel a Quantum Computer	4	268	0.181889
Panel a Quantum Computer	0	272	0.292187
Panel a Quantum Computer	1	272	0.188891
Panel a Quantum Computer	2	272	0.198575
Panel a Quantum Computer	3	272	0.12186
Panel a Quantum Computer	4	272	0.198486
Panel a Quantum Computer	0	276	0.297838
Panel a Quantum Computer	1	276	0.170856
Panel a Quantum Computer	2	276	0.220226
Panel a Quantum Computer	3	276	0.127092
Panel a Quantum Computer	4	276	0.183988
Panel a Quantum Computer	0	280	0.298106
Panel a Quantum Computer	1	280	0.160606
Panel a Quantum Computer	2	280	0.216997
Panel a Quantum Computer	3	280	0.13725
Panel a Quantum Computer	4	280	0.187041
Panel a Quantum Computer	0	284	0.275022
Panel a Quantum Computer	1	284	0.190424
Panel a Quantum Computer	2	284	0.216074
Panel a Quantum Computer	3	284	0.130364
Panel a Quantum Computer	4	284	0.188115
Panel a Quantum Computer	0	288	0.275899
Panel a Quantum Computer	1	288	0.187106
Panel a Quantum Computer	2	288	0.2215
Panel a Quantum Computer	3	288	0.131064
Panel a Quantum Computer	4	288	0.184431
Panel a Quantum Computer	0	292	0.261882
Panel a Quantum Computer	1	292	0.185886
Panel a Quantum Computer	2	292	0.232024
Panel a Quantum Computer	3	292	0.131208
Panel a Quantum Computer	4	292	0.189
Panel a Quantum Computer	0	296	0.277527
Panel a Quantum Computer	1	296	0.160492
Panel a Quantum Computer	2	296	0.257766
Panel a Quantum Computer	3	296	0.122615
Panel a Quantum Computer	4	296	0.1816
Panel a Quantum Computer	0	300	0.283743
Panel a Quantum Computer	1	300	0.176499
Panel a Quantum Computer	2	300	0.254567
Panel a Quantum Computer	3	300	0.121485
Panel a Quantum Computer	4	300	0.163706
Panel a Quantum Computer	0	304	0.246347
Panel a Quantum Computer	1	304	0.216213
Panel a Quantum Computer	2	304	0.241421
Panel a Quantum Computer	3	304	0.121541
Panel a Quantum Computer	4	304	0.174478
Panel a Quantum Computer	0	308	0.254144
Panel a Quantum Computer	1	308	0.20646
Panel a Quantum Computer	2	308	0.230904
Panel a Quantum Computer	3	308	0.124364
Panel a Quantum Computer	4	308	0.184128
Panel a Quantum Computer	0	312	0.245573
Panel a Quantum Computer	1	312	0.195167
Panel a Quantum Computer	2	312	0.231693
Panel a Quantum Computer	3	312	0.132023
Panel a Quantum Computer	4	312	0.195544
Panel a Quantum Computer	0	316	0.254605
Panel a Quantum Computer	1	316	0.189994
Panel a Quantum Computer	2	316	0.243388
Panel a Quantum Computer	3	316	0.124048
Panel a Quantum Computer	4	316	0.187965
Panel a Quantum Computer	0	320	0.260908
Panel a Quantum Computer	1	320	0.190416
Panel a Quantum Computer	2	320	0.225981
Panel a Quantum Computer	3	320	0.142536
Panel a Quantum Computer	4	320	0.18016
Panel a Quantum Computer	0	324	0.250963
Panel a Quantum Computer	1	324	0.21007
Panel a Quantum Computer	2	324	0.199433
Panel a Quantum Computer	3	324	0.131866
Panel a Quantum Computer	4	324	0.207668
Panel a Quantum Computer	0	328	0.25781
Panel a Quantum Computer	1	328	0.205208
Panel a Quantum Computer	2	328	0.221705
Panel a Quantum Computer	3	328	0.126307
Panel a Quantum Computer	4	328	0.188971
Panel a Quantum Computer	0	332	0.269688
Panel a Quantum Computer	1	332	0.180471
Panel a Quantum Computer	2	332	0.220277
Panel a Quantum Computer	3	332	0.138563
Panel a Quantum Computer	4	332	0.191001
Panel a Quantum Computer	0	336	0.247879
Panel a Quantum Computer	1	336	0.183317
Panel a Quantum Computer	2	336	0.231
Panel a Quantum Computer	3	336	0.137894
Panel a Quantum Computer	4	336	0.199909
Panel a Quantum Computer	0	340	0.244169
Panel a Quantum Computer	1	340	0.190452
Panel a Quantum Computer	2	340	0.223148
Panel a Quantum Computer	3	340	0.135421
Panel a Quantum Computer	4	340	0.20681
Panel a Quantum Computer	0	344	0.256749
Panel a Quantum Computer	1	344	0.198852
Panel a Quantum Computer	2	344	0.206244
Panel a Quantum Computer	3	344	0.133831
Panel a Quantum Computer	4	344	0.204325
Panel a Quantum Computer	0	348	0.231377
Panel a Quantum Computer	1	348	0.204506
Panel a Quantum Computer	2	348	0.235343
Panel a Quantum Computer	3	348	0.143929
Panel a Quantum Computer	4	348	0.184845
Panel a Quantum Computer	0	352	0.235064
Panel a Quantum Computer	1	352	0.21099
Panel a Quantum Computer	2	352	0.247859
Panel a Quantum Computer	3	352	0.126038
Panel a Quantum Computer	4	352	0.180049
Panel a Quantum Computer	0	356	0.231007
Panel a Quantum Computer	1	356	0.195187
Panel a Quantum Computer	2	356	0.250238
Panel a Quantum Computer	3	356	0.140623
Panel a Quantum Computer	4	356	0.182946
Panel a Quantum Computer	0	360	0.241702
Panel a Quantum Computer	1	360	0.212229
Panel a Quantum Computer	2	360	0.243073
Panel a Quantum Computer	3	360	0.124699
Panel a Quantum Computer	4	360	0.178298
Panel a Quantum Computer	0	364	0.26
Panel a Quantum Computer	1	364	0.201147
Panel a Quantum Computer	2	364	0.218655
Panel a Quantum Computer	3	364	0.134149
Panel a Quantum Computer	4	364	0.186049
Panel a Quantum Computer	0	368	0.232417
Panel a Quantum Computer	1	368	0.228831
Panel a Quantum Computer	2	368	0.206728
Panel a Quantum Computer	3	368	0.159971
Panel a Quantum Computer	4	368	0.172054
Panel a Quantum Computer	0	372	0.218794
Panel a Quantum Computer	1	372	0.227932
Panel a Quantum Computer	2	372	0.227797
Panel a Quantum Computer	3	372	0.135469
Panel a Quantum Computer	4	372	0.190008
Panel a Quantum Computer	0	376	0.243209
Panel a Quantum Computer	1	376	0.215613
Panel a Quantum Computer	2	376	0.223315
Panel a Quantum Computer	3	376	0.14851
Panel a Quantum Computer	4	376	0.169353
Panel a Quantum Computer	0	380	0.239937
Panel a Quantum Computer	1	380	0.216998
Panel a Quantum Computer	2	380	0.224541
Panel a Quantum Computer	3	380	0.142735
Panel a Quantum Computer	4	380	0.175788
Panel a Quantum Computer	0	384	0.244403
Panel a Quantum Computer	1	384	0.197967
Panel a Quantum Computer	2	384	0.217364
Panel a Quantum Computer	3	384	0.1407
Panel a Quantum Computer	4	384	0.199564
Panel a Quantum Computer	0	388	0.235825
Panel a Quantum Computer	1	388	0.202194
Panel a Quantum Computer	2	388	0.231213
Panel a Quantum Computer	3	388	0.147956
Panel a Quantum Computer	4	388	0.182812
Panel a Quantum Computer	0	392	0.240508
Panel a Quantum Computer	1	392	0.195457
Panel a Quantum Computer	2	392	0.25034
Panel a Quantum Computer	3	392	0.135893
Panel a Quantum Computer	4	392	0.177802
Panel a Quantum Computer	0	396	0.227497
Panel a Quantum Computer	1	396	0.235684
Panel a Quantum Computer	2	396	0.209174
Panel a Quantum Computer	3	396	0.141194
Panel a Quantum Computer	4	396	0.186452
Panel a Quantum Computer	0	400	0.209135
Panel a Quantum Computer	1	400	0.234071
Panel a Quantum Computer	2	400	0.243785
Panel a Quantum Computer	3	400	0.141447
Panel a Quantum Computer	4	400	0.171562

## Sheet: Panel a Classical Sim. 500fs
panel	x	y	z
Panel a Classical Sim. 500fs	0	0	1
Panel a Classical Sim. 500fs	1	0	0
Panel a Classical Sim. 500fs	2	0	0
Panel a Classical Sim. 500fs	3	0	0
Panel a Classical Sim. 500fs	4	0	0
Panel a Classical Sim. 500fs	0	0.5	0.997799
Panel a Classical Sim. 500fs	1	0.5	0.00219952
Panel a Classical Sim. 500fs	2	0.5	1.2239e-06
Panel a Classical Sim. 500fs	3	0.5	3.02041e-10
Panel a Classical Sim. 500fs	4	0.5	4.19024e-14
Panel a Classical Sim. 500fs	0	1	0.9914
Panel a Classical Sim. 500fs	1	1	0.00858023
Panel a Classical Sim. 500fs	2	1	1.93079e-05
Panel a Classical Sim. 500fs	3	1	1.91481e-08
Panel a Classical Sim. 500fs	4	1	1.06556e-11
Panel a Classical Sim. 500fs	0	1.5	0.981391
Panel a Classical Sim. 500fs	1	1.5	0.0185132
Panel a Classical Sim. 500fs	2	1.5	9.549e-05
Panel a Classical Sim. 500fs	3	1.5	2.14762e-07
Panel a Classical Sim. 500fs	4	1.5	2.70194e-10
Panel a Classical Sim. 500fs	0	2	0.968679
Panel a Classical Sim. 500fs	1	2	0.0310282
Panel a Classical Sim. 500fs	2	2	0.000292088
Panel a Classical Sim. 500fs	3	2	1.1809e-06
Panel a Classical Sim. 500fs	4	2	2.65912e-09
Panel a Classical Sim. 500fs	0	2.5	0.954392
Panel a Classical Sim. 500fs	1	2.5	0.0449198
Panel a Classical Sim. 500fs	2	2.5	0.000683722
Panel a Classical Sim. 500fs	3	2.5	4.38145e-06
Panel a Classical Sim. 500fs	4	2.5	1.55505e-08
Panel a Classical Sim. 500fs	0	3	0.939764
Panel a Classical Sim. 500fs	1	3	0.0588764
Panel a Classical Sim. 500fs	2	3	0.00134659
Panel a Classical Sim. 500fs	3	3	1.26466e-05
Panel a Classical Sim. 500fs	4	3	6.53269e-08
Panel a Classical Sim. 500fs	0	3.5	0.926005
Panel a Classical Sim. 500fs	1	3.5	0.0716166
Panel a Classical Sim. 500fs	2	3.5	0.00234708
Panel a Classical Sim. 500fs	3	3.5	3.06368e-05
Panel a Classical Sim. 500fs	4	3.5	2.18142e-07
Panel a Classical Sim. 500fs	0	4	0.914184
Panel a Classical Sim. 500fs	1	4	0.082019
Panel a Classical Sim. 500fs	2	4	0.00373114
Panel a Classical Sim. 500fs	3	4	6.51771e-05
Panel a Classical Sim. 500fs	4	4	6.15075e-07
Panel a Classical Sim. 500fs	0	4.5	0.905129
Panel a Classical Sim. 500fs	1	4.5	0.0892283
Panel a Classical Sim. 500fs	2	4.5	0.00551559
Panel a Classical Sim. 500fs	3	4.5	0.000125377
Panel a Classical Sim. 500fs	4	4.5	1.52259e-06
Panel a Classical Sim. 500fs	0	5	0.89935
Panel a Classical Sim. 500fs	1	5	0.0927422
Panel a Classical Sim. 500fs	2	5	0.00768232
Panel a Classical Sim. 500fs	3	5	0.000222466
Panel a Classical Sim. 500fs	4	5	3.39828e-06
Panel a Classical Sim. 500fs	0	5.5	0.897024
Panel a Classical Sim. 500fs	1	5.5	0.0924233
Panel a Classical Sim. 500fs	2	5.5	0.0101765
Panel a Classical Sim. 500fs	3	5.5	0.000369322
Panel a Classical Sim. 500fs	4	5.5	6.96958e-06
Panel a Classical Sim. 500fs	0	6	0.897981
Panel a Classical Sim. 500fs	1	6	0.0885179
Panel a Classical Sim. 500fs	2	6	0.0129081
Panel a Classical Sim. 500fs	3	6	0.000579679
Panel a Classical Sim. 500fs	4	6	1.33203e-05
Panel a Classical Sim. 500fs	0	6.5	0.901741
Panel a Classical Sim. 500fs	1	6.5	0.0816096
Panel a Classical Sim. 500fs	2	6.5	0.0157579
Panel a Classical Sim. 500fs	3	6.5	0.000867082
Panel a Classical Sim. 500fs	4	6.5	2.39775e-05
Panel a Classical Sim. 500fs	0	7	0.90758
Panel a Classical Sim. 500fs	1	7	0.0725497
Panel a Classical Sim. 500fs	2	7	0.0185858
Panel a Classical Sim. 500fs	3	7	0.00124363
Panel a Classical Sim. 500fs	4	7	4.09895e-05
Panel a Classical Sim. 500fs	0	7.5	0.914606
Panel a Classical Sim. 500fs	1	7.5	0.0623627
Panel a Classical Sim. 500fs	2	7.5	0.0212456
Panel a Classical Sim. 500fs	3	7.5	0.00171866
Panel a Classical Sim. 500fs	4	7.5	6.6984e-05
Panel a Classical Sim. 500fs	0	8	0.921866
Panel a Classical Sim. 500fs	1	8	0.0521427
Panel a Classical Sim. 500fs	2	8	0.0235891
Panel a Classical Sim. 500fs	3	8	0.00229746
Panel a Classical Sim. 500fs	4	8	0.000105196
Panel a Classical Sim. 500fs	0	8.5	0.928418
Panel a Classical Sim. 500fs	1	8.5	0.042957
Panel a Classical Sim. 500fs	2	8.5	0.0254852
Panel a Classical Sim. 500fs	3	8.5	0.0029801
Panel a Classical Sim. 500fs	4	8.5	0.000159454
Panel a Classical Sim. 500fs	0	9	0.933449
Panel a Classical Sim. 500fs	1	9	0.0357269
Panel a Classical Sim. 500fs	2	9	0.0268294
Panel a Classical Sim. 500fs	3	9	0.00376072
Panel a Classical Sim. 500fs	4	9	0.000234119
Panel a Classical Sim. 500fs	0	9.5	0.936324
Panel a Classical Sim. 500fs	1	9.5	0.0311619
Panel a Classical Sim. 500fs	2	9.5	0.0275531
Panel a Classical Sim. 500fs	3	9.5	0.00462698
Panel a Classical Sim. 500fs	4	9.5	0.000333975
Panel a Classical Sim. 500fs	0	10	0.936651
Panel a Classical Sim. 500fs	1	10	0.0296947
Panel a Classical Sim. 500fs	2	10	0.0276301
Panel a Classical Sim. 500fs	3	10	0.00556021
Panel a Classical Sim. 500fs	4	10	0.000464055
Panel a Classical Sim. 500fs	0	10.5	0.934308
Panel a Classical Sim. 500fs	1	10.5	0.0314466
Panel a Classical Sim. 500fs	2	10.5	0.0270792
Panel a Classical Sim. 500fs	3	10.5	0.00653657
Panel a Classical Sim. 500fs	4	10.5	0.000629436
Panel a Classical Sim. 500fs	0	11	0.929454
Panel a Classical Sim. 500fs	1	11	0.0362204
Panel a Classical Sim. 500fs	2	11	0.0259633
Panel a Classical Sim. 500fs	3	11	0.00752746
Panel a Classical Sim. 500fs	4	11	0.000834976
Panel a Classical Sim. 500fs	0	11.5	0.922508
Panel a Classical Sim. 500fs	1	11.5	0.043522
Panel a Classical Sim. 500fs	2	11.5	0.0243848
Panel a Classical Sim. 500fs	3	11.5	0.0085
Panel a Classical Sim. 500fs	4	11.5	0.00108504
Panel a Classical Sim. 500fs	0	12	0.914111
Panel a Classical Sim. 500fs	1	12	0.0526077
Panel a Classical Sim. 500fs	2	12	0.0224774
Panel a Classical Sim. 500fs	3	12	0.00942065
Panel a Classical Sim. 500fs	4	12	0.00138321
Panel a Classical Sim. 500fs	0	12.5	0.905062
Panel a Classical Sim. 500fs	1	12.5	0.0625521
Panel a Classical Sim. 500fs	2	12.5	0.0203976
Panel a Classical Sim. 500fs	3	12.5	0.0102564
Panel a Classical Sim. 500fs	4	12.5	0.00173201
Panel a Classical Sim. 500fs	0	13	0.896246
Panel a Classical Sim. 500fs	1	13	0.0723342
Panel a Classical Sim. 500fs	2	13	0.0183099
Panel a Classical Sim. 500fs	3	13	0.0109773
Panel a Classical Sim. 500fs	4	13	0.00213265
Panel a Classical Sim. 500fs	0	13.5	0.888554
Panel a Classical Sim. 500fs	1	13.5	0.0809326
Panel a Classical Sim. 500fs	2	13.5	0.0163698
Panel a Classical Sim. 500fs	3	13.5	0.0115586
Panel a Classical Sim. 500fs	4	13.5	0.00258483
Panel a Classical Sim. 500fs	0	14	0.882792
Panel a Classical Sim. 500fs	1	14	0.087422
Panel a Classical Sim. 500fs	2	14	0.0147166
Panel a Classical Sim. 500fs	3	14	0.0119819
Panel a Classical Sim. 500fs	4	14	0.00308734
Panel a Classical Sim. 500fs	0	14.5	0.879602
Panel a Classical Sim. 500fs	1	14.5	0.0910654
Panel a Classical Sim. 500fs	2	14.5	0.0134593
Panel a Classical Sim. 500fs	3	14.5	0.0122374
Panel a Classical Sim. 500fs	4	14.5	0.00363587
Panel a Classical Sim. 500fs	0	15	0.879393
Panel a Classical Sim. 500fs	1	15	0.09139
Panel a Classical Sim. 500fs	2	15	0.0126678
Panel a Classical Sim. 500fs	3	15	0.012324
Panel a Classical Sim. 500fs	4	15	0.00422551
Panel a Classical Sim. 500fs	0	15.5	0.882291
Panel a Classical Sim. 500fs	1	15.5	0.0882424
Panel a Classical Sim. 500fs	2	15.5	0.0123668
Panel a Classical Sim. 500fs	3	15.5	0.0122499
Panel a Classical Sim. 500fs	4	15.5	0.00485038
Panel a Classical Sim. 500fs	0	16	0.888109
Panel a Classical Sim. 500fs	1	16	0.0818227
Panel a Classical Sim. 500fs	2	16	0.0125342
Panel a Classical Sim. 500fs	3	16	0.0120318
Panel a Classical Sim. 500fs	4	16	0.00550212
Panel a Classical Sim. 500fs	0	16.5	0.896372
Panel a Classical Sim. 500fs	1	16.5	0.0726577
Panel a Classical Sim. 500fs	2	16.5	0.013104
Panel a Classical Sim. 500fs	3	16.5	0.0116939
Panel a Classical Sim. 500fs	4	16.5	0.00617197
Panel a Classical Sim. 500fs	0	17	0.906331
Panel a Classical Sim. 500fs	1	17	0.0615781
Panel a Classical Sim. 500fs	2	17	0.013972
Panel a Classical Sim. 500fs	3	17	0.0112681
Panel a Classical Sim. 500fs	4	17	0.00685063
Panel a Classical Sim. 500fs	0	17.5	0.917038
Panel a Classical Sim. 500fs	1	17.5	0.0496385
Panel a Classical Sim. 500fs	2	17.5	0.0150066
Panel a Classical Sim. 500fs	3	17.5	0.0107886
Panel a Classical Sim. 500fs	4	17.5	0.00752865
Panel a Classical Sim. 500fs	0	18	0.927426
Panel a Classical Sim. 500fs	1	18	0.0380252
Panel a Classical Sim. 500fs	2	18	0.0160619
Panel a Classical Sim. 500fs	3	18	0.01029
Panel a Classical Sim. 500fs	4	18	0.00819682
Panel a Classical Sim. 500fs	0	18.5	0.936425
Panel a Classical Sim. 500fs	1	18.5	0.0279288
Panel a Classical Sim. 500fs	2	18.5	0.0169933
Panel a Classical Sim. 500fs	3	18.5	0.00980654
Panel a Classical Sim. 500fs	4	18.5	0.00884658
Panel a Classical Sim. 500fs	0	19	0.94306
Panel a Classical Sim. 500fs	1	19	0.020432
Panel a Classical Sim. 500fs	2	19	0.0176689
Panel a Classical Sim. 500fs	3	19	0.00936894
Panel a Classical Sim. 500fs	4	19	0.00947032
Panel a Classical Sim. 500fs	0	19.5	0.946572
Panel a Classical Sim. 500fs	1	19.5	0.0163775
Panel a Classical Sim. 500fs	2	19.5	0.0179858
Panel a Classical Sim. 500fs	3	19.5	0.00900256
Panel a Classical Sim. 500fs	4	19.5	0.0100618
Panel a Classical Sim. 500fs	0	20	0.946493
Panel a Classical Sim. 500fs	1	20	0.0162841
Panel a Classical Sim. 500fs	2	20	0.0178816
Panel a Classical Sim. 500fs	3	20	0.00872563
Panel a Classical Sim. 500fs	4	20	0.0106161
Panel a Classical Sim. 500fs	0	20.5	0.942703
Panel a Classical Sim. 500fs	1	20.5	0.0202801
Panel a Classical Sim. 500fs	2	20.5	0.0173386
Panel a Classical Sim. 500fs	3	20.5	0.00854845
Panel a Classical Sim. 500fs	4	20.5	0.01113
Panel a Classical Sim. 500fs	0	21	0.93546
Panel a Classical Sim. 500fs	1	21	0.0280804
Panel a Classical Sim. 500fs	2	21	0.0163849
Panel a Classical Sim. 500fs	3	21	0.00847317
Panel a Classical Sim. 500fs	4	21	0.011602
Panel a Classical Sim. 500fs	0	21.5	0.925369
Panel a Classical Sim. 500fs	1	21.5	0.0390101
Panel a Classical Sim. 500fs	2	21.5	0.0150948
Panel a Classical Sim. 500fs	3	21.5	0.00849427
Panel a Classical Sim. 500fs	4	21.5	0.0120319
Panel a Classical Sim. 500fs	0	22	0.913328
Panel a Classical Sim. 500fs	1	22	0.0520718
Panel a Classical Sim. 500fs	2	22	0.01358
Panel a Classical Sim. 500fs	3	22	0.00859961
Panel a Classical Sim. 500fs	4	22	0.012421
Panel a Classical Sim. 500fs	0	22.5	0.900428
Panel a Classical Sim. 500fs	1	22.5	0.0660494
Panel a Classical Sim. 500fs	2	22.5	0.0119785
Panel a Classical Sim. 500fs	3	22.5	0.00877209
Panel a Classical Sim. 500fs	4	22.5	0.0127719
Panel a Classical Sim. 500fs	0	23	0.887843
Panel a Classical Sim. 500fs	1	23	0.0796372
Panel a Classical Sim. 500fs	2	23	0.0104399
Panel a Classical Sim. 500fs	3	23	0.00899163
Panel a Classical Sim. 500fs	4	23	0.0130879
Panel a Classical Sim. 500fs	0	23.5	0.876701
Panel a Classical Sim. 500fs	1	23.5	0.0915777
Panel a Classical Sim. 500fs	2	23.5	0.00911076
Panel a Classical Sim. 500fs	3	23.5	0.00923726
Panel a Classical Sim. 500fs	4	23.5	0.0133731
Panel a Classical Sim. 500fs	0	24	0.867965
Panel a Classical Sim. 500fs	1	24	0.100795
Panel a Classical Sim. 500fs	2	24	0.00811934
Panel a Classical Sim. 500fs	3	24	0.00948916
Panel a Classical Sim. 500fs	4	24	0.0136318
Panel a Classical Sim. 500fs	0	24.5	0.862332
Panel a Classical Sim. 500fs	1	24.5	0.106506
Panel a Classical Sim. 500fs	2	24.5	0.00756302
Panel a Classical Sim. 500fs	3	24.5	0.00973049
Panel a Classical Sim. 500fs	4	24.5	0.0138686
Panel a Classical Sim. 500fs	0	25	0.86017
Panel a Classical Sim. 500fs	1	25	0.108295
Panel a Classical Sim. 500fs	2	25	0.00749889
Panel a Classical Sim. 500fs	3	25	0.00994874
Panel a Classical Sim. 500fs	4	25	0.0140878
Panel a Classical Sim. 500fs	0	25.5	0.861477
Panel a Classical Sim. 500fs	1	25.5	0.106153
Panel a Classical Sim. 500fs	2	25.5	0.00793918
Panel a Classical Sim. 500fs	3	25.5	0.0101365
Panel a Classical Sim. 500fs	4	25.5	0.0142938
Panel a Classical Sim. 500fs	0	26	0.8659
Panel a Classical Sim. 500fs	1	26	0.100469
Panel a Classical Sim. 500fs	2	26	0.00884883
Panel a Classical Sim. 500fs	3	26	0.0102919
Panel a Classical Sim. 500fs	4	26	0.0144905
Panel a Classical Sim. 500fs	0	26.5	0.872774
Panel a Classical Sim. 500fs	1	26.5	0.0919749
Panel a Classical Sim. 500fs	2	26.5	0.0101519
Panel a Classical Sim. 500fs	3	26.5	0.0104179
Panel a Classical Sim. 500fs	4	26.5	0.0146813
Panel a Classical Sim. 500fs	0	27	0.881202
Panel a Classical Sim. 500fs	1	27	0.0816682
Panel a Classical Sim. 500fs	2	27	0.011739
Panel a Classical Sim. 500fs	3	27	0.0105216
Panel a Classical Sim. 500fs	4	27	0.0148695
Panel a Classical Sim. 500fs	0	27.5	0.890151
Panel a Classical Sim. 500fs	1	27.5	0.070699
Panel a Classical Sim. 500fs	2	27.5	0.0134791
Panel a Classical Sim. 500fs	3	27.5	0.0106129
Panel a Classical Sim. 500fs	4	27.5	0.0150579
Panel a Classical Sim. 500fs	0	28	0.898563
Panel a Classical Sim. 500fs	1	28	0.060253
Panel a Classical Sim. 500fs	2	28	0.0152323
Panel a Classical Sim. 500fs	3	28	0.0107028
Panel a Classical Sim. 500fs	4	28	0.0152493
Panel a Classical Sim. 500fs	0	28.5	0.905455
Panel a Classical Sim. 500fs	1	28.5	0.0514327
Panel a Classical Sim. 500fs	2	28.5	0.0168645
Panel a Classical Sim. 500fs	3	28.5	0.0108017
Panel a Classical Sim. 500fs	4	28.5	0.0154459
Panel a Classical Sim. 500fs	0	29	0.910013
Panel a Classical Sim. 500fs	1	29	0.0451594
Panel a Classical Sim. 500fs	2	29	0.0182596
Panel a Classical Sim. 500fs	3	29	0.010918
Panel a Classical Sim. 500fs	4	29	0.0156502
Panel a Classical Sim. 500fs	0	29.5	0.911671
Panel a Classical Sim. 500fs	1	29.5	0.0420765
Panel a Classical Sim. 500fs	2	29.5	0.0193312
Panel a Classical Sim. 500fs	3	29.5	0.0110568
Panel a Classical Sim. 500fs	4	29.5	0.0158643
Panel a Classical Sim. 500fs	0	30	0.910151
Panel a Classical Sim. 500fs	1	30	0.0425101
Panel a Classical Sim. 500fs	2	30	0.0200298
Panel a Classical Sim. 500fs	3	30	0.0112186
Panel a Classical Sim. 500fs	4	30	0.0160904
Panel a Classical Sim. 500fs	0	30.5	0.905487
Panel a Classical Sim. 500fs	1	30.5	0.0464362
Panel a Classical Sim. 500fs	2	30.5	0.0203467
Panel a Classical Sim. 500fs	3	30.5	0.0113996
Panel a Classical Sim. 500fs	4	30.5	0.0163305
Panel a Classical Sim. 500fs	0	31	0.89801
Panel a Classical Sim. 500fs	1	31	0.0534981
Panel a Classical Sim. 500fs	2	31	0.0203142
Panel a Classical Sim. 500fs	3	31	0.0115913
Panel a Classical Sim. 500fs	4	31	0.0165863
Panel a Classical Sim. 500fs	0	31.5	0.888306
Panel a Classical Sim. 500fs	1	31.5	0.063052
Panel a Classical Sim. 500fs	2	31.5	0.0200013
Panel a Classical Sim. 500fs	3	31.5	0.011781
Panel a Classical Sim. 500fs	4	31.5	0.0168592
Panel a Classical Sim. 500fs	0	32	0.877174
Panel a Classical Sim. 500fs	1	32	0.0742156
Panel a Classical Sim. 500fs	2	32	0.0195068
Panel a Classical Sim. 500fs	3	32	0.0119538
Panel a Classical Sim. 500fs	4	32	0.0171502
Panel a Classical Sim. 500fs	0	32.5	0.865536
Panel a Classical Sim. 500fs	1	32.5	0.085962
Panel a Classical Sim. 500fs	2	32.5	0.0189488
Panel a Classical Sim. 500fs	3	32.5	0.012093
Panel a Classical Sim. 500fs	4	32.5	0.0174597
Panel a Classical Sim. 500fs	0	33	0.854366
Panel a Classical Sim. 500fs	1	33	0.097211
Panel a Classical Sim. 500fs	2	33	0.0184526
Panel a Classical Sim. 500fs	3	33	0.0121824
Panel a Classical Sim. 500fs	4	33	0.0177876
Panel a Classical Sim. 500fs	0	33.5	0.844594
Panel a Classical Sim. 500fs	1	33.5	0.106926
Panel a Classical Sim. 500fs	2	33.5	0.0181384
Panel a Classical Sim. 500fs	3	33.5	0.0122079
Panel a Classical Sim. 500fs	4	33.5	0.018133
Panel a Classical Sim. 500fs	0	34	0.837029
Panel a Classical Sim. 500fs	1	34	0.114209
Panel a Classical Sim. 500fs	2	34	0.0181094
Panel a Classical Sim. 500fs	3	34	0.0121588
Panel a Classical Sim. 500fs	4	34	0.0184942
Panel a Classical Sim. 500fs	0	34.5	0.832284
Panel a Classical Sim. 500fs	1	34.5	0.118377
Panel a Classical Sim. 500fs	2	34.5	0.0184412
Panel a Classical Sim. 500fs	3	34.5	0.0120291
Panel a Classical Sim. 500fs	4	34.5	0.0188688
Panel a Classical Sim. 500fs	0	35	0.830726
Panel a Classical Sim. 500fs	1	35	0.119028
Panel a Classical Sim. 500fs	2	35	0.0191738
Panel a Classical Sim. 500fs	3	35	0.0118187
Panel a Classical Sim. 500fs	4	35	0.0192541
Panel a Classical Sim. 500fs	0	35.5	0.832433
Panel a Classical Sim. 500fs	1	35.5	0.116079
Panel a Classical Sim. 500fs	2	35.5	0.0203077
Panel a Classical Sim. 500fs	3	35.5	0.0115331
Panel a Classical Sim. 500fs	4	35.5	0.0196465
Panel a Classical Sim. 500fs	0	36	0.837186
Panel a Classical Sim. 500fs	1	36	0.109786
Panel a Classical Sim. 500fs	2	36	0.0218022
Panel a Classical Sim. 500fs	3	36	0.0111833
Panel a Classical Sim. 500fs	4	36	0.0200422
Panel a Classical Sim. 500fs	0	36.5	0.844492
Panel a Classical Sim. 500fs	1	36.5	0.100705
Panel a Classical Sim. 500fs	2	36.5	0.0235797
Panel a Classical Sim. 500fs	3	36.5	0.0107855
Panel a Classical Sim. 500fs	4	36.5	0.0204377
Panel a Classical Sim. 500fs	0	37	0.853625
Panel a Classical Sim. 500fs	1	37	0.0896547
Panel a Classical Sim. 500fs	2	37	0.025532
Panel a Classical Sim. 500fs	3	37	0.0103594
Panel a Classical Sim. 500fs	4	37	0.0208294
Panel a Classical Sim. 500fs	0	37.5	0.863672
Panel a Classical Sim. 500fs	1	37.5	0.0776572
Panel a Classical Sim. 500fs	2	37.5	0.0275303
Panel a Classical Sim. 500fs	3	37.5	0.00992652
Panel a Classical Sim. 500fs	4	37.5	0.0212143
Panel a Classical Sim. 500fs	0	38	0.873642
Panel a Classical Sim. 500fs	1	38	0.0658214
Panel a Classical Sim. 500fs	2	38	0.029438
Panel a Classical Sim. 500fs	3	38	0.00950872
Panel a Classical Sim. 500fs	4	38	0.0215899
Panel a Classical Sim. 500fs	0	38.5	0.882541
Panel a Classical Sim. 500fs	1	38.5	0.0552542
Panel a Classical Sim. 500fs	2	38.5	0.031124
Panel a Classical Sim. 500fs	3	38.5	0.00912619
Panel a Classical Sim. 500fs	4	38.5	0.0219547
Panel a Classical Sim. 500fs	0	39	0.889474
Panel a Classical Sim. 500fs	1	39	0.0469467
Panel a Classical Sim. 500fs	2	39	0.0324755
Panel a Classical Sim. 500fs	3	39	0.00879537
Panel a Classical Sim. 500fs	4	39	0.022308
Panel a Classical Sim. 500fs	0	39.5	0.893739
Panel a Classical Sim. 500fs	1	39.5	0.0416725
Panel a Classical Sim. 500fs	2	39.5	0.03341
Panel a Classical Sim. 500fs	3	39.5	0.00852823
Panel a Classical Sim. 500fs	4	39.5	0.0226502
Panel a Classical Sim. 500fs	0	40	0.894898
Panel a Classical Sim. 500fs	1	40	0.0399045
Panel a Classical Sim. 500fs	2	40	0.0338846
Panel a Classical Sim. 500fs	3	40	0.00833082
Panel a Classical Sim. 500fs	4	40	0.0229822
Panel a Classical Sim. 500fs	0	40.5	0.89283
Panel a Classical Sim. 500fs	1	40.5	0.0417606
Panel a Classical Sim. 500fs	2	40.5	0.0339009
Panel a Classical Sim. 500fs	3	40.5	0.00820218
Panel a Classical Sim. 500fs	4	40.5	0.0233062
Panel a Classical Sim. 500fs	0	41	0.887748
Panel a Classical Sim. 500fs	1	41	0.0469847
Panel a Classical Sim. 500fs	2	41	0.0335065
Panel a Classical Sim. 500fs	3	41	0.00813583
Panel a Classical Sim. 500fs	4	41	0.0236248
Panel a Classical Sim. 500fs	0	41.5	0.880181
Panel a Classical Sim. 500fs	1	41.5	0.0549671
Panel a Classical Sim. 500fs	2	41.5	0.0327907
Panel a Classical Sim. 500fs	3	41.5	0.00811988
Panel a Classical Sim. 500fs	4	41.5	0.0239409
Panel a Classical Sim. 500fs	0	42	0.870924
Panel a Classical Sim. 500fs	1	42	0.0648038
Panel a Classical Sim. 500fs	2	42	0.031877
Panel a Classical Sim. 500fs	3	42	0.00813796
Panel a Classical Sim. 500fs	4	42	0.0242577
Panel a Classical Sim. 500fs	0	42.5	0.860949
Panel a Classical Sim. 500fs	1	42.5	0.0753909
Panel a Classical Sim. 500fs	2	42.5	0.0309108
Panel a Classical Sim. 500fs	3	42.5	0.00817085
Panel a Classical Sim. 500fs	4	42.5	0.0245782
Panel a Classical Sim. 500fs	0	43	0.851309
Panel a Classical Sim. 500fs	1	43	0.0855406
Panel a Classical Sim. 500fs	2	43	0.0300465
Panel a Classical Sim. 500fs	3	43	0.00819884
Panel a Classical Sim. 500fs	4	43	0.0249052
Panel a Classical Sim. 500fs	0	43.5	0.843012
Panel a Classical Sim. 500fs	1	43.5	0.0941132
Panel a Classical Sim. 500fs	2	43.5	0.029431
Panel a Classical Sim. 500fs	3	43.5	0.00820357
Panel a Classical Sim. 500fs	4	43.5	0.0252407
Panel a Classical Sim. 500fs	0	44	0.836914
Panel a Classical Sim. 500fs	1	44	0.100141
Panel a Classical Sim. 500fs	2	44	0.0291893
Panel a Classical Sim. 500fs	3	44	0.00816981
Panel a Classical Sim. 500fs	4	44	0.0255862
Panel a Classical Sim. 500fs	0	44.5	0.833622
Panel a Classical Sim. 500fs	1	44.5	0.102937
Panel a Classical Sim. 500fs	2	44.5	0.0294122
Panel a Classical Sim. 500fs	3	44.5	0.00808698
Panel a Classical Sim. 500fs	4	44.5	0.0259421
Panel a Classical Sim. 500fs	0	45	0.833424
Panel a Classical Sim. 500fs	1	45	0.10217
Panel a Classical Sim. 500fs	2	45	0.0301471
Panel a Classical Sim. 500fs	3	45	0.00795029
Panel a Classical Sim. 500fs	4	45	0.0263082
Panel a Classical Sim. 500fs	0	45.5	0.83626
Panel a Classical Sim. 500fs	1	45.5	0.0979026
Panel a Classical Sim. 500fs	2	45.5	0.031393
Panel a Classical Sim. 500fs	3	45.5	0.00776117
Panel a Classical Sim. 500fs	4	45.5	0.0266834
Panel a Classical Sim. 500fs	0	46	0.841724
Panel a Classical Sim. 500fs	1	46	0.0905823
Panel a Classical Sim. 500fs	2	46	0.0331008
Panel a Classical Sim. 500fs	3	46	0.0075272
Panel a Classical Sim. 500fs	4	46	0.0270661
Panel a Classical Sim. 500fs	0	46.5	0.849116
Panel a Classical Sim. 500fs	1	46.5	0.0809902
Panel a Classical Sim. 500fs	2	46.5	0.0351786
Panel a Classical Sim. 500fs	3	46.5	0.00726148
Panel a Classical Sim. 500fs	4	46.5	0.0274541
Panel a Classical Sim. 500fs	0	47	0.85752
Panel a Classical Sim. 500fs	1	47	0.0701529
Panel a Classical Sim. 500fs	2	47	0.0375006
Panel a Classical Sim. 500fs	3	47	0.00698103
Panel a Classical Sim. 500fs	4	47	0.0278451
Panel a Classical Sim. 500fs	0	47.5	0.865906
Panel a Classical Sim. 500fs	1	47.5	0.059231
Panel a Classical Sim. 500fs	2	47.5	0.0399198
Panel a Classical Sim. 500fs	3	47.5	0.0067061
Panel a Classical Sim. 500fs	4	47.5	0.0282367
Panel a Classical Sim. 500fs	0	48	0.87324
Panel a Classical Sim. 500fs	1	48	0.0493934
Panel a Classical Sim. 500fs	2	48	0.0422826
Panel a Classical Sim. 500fs	3	48	0.0064573
Panel a Classical Sim. 500fs	4	48	0.0286268
Panel a Classical Sim. 500fs	0	48.5	0.878593
Panel a Classical Sim. 500fs	1	48.5	0.0416951
Panel a Classical Sim. 500fs	2	48.5	0.0444434
Panel a Classical Sim. 500fs	3	48.5	0.00625419
Panel a Classical Sim. 500fs	4	48.5	0.0290139
Panel a Classical Sim. 500fs	0	49	0.881241
Panel a Classical Sim. 500fs	1	49	0.0369706
Panel a Classical Sim. 500fs	2	49	0.046278
Panel a Classical Sim. 500fs	3	49	0.00611374
Panel a Classical Sim. 500fs	4	49	0.0293969
Panel a Classical Sim. 500fs	0	49.5	0.880728
Panel a Classical Sim. 500fs	1	49.5	0.0357522
Panel a Classical Sim. 500fs	2	49.5	0.0476955
Panel a Classical Sim. 500fs	3	49.5	0.00604847
Panel a Classical Sim. 500fs	4	49.5	0.0297755
Panel a Classical Sim. 500fs	0	50	0.876915
Panel a Classical Sim. 500fs	1	50	0.038224
Panel a Classical Sim. 500fs	2	50	0.0486452
Panel a Classical Sim. 500fs	3	50	0.00606565
Panel a Classical Sim. 500fs	4	50	0.03015
Panel a Classical Sim. 500fs	0	50.5	0.869982
Panel a Classical Sim. 500fs	1	50.5	0.0442092
Panel a Classical Sim. 500fs	2	50.5	0.0491207
Panel a Classical Sim. 500fs	3	50.5	0.00616678
Panel a Classical Sim. 500fs	4	50.5	0.0305217
Panel a Classical Sim. 500fs	0	51	0.860404
Panel a Classical Sim. 500fs	1	51	0.0531966
Panel a Classical Sim. 500fs	2	51	0.0491594
Panel a Classical Sim. 500fs	3	51	0.00634742
Panel a Classical Sim. 500fs	4	51	0.0308921
Panel a Classical Sim. 500fs	0	51.5	0.848906
Panel a Classical Sim. 500fs	1	51.5	0.0643948
Panel a Classical Sim. 500fs	2	51.5	0.0488374
Panel a Classical Sim. 500fs	3	51.5	0.00659799
Panel a Classical Sim. 500fs	4	51.5	0.0312637
Panel a Classical Sim. 500fs	0	52	0.836378
Panel a Classical Sim. 500fs	1	52	0.0768164
Panel a Classical Sim. 500fs	2	52	0.0482618
Panel a Classical Sim. 500fs	3	52	0.00690451
Panel a Classical Sim. 500fs	4	52	0.0316392
Panel a Classical Sim. 500fs	0	52.5	0.823799
Panel a Classical Sim. 500fs	1	52.5	0.089371
Panel a Classical Sim. 500fs	2	52.5	0.0475593
Panel a Classical Sim. 500fs	3	52.5	0.00725006
Panel a Classical Sim. 500fs	4	52.5	0.0320212
Panel a Classical Sim. 500fs	0	53	0.812139
Panel a Classical Sim. 500fs	1	53	0.100968
Panel a Classical Sim. 500fs	2	53	0.0468644
Panel a Classical Sim. 500fs	3	53	0.00761629
Panel a Classical Sim. 500fs	4	53	0.0324125
Panel a Classical Sim. 500fs	0	53.5	0.802278
Panel a Classical Sim. 500fs	1	53.5	0.110614
Panel a Classical Sim. 500fs	2	53.5	0.0463069
Panel a Classical Sim. 500fs	3	53.5	0.00798498
Panel a Classical Sim. 500fs	4	53.5	0.0328159
Panel a Classical Sim. 500fs	0	54	0.794923
Panel a Classical Sim. 500fs	1	54	0.117504
Panel a Classical Sim. 500fs	2	54	0.0459997
Panel a Classical Sim. 500fs	3	54	0.00833951
Panel a Classical Sim. 500fs	4	54	0.0332337
Panel a Classical Sim. 500fs	0	54.5	0.790551
Panel a Classical Sim. 500fs	1	54.5	0.121086
Panel a Classical Sim. 500fs	2	54.5	0.0460294
Panel a Classical Sim. 500fs	3	54.5	0.00866617
Panel a Classical Sim. 500fs	4	54.5	0.033668
Panel a Classical Sim. 500fs	0	55	0.789366
Panel a Classical Sim. 500fs	1	55	0.12111
Panel a Classical Sim. 500fs	2	55	0.0464486
Panel a Classical Sim. 500fs	3	55	0.00895503
Panel a Classical Sim. 500fs	4	55	0.0341206
Panel a Classical Sim. 500fs	0	55.5	0.791288
Panel a Classical Sim. 500fs	1	55.5	0.117645
Panel a Classical Sim. 500fs	2	55.5	0.0472725
Panel a Classical Sim. 500fs	3	55.5	0.00920063
Panel a Classical Sim. 500fs	4	55.5	0.0345931
Panel a Classical Sim. 500fs	0	56	0.795962
Panel a Classical Sim. 500fs	1	56	0.111071
Panel a Classical Sim. 500fs	2	56	0.0484784
Panel a Classical Sim. 500fs	3	56	0.00940198
Panel a Classical Sim. 500fs	4	56	0.0350868
Panel a Classical Sim. 500fs	0	56.5	0.802783
Panel a Classical Sim. 500fs	1	56.5	0.102043
Panel a Classical Sim. 500fs	2	56.5	0.0500085
Panel a Classical Sim. 500fs	3	56.5	0.0095623
Panel a Classical Sim. 500fs	4	56.5	0.0356026
Panel a Classical Sim. 500fs	0	57	0.81096
Panel a Classical Sim. 500fs	1	57	0.0914337
Panel a Classical Sim. 500fs	2	57	0.0517766
Panel a Classical Sim. 500fs	3	57	0.0096884
Panel a Classical Sim. 500fs	4	57	0.0361418
Panel a Classical Sim. 500fs	0	57.5	0.819575
Panel a Classical Sim. 500fs	1	57.5	0.0802532
Panel a Classical Sim. 500fs	2	57.5	0.0536764
Panel a Classical Sim. 500fs	3	57.5	0.00978975
Panel a Classical Sim. 500fs	4	57.5	0.0367053
Panel a Classical Sim. 500fs	0	58	0.827678
Panel a Classical Sim. 500fs	1	58	0.0695583
Panel a Classical Sim. 500fs	2	58	0.0555926
Panel a Classical Sim. 500fs	3	58	0.00987746
Panel a Classical Sim. 500fs	4	58	0.037294
Panel a Classical Sim. 500fs	0	58.5	0.834362
Panel a Classical Sim. 500fs	1	58.5	0.0603542
Panel a Classical Sim. 500fs	2	58.5	0.0574113
Panel a Classical Sim. 500fs	3	58.5	0.00996317
Panel a Classical Sim. 500fs	4	58.5	0.0379091
Panel a Classical Sim. 500fs	0	59	0.838859
Panel a Classical Sim. 500fs	1	59	0.0535001
Panel a Classical Sim. 500fs	2	59	0.0590311
Panel a Classical Sim. 500fs	3	59	0.010058
Panel a Classical Sim. 500fs	4	59	0.0385515
Panel a Classical Sim. 500fs	0	59.5	0.840607
Panel a Classical Sim. 500fs	1	59.5	0.0496256
Panel a Classical Sim. 500fs	2	59.5	0.0603729
Panel a Classical Sim. 500fs	3	59.5	0.0101719
Panel a Classical Sim. 500fs	4	59.5	0.0392222
Panel a Classical Sim. 500fs	0	60	0.839313
Panel a Classical Sim. 500fs	1	60	0.0490654
Panel a Classical Sim. 500fs	2	60	0.0613869
Panel a Classical Sim. 500fs	3	60	0.0103128
Panel a Classical Sim. 500fs	4	60	0.0399219
Panel a Classical Sim. 500fs	0	60.5	0.834985
Panel a Classical Sim. 500fs	1	60.5	0.0518208
Panel a Classical Sim. 500fs	2	60.5	0.0620563
Panel a Classical Sim. 500fs	3	60.5	0.0104866
Panel a Classical Sim. 500fs	4	60.5	0.0406511
Panel a Classical Sim. 500fs	0	61	0.827942
Panel a Classical Sim. 500fs	1	61	0.0575525
Panel a Classical Sim. 500fs	2	61	0.0623983
Panel a Classical Sim. 500fs	3	61	0.0106972
Panel a Classical Sim. 500fs	4	61	0.0414097
Panel a Classical Sim. 500fs	0	61.5	0.818787
Panel a Classical Sim. 500fs	1	61.5	0.0656078
Panel a Classical Sim. 500fs	2	61.5	0.0624611
Panel a Classical Sim. 500fs	3	61.5	0.0109468
Panel a Classical Sim. 500fs	4	61.5	0.0421972
Panel a Classical Sim. 500fs	0	62	0.808355
Panel a Classical Sim. 500fs	1	62	0.0750786
Panel a Classical Sim. 500fs	2	62	0.0623173
Panel a Classical Sim. 500fs	3	62	0.0112368
Panel a Classical Sim. 500fs	4	62	0.0430125
Panel a Classical Sim. 500fs	0	62.5	0.797633
Panel a Classical Sim. 500fs	1	62.5	0.0848911
Panel a Classical Sim. 500fs	2	62.5	0.0620547
Panel a Classical Sim. 500fs	3	62.5	0.011568
Panel a Classical Sim. 500fs	4	62.5	0.0438536
Panel a Classical Sim. 500fs	0	63	0.787661
Panel a Classical Sim. 500fs	1	63	0.0939141
Panel a Classical Sim. 500fs	2	63	0.0617656
Panel a Classical Sim. 500fs	3	63	0.0119419
Panel a Classical Sim. 500fs	4	63	0.0447178
Panel a Classical Sim. 500fs	0	63.5	0.779425
Panel a Classical Sim. 500fs	1	63.5	0.101077
Panel a Classical Sim. 500fs	2	63.5	0.061535
Panel a Classical Sim. 500fs	3	63.5	0.012361
Panel a Classical Sim. 500fs	4	63.5	0.0456018
Panel a Classical Sim. 500fs	0	64	0.773752
Panel a Classical Sim. 500fs	1	64	0.105486
Panel a Classical Sim. 500fs	2	64	0.0614304
Panel a Classical Sim. 500fs	3	64	0.0128295
Panel a Classical Sim. 500fs	4	64	0.046502
Panel a Classical Sim. 500fs	0	64.5	0.771216
Panel a Classical Sim. 500fs	1	64.5	0.106523
Panel a Classical Sim. 500fs	2	64.5	0.0614935
Panel a Classical Sim. 500fs	3	64.5	0.0133532
Panel a Classical Sim. 500fs	4	64.5	0.0474141
Panel a Classical Sim. 500fs	0	65	0.772074
Panel a Classical Sim. 500fs	1	65	0.103918
Panel a Classical Sim. 500fs	2	65	0.0617341
Panel a Classical Sim. 500fs	3	65	0.0139395
Panel a Classical Sim. 500fs	4	65	0.0483339
Panel a Classical Sim. 500fs	0	65.5	0.776231
Panel a Classical Sim. 500fs	1	65.5	0.0977863
Panel a Classical Sim. 500fs	2	65.5	0.0621283
Panel a Classical Sim. 500fs	3	65.5	0.0145965
Panel a Classical Sim. 500fs	4	65.5	0.0492575
Panel a Classical Sim. 500fs	0	66	0.783249
Panel a Classical Sim. 500fs	1	66	0.0886168
Panel a Classical Sim. 500fs	2	66	0.0626206
Panel a Classical Sim. 500fs	3	66	0.0153328
Panel a Classical Sim. 500fs	4	66	0.050181
Panel a Classical Sim. 500fs	0	66.5	0.792385
Panel a Classical Sim. 500fs	1	66.5	0.077228
Panel a Classical Sim. 500fs	2	66.5	0.0631302
Panel a Classical Sim. 500fs	3	66.5	0.0161554
Panel a Classical Sim. 500fs	4	66.5	0.0511017
Panel a Classical Sim. 500fs	0	67	0.802674
Panel a Classical Sim. 500fs	1	67	0.0646798
Panel a Classical Sim. 500fs	2	67	0.06356
Panel a Classical Sim. 500fs	3	67	0.0170691
Panel a Classical Sim. 500fs	4	67	0.0520173
Panel a Classical Sim. 500fs	0	67.5	0.813028
Panel a Classical Sim. 500fs	1	67.5	0.0521619
Panel a Classical Sim. 500fs	2	67.5	0.0638084
Panel a Classical Sim. 500fs	3	67.5	0.0180751
Panel a Classical Sim. 500fs	4	67.5	0.052927
Panel a Classical Sim. 500fs	0	68	0.822351
Panel a Classical Sim. 500fs	1	68	0.0408668
Panel a Classical Sim. 500fs	2	68	0.0637822
Panel a Classical Sim. 500fs	3	68	0.0191695
Panel a Classical Sim. 500fs	4	68	0.0538307
Panel a Classical Sim. 500fs	0	68.5	0.829655
Panel a Classical Sim. 500fs	1	68.5	0.0318643
Panel a Classical Sim. 500fs	2	68.5	0.0634085
Panel a Classical Sim. 500fs	3	68.5	0.0203427
Panel a Classical Sim. 500fs	4	68.5	0.0547296
Panel a Classical Sim. 500fs	0	69	0.834159
Panel a Classical Sim. 500fs	1	69	0.0259909
Panel a Classical Sim. 500fs	2	69	0.0626454
Panel a Classical Sim. 500fs	3	69	0.0215791
Panel a Classical Sim. 500fs	4	69	0.0556257
Panel a Classical Sim. 500fs	0	69.5	0.835365
Panel a Classical Sim. 500fs	1	69.5	0.0237667
Panel a Classical Sim. 500fs	2	69.5	0.0614896
Panel a Classical Sim. 500fs	3	69.5	0.0228568
Panel a Classical Sim. 500fs	4	69.5	0.0565219
Panel a Classical Sim. 500fs	0	70	0.833102
Panel a Classical Sim. 500fs	1	70	0.0253484
Panel a Classical Sim. 500fs	2	70	0.0599794
Panel a Classical Sim. 500fs	3	70	0.0241487
Panel a Classical Sim. 500fs	4	70	0.0574214
Panel a Classical Sim. 500fs	0	70.5	0.827534
Panel a Classical Sim. 500fs	1	70.5	0.0305203
Panel a Classical Sim. 500fs	2	70.5	0.0581945
Panel a Classical Sim. 500fs	3	70.5	0.0254233
Panel a Classical Sim. 500fs	4	70.5	0.0583275
Panel a Classical Sim. 500fs	0	71	0.819134
Panel a Classical Sim. 500fs	1	71	0.0387255
Panel a Classical Sim. 500fs	2	71	0.0562509
Panel a Classical Sim. 500fs	3	71	0.0266463
Panel a Classical Sim. 500fs	4	71	0.0592434
Panel a Classical Sim. 500fs	0	71.5	0.808622
Panel a Classical Sim. 500fs	1	71.5	0.0491312
Panel a Classical Sim. 500fs	2	71.5	0.0542922
Panel a Classical Sim. 500fs	3	71.5	0.0277829
Panel a Classical Sim. 500fs	4	71.5	0.0601715
Panel a Classical Sim. 500fs	0	72	0.796891
Panel a Classical Sim. 500fs	1	72	0.0607181
Panel a Classical Sim. 500fs	2	72	0.0524781
Panel a Classical Sim. 500fs	3	72	0.0287997
Panel a Classical Sim. 500fs	4	72	0.0611134
Panel a Classical Sim. 500fs	0	72.5	0.784906
Panel a Classical Sim. 500fs	1	72.5	0.0723867
Panel a Classical Sim. 500fs	2	72.5	0.0509708
Panel a Classical Sim. 500fs	3	72.5	0.029667
Panel a Classical Sim. 500fs	4	72.5	0.0620696
Panel a Classical Sim. 500fs	0	73	0.773613
Panel a Classical Sim. 500fs	1	73	0.0830652
Panel a Classical Sim. 500fs	2	73	0.0499214
Panel a Classical Sim. 500fs	3	73	0.0303607
Panel a Classical Sim. 500fs	4	73	0.0630393
Panel a Classical Sim. 500fs	0	73.5	0.763847
Panel a Classical Sim. 500fs	1	73.5	0.0918122
Panel a Classical Sim. 500fs	2	73.5	0.0494563
Panel a Classical Sim. 500fs	3	73.5	0.0308642
Panel a Classical Sim. 500fs	4	73.5	0.0640204
Panel a Classical Sim. 500fs	0	74	0.756254
Panel a Classical Sim. 500fs	1	74	0.0979008
Panel a Classical Sim. 500fs	2	74	0.0496664
Panel a Classical Sim. 500fs	3	74	0.0311694
Panel a Classical Sim. 500fs	4	74	0.0650096
Panel a Classical Sim. 500fs	0	74.5	0.75124
Panel a Classical Sim. 500fs	1	74.5	0.100882
Panel a Classical Sim. 500fs	2	74.5	0.0505987
Panel a Classical Sim. 500fs	3	74.5	0.0312773
Panel a Classical Sim. 500fs	4	74.5	0.0660024
Panel a Classical Sim. 500fs	0	75	0.748941
Panel a Classical Sim. 500fs	1	75	0.100615
Panel a Classical Sim. 500fs	2	75	0.0522521
Panel a Classical Sim. 500fs	3	75	0.0311982
Panel a Classical Sim. 500fs	4	75	0.0669936
Panel a Classical Sim. 500fs	0	75.5	0.749221
Panel a Classical Sim. 500fs	1	75.5	0.0972737
Panel a Classical Sim. 500fs	2	75.5	0.0545762
Panel a Classical Sim. 500fs	3	75.5	0.0309507
Panel a Classical Sim. 500fs	4	75.5	0.0679779
Panel a Classical Sim. 500fs	0	76	0.751692
Panel a Classical Sim. 500fs	1	76	0.0913222
Panel a Classical Sim. 500fs	2	76	0.0574757
Panel a Classical Sim. 500fs	3	76	0.0305605
Panel a Classical Sim. 500fs	4	76	0.0689497
Panel a Classical Sim. 500fs	0	76.5	0.755757
Panel a Classical Sim. 500fs	1	76.5	0.0834639
Panel a Classical Sim. 500fs	2	76.5	0.0608167
Panel a Classical Sim. 500fs	3	76.5	0.0300589
Panel a Classical Sim. 500fs	4	76.5	0.069904
Panel a Classical Sim. 500fs	0	77	0.760675
Panel a Classical Sim. 500fs	1	77	0.0745721
Panel a Classical Sim. 500fs	2	77	0.0644367
Panel a Classical Sim. 500fs	3	77	0.0294801
Panel a Classical Sim. 500fs	4	77	0.0708364
Panel a Classical Sim. 500fs	0	77.5	0.765633
Panel a Classical Sim. 500fs	1	77.5	0.0656062
Panel a Classical Sim. 500fs	2	77.5	0.0681576
Panel a Classical Sim. 500fs	3	77.5	0.0288593
Panel a Classical Sim. 500fs	4	77.5	0.0717439
Panel a Classical Sim. 500fs	0	78	0.769825
Panel a Classical Sim. 500fs	1	78	0.0575214
Panel a Classical Sim. 500fs	2	78	0.071798
Panel a Classical Sim. 500fs	3	78	0.0282306
Panel a Classical Sim. 500fs	4	78	0.0726248
Panel a Classical Sim. 500fs	0	78.5	0.77253
Panel a Classical Sim. 500fs	1	78.5	0.0511796
Panel a Classical Sim. 500fs	2	78.5	0.0751876
Panel a Classical Sim. 500fs	3	78.5	0.0276243
Panel a Classical Sim. 500fs	4	78.5	0.0734789
Panel a Classical Sim. 500fs	0	79	0.773181
Panel a Classical Sim. 500fs	1	79	0.047267
Panel a Classical Sim. 500fs	2	79	0.0781786
Panel a Classical Sim. 500fs	3	79	0.0270655
Panel a Classical Sim. 500fs	4	79	0.0743077
Panel a Classical Sim. 500fs	0	79.5	0.771428
Panel a Classical Sim. 500fs	1	79.5	0.0462287
Panel a Classical Sim. 500fs	2	79.5	0.0806567
Panel a Classical Sim. 500fs	3	79.5	0.0265728
Panel a Classical Sim. 500fs	4	79.5	0.075114
Panel a Classical Sim. 500fs	0	80	0.767167
Panel a Classical Sim. 500fs	1	80	0.0482258
Panel a Classical Sim. 500fs	2	80	0.0825475
Panel a Classical Sim. 500fs	3	80	0.0261575
Panel a Classical Sim. 500fs	4	80	0.0759019
Panel a Classical Sim. 500fs	0	80.5	0.760566
Panel a Classical Sim. 500fs	1	80.5	0.0531133
Panel a Classical Sim. 500fs	2	80.5	0.0838208
Panel a Classical Sim. 500fs	3	80.5	0.0258234
Panel a Classical Sim. 500fs	4	80.5	0.0766762
Panel a Classical Sim. 500fs	0	81	0.752051
Panel a Classical Sim. 500fs	1	81	0.0604492
Panel a Classical Sim. 500fs	2	81	0.0844902
Panel a Classical Sim. 500fs	3	81	0.0255674
Panel a Classical Sim. 500fs	4	81	0.0774425
Panel a Classical Sim. 500fs	0	81.5	0.742272
Panel a Classical Sim. 500fs	1	81.5	0.0695314
Panel a Classical Sim. 500fs	2	81.5	0.0846097
Panel a Classical Sim. 500fs	3	81.5	0.0253807
Panel a Classical Sim. 500fs	4	81.5	0.0782063
Panel a Classical Sim. 500fs	0	82	0.732052
Panel a Classical Sim. 500fs	1	82	0.0794592
Panel a Classical Sim. 500fs	2	82	0.0842662
Panel a Classical Sim. 500fs	3	82	0.0252498
Panel a Classical Sim. 500fs	4	82	0.0789727
Panel a Classical Sim. 500fs	0	82.5	0.722307
Panel a Classical Sim. 500fs	1	82.5	0.0892181
Panel a Classical Sim. 500fs	2	82.5	0.08357
Panel a Classical Sim. 500fs	3	82.5	0.0251585
Panel a Classical Sim. 500fs	4	82.5	0.0797463
Panel a Classical Sim. 500fs	0	83	0.71396
Panel a Classical Sim. 500fs	1	83	0.0977769
Panel a Classical Sim. 500fs	2	83	0.0826432
Panel a Classical Sim. 500fs	3	83	0.0250894
Panel a Classical Sim. 500fs	4	83	0.0805305
Panel a Classical Sim. 500fs	0	83.5	0.707846
Panel a Classical Sim. 500fs	1	83.5	0.104192
Panel a Classical Sim. 500fs	2	83.5	0.0816079
Panel a Classical Sim. 500fs	3	83.5	0.025026
Panel a Classical Sim. 500fs	4	83.5	0.0813276
Panel a Classical Sim. 500fs	0	84	0.704625
Panel a Classical Sim. 500fs	1	84	0.107708
Panel a Classical Sim. 500fs	2	84	0.0805745
Panel a Classical Sim. 500fs	3	84	0.0249539
Panel a Classical Sim. 500fs	4	84	0.0821385
Panel a Classical Sim. 500fs	0	84.5	0.704704
Panel a Classical Sim. 500fs	1	84.5	0.10784
Panel a Classical Sim. 500fs	2	84.5	0.0796321
Panel a Classical Sim. 500fs	3	84.5	0.0248621
Panel a Classical Sim. 500fs	4	84.5	0.0829625
Panel a Classical Sim. 500fs	0	85	0.708186
Panel a Classical Sim. 500fs	1	85	0.104431
Panel a Classical Sim. 500fs	2	85	0.0788417
Panel a Classical Sim. 500fs	3	85	0.0247437
Panel a Classical Sim. 500fs	4	85	0.0837979
Panel a Classical Sim. 500fs	0	85.5	0.714848
Panel a Classical Sim. 500fs	1	85.5	0.0976822
Panel a Classical Sim. 500fs	2	85.5	0.0782324
Panel a Classical Sim. 500fs	3	85.5	0.0245961
Panel a Classical Sim. 500fs	4	85.5	0.0846416
Panel a Classical Sim. 500fs	0	86	0.724146
Panel a Classical Sim. 500fs	1	86	0.0881416
Panel a Classical Sim. 500fs	2	86	0.0778019
Panel a Classical Sim. 500fs	3	86	0.0244208
Panel a Classical Sim. 500fs	4	86	0.0854898
Panel a Classical Sim. 500fs	0	86.5	0.735264
Panel a Classical Sim. 500fs	1	86.5	0.0766548
Panel a Classical Sim. 500fs	2	86.5	0.0775207
Panel a Classical Sim. 500fs	3	86.5	0.0242225
Panel a Classical Sim. 500fs	4	86.5	0.0863384
Panel a Classical Sim. 500fs	0	87	0.747186
Panel a Classical Sim. 500fs	1	87	0.0642853
Panel a Classical Sim. 500fs	2	87	0.0773388
Panel a Classical Sim. 500fs	3	87	0.0240081
Panel a Classical Sim. 500fs	4	87	0.0871816
Panel a Classical Sim. 500fs	0	87.5	0.758796
Panel a Classical Sim. 500fs	1	87.5	0.0522082
Panel a Classical Sim. 500fs	2	87.5	0.0771958
Panel a Classical Sim. 500fs	3	87.5	0.0237853
Panel a Classical Sim. 500fs	4	87.5	0.088015
Panel a Classical Sim. 500fs	0	88	0.768984
Panel a Classical Sim. 500fs	1	88	0.0415885
Panel a Classical Sim. 500fs	2	88	0.0770319
Panel a Classical Sim. 500fs	3	88	0.0235617
Panel a Classical Sim. 500fs	4	88	0.088834
Panel a Classical Sim. 500fs	0	88.5	0.776763
Panel a Classical Sim. 500fs	1	88.5	0.033461
Panel a Classical Sim. 500fs	2	88.5	0.0767988
Panel a Classical Sim. 500fs	3	88.5	0.0233426
Panel a Classical Sim. 500fs	4	88.5	0.0896344
Panel a Classical Sim. 500fs	0	89	0.781366
Panel a Classical Sim. 500fs	1	89	0.0286204
Panel a Classical Sim. 500fs	2	89	0.0764697
Panel a Classical Sim. 500fs	3	89	0.023131
Panel a Classical Sim. 500fs	4	89	0.0904126
Panel a Classical Sim. 500fs	0	89.5	0.78232
Panel a Classical Sim. 500fs	1	89.5	0.0275413
Panel a Classical Sim. 500fs	2	89.5	0.0760469
Panel a Classical Sim. 500fs	3	89.5	0.0229263
Panel a Classical Sim. 500fs	4	89.5	0.0911657
Panel a Classical Sim. 500fs	0	90	0.779493
Panel a Classical Sim. 500fs	1	90	0.0303289
Panel a Classical Sim. 500fs	2	90	0.0755628
Panel a Classical Sim. 500fs	3	90	0.022724
Panel a Classical Sim. 500fs	4	90	0.0918914
Panel a Classical Sim. 500fs	0	90.5	0.7731
Panel a Classical Sim. 500fs	1	90.5	0.0367109
Panel a Classical Sim. 500fs	2	90.5	0.0750842
Panel a Classical Sim. 500fs	3	90.5	0.0225165
Panel a Classical Sim. 500fs	4	90.5	0.0925879
Panel a Classical Sim. 500fs	0	91	0.763677
Panel a Classical Sim. 500fs	1	91	0.0460704
Panel a Classical Sim. 500fs	2	91	0.0747057
Panel a Classical Sim. 500fs	3	91	0.022293
Panel a Classical Sim. 500fs	4	91	0.0932539
Panel a Classical Sim. 500fs	0	91.5	0.752014
Panel a Classical Sim. 500fs	1	91.5	0.0575134
Panel a Classical Sim. 500fs	2	91.5	0.0745425
Panel a Classical Sim. 500fs	3	91.5	0.0220414
Panel a Classical Sim. 500fs	4	91.5	0.0938882
Panel a Classical Sim. 500fs	0	92	0.739075
Panel a Classical Sim. 500fs	1	92	0.0699659
Panel a Classical Sim. 500fs	2	92	0.0747204
Panel a Classical Sim. 500fs	3	92	0.021749
Panel a Classical Sim. 500fs	4	92	0.0944902
Panel a Classical Sim. 500fs	0	92.5	0.725889
Panel a Classical Sim. 500fs	1	92.5	0.0822844
Panel a Classical Sim. 500fs	2	92.5	0.0753637
Panel a Classical Sim. 500fs	3	92.5	0.0214042
Panel a Classical Sim. 500fs	4	92.5	0.0950588
Panel a Classical Sim. 500fs	0	93	0.713457
Panel a Classical Sim. 500fs	1	93	0.0933687
Panel a Classical Sim. 500fs	2	93	0.0765828
Panel a Classical Sim. 500fs	3	93	0.020998
Panel a Classical Sim. 500fs	4	93	0.0955938
Panel a Classical Sim. 500fs	0	93.5	0.702645
Panel a Classical Sim. 500fs	1	93.5	0.102274
Panel a Classical Sim. 500fs	2	93.5	0.0784625
Panel a Classical Sim. 500fs	3	93.5	0.0205249
Panel a Classical Sim. 500fs	4	93.5	0.0960941
Panel a Classical Sim. 500fs	0	94	0.694111
Panel a Classical Sim. 500fs	1	94	0.108293
Panel a Classical Sim. 500fs	2	94	0.0810523
Panel a Classical Sim. 500fs	3	94	0.0199843
Panel a Classical Sim. 500fs	4	94	0.0965592
Panel a Classical Sim. 500fs	0	94.5	0.688253
Panel a Classical Sim. 500fs	1	94.5	0.111018
Panel a Classical Sim. 500fs	2	94.5	0.0843595
Panel a Classical Sim. 500fs	3	94.5	0.0193806
Panel a Classical Sim. 500fs	4	94.5	0.0969889
Panel a Classical Sim. 500fs	0	95	0.685179
Panel a Classical Sim. 500fs	1	95	0.110368
Panel a Classical Sim. 500fs	2	95	0.0883464
Panel a Classical Sim. 500fs	3	95	0.0187235
Panel a Classical Sim. 500fs	4	95	0.097383
Panel a Classical Sim. 500fs	0	95.5	0.684715
Panel a Classical Sim. 500fs	1	95.5	0.106585
Panel a Classical Sim. 500fs	2	95.5	0.0929307
Panel a Classical Sim. 500fs	3	95.5	0.0180278
Panel a Classical Sim. 500fs	4	95.5	0.0977422
Panel a Classical Sim. 500fs	0	96	0.686432
Panel a Classical Sim. 500fs	1	96	0.100198
Panel a Classical Sim. 500fs	2	96	0.0979901
Panel a Classical Sim. 500fs	3	96	0.017312
Panel a Classical Sim. 500fs	4	96	0.0980677
Panel a Classical Sim. 500fs	0	96.5	0.689706
Panel a Classical Sim. 500fs	1	96.5	0.0919644
Panel a Classical Sim. 500fs	2	96.5	0.10337
Panel a Classical Sim. 500fs	3	96.5	0.0165976
Panel a Classical Sim. 500fs	4	96.5	0.0983617
Panel a Classical Sim. 500fs	0	97	0.693782
Panel a Classical Sim. 500fs	1	97	0.0827898
Panel a Classical Sim. 500fs	2	97	0.108893
Panel a Classical Sim. 500fs	3	97	0.0159076
Panel a Classical Sim. 500fs	4	97	0.0986275
Panel a Classical Sim. 500fs	0	97.5	0.697854
Panel a Classical Sim. 500fs	1	97.5	0.0736386
Panel a Classical Sim. 500fs	2	97.5	0.114373
Panel a Classical Sim. 500fs	3	97.5	0.0152645
Panel a Classical Sim. 500fs	4	97.5	0.0988694
Panel a Classical Sim. 500fs	0	98	0.701148
Panel a Classical Sim. 500fs	1	98	0.0654427
Panel a Classical Sim. 500fs	2	98	0.119627
Panel a Classical Sim. 500fs	3	98	0.0146891
Panel a Classical Sim. 500fs	4	98	0.0990929
Panel a Classical Sim. 500fs	0	98.5	0.702994
Panel a Classical Sim. 500fs	1	98.5	0.0590163
Panel a Classical Sim. 500fs	2	98.5	0.124487
Panel a Classical Sim. 500fs	3	98.5	0.0141993
Panel a Classical Sim. 500fs	4	98.5	0.0993043
Panel a Classical Sim. 500fs	0	99	0.702889
Panel a Classical Sim. 500fs	1	99	0.0549822
Panel a Classical Sim. 500fs	2	99	0.128809
Panel a Classical Sim. 500fs	3	99	0.0138083
Panel a Classical Sim. 500fs	4	99	0.0995108
Panel a Classical Sim. 500fs	0	99.5	0.700547
Panel a Classical Sim. 500fs	1	99.5	0.0537196
Panel a Classical Sim. 500fs	2	99.5	0.132488
Panel a Classical Sim. 500fs	3	99.5	0.0135249
Panel a Classical Sim. 500fs	4	99.5	0.0997202
Panel a Classical Sim. 500fs	0	100	0.695919
Panel a Classical Sim. 500fs	1	100	0.0553316
Panel a Classical Sim. 500fs	2	100	0.135457
Panel a Classical Sim. 500fs	3	100	0.013352
Panel a Classical Sim. 500fs	4	100	0.0999402
Panel a Classical Sim. 500fs	0	100.5	0.689201
Panel a Classical Sim. 500fs	1	100.5	0.0596399
Panel a Classical Sim. 500fs	2	100.5	0.137693
Panel a Classical Sim. 500fs	3	100.5	0.0132877
Panel a Classical Sim. 500fs	4	100.5	0.100178
Panel a Classical Sim. 500fs	0	101	0.680815
Panel a Classical Sim. 500fs	1	101	0.0662031
Panel a Classical Sim. 500fs	2	101	0.139215
Panel a Classical Sim. 500fs	3	101	0.0133254
Panel a Classical Sim. 500fs	4	101	0.100442
Panel a Classical Sim. 500fs	0	101.5	0.671369
Panel a Classical Sim. 500fs	1	101.5	0.0743608
Panel a Classical Sim. 500fs	2	101.5	0.14008
Panel a Classical Sim. 500fs	3	101.5	0.0134544
Panel a Classical Sim. 500fs	4	101.5	0.100736
Panel a Classical Sim. 500fs	0	102	0.661603
Panel a Classical Sim. 500fs	1	102	0.0832959
Panel a Classical Sim. 500fs	2	102	0.140373
Panel a Classical Sim. 500fs	3	102	0.0136611
Panel a Classical Sim. 500fs	4	102	0.101066
Panel a Classical Sim. 500fs	0	102.5	0.652316
Panel a Classical Sim. 500fs	1	102.5	0.0921125
Panel a Classical Sim. 500fs	2	102.5	0.140206
Panel a Classical Sim. 500fs	3	102.5	0.0139306
Panel a Classical Sim. 500fs	4	102.5	0.101436
Panel a Classical Sim. 500fs	0	103	0.644289
Panel a Classical Sim. 500fs	1	103	0.0999223
Panel a Classical Sim. 500fs	2	103	0.139695
Panel a Classical Sim. 500fs	3	103	0.0142483
Panel a Classical Sim. 500fs	4	103	0.101846
Panel a Classical Sim. 500fs	0	103.5	0.638211
Panel a Classical Sim. 500fs	1	103.5	0.105932
Panel a Classical Sim. 500fs	2	103.5	0.138959
Panel a Classical Sim. 500fs	3	103.5	0.0146005
Panel a Classical Sim. 500fs	4	103.5	0.102297
Panel a Classical Sim. 500fs	0	104	0.634605
Panel a Classical Sim. 500fs	1	104	0.109525
Panel a Classical Sim. 500fs	2	104	0.138107
Panel a Classical Sim. 500fs	3	104	0.0149762
Panel a Classical Sim. 500fs	4	104	0.102787
Panel a Classical Sim. 500fs	0	104.5	0.63377
Panel a Classical Sim. 500fs	1	104.5	0.110323
Panel a Classical Sim. 500fs	2	104.5	0.137226
Panel a Classical Sim. 500fs	3	104.5	0.0153669
Panel a Classical Sim. 500fs	4	104.5	0.103314
Panel a Classical Sim. 500fs	0	105	0.635746
Panel a Classical Sim. 500fs	1	105	0.108233
Panel a Classical Sim. 500fs	2	105	0.136379
Panel a Classical Sim. 500fs	3	105	0.0157678
Panel a Classical Sim. 500fs	4	105	0.103874
Panel a Classical Sim. 500fs	0	105.5	0.640298
Panel a Classical Sim. 500fs	1	105.5	0.103463
Panel a Classical Sim. 500fs	2	105.5	0.135598
Panel a Classical Sim. 500fs	3	105.5	0.0161778
Panel a Classical Sim. 500fs	4	105.5	0.104463
Panel a Classical Sim. 500fs	0	106	0.64693
Panel a Classical Sim. 500fs	1	106	0.0965076
Panel a Classical Sim. 500fs	2	106	0.134888
Panel a Classical Sim. 500fs	3	106	0.0165987
Panel a Classical Sim. 500fs	4	106	0.105076
Panel a Classical Sim. 500fs	0	106.5	0.654927
Panel a Classical Sim. 500fs	1	106.5	0.0881024
Panel a Classical Sim. 500fs	2	106.5	0.134227
Panel a Classical Sim. 500fs	3	106.5	0.0170351
Panel a Classical Sim. 500fs	4	106.5	0.105709
Panel a Classical Sim. 500fs	0	107	0.66342
Panel a Classical Sim. 500fs	1	107	0.0791565
Panel a Classical Sim. 500fs	2	107	0.133574
Panel a Classical Sim. 500fs	3	107	0.0174937
Panel a Classical Sim. 500fs	4	107	0.106356
Panel a Classical Sim. 500fs	0	107.5	0.671467
Panel a Classical Sim. 500fs	1	107.5	0.07066
Panel a Classical Sim. 500fs	2	107.5	0.132876
Panel a Classical Sim. 500fs	3	107.5	0.0179818
Panel a Classical Sim. 500fs	4	107.5	0.107015
Panel a Classical Sim. 500fs	0	108	0.678148
Panel a Classical Sim. 500fs	1	108	0.0635825
Panel a Classical Sim. 500fs	2	108	0.132079
Panel a Classical Sim. 500fs	3	108	0.0185069
Panel a Classical Sim. 500fs	4	108	0.107683
Panel a Classical Sim. 500fs	0	108.5	0.682661
Panel a Classical Sim. 500fs	1	108.5	0.0587692
Panel a Classical Sim. 500fs	2	108.5	0.131137
Panel a Classical Sim. 500fs	3	108.5	0.0190754
Panel a Classical Sim. 500fs	4	108.5	0.108357
Panel a Classical Sim. 500fs	0	109	0.684402
Panel a Classical Sim. 500fs	1	109	0.0568488
Panel a Classical Sim. 500fs	2	109	0.13002
Panel a Classical Sim. 500fs	3	109	0.019692
Panel a Classical Sim. 500fs	4	109	0.109037
Panel a Classical Sim. 500fs	0	109.5	0.683034
Panel a Classical Sim. 500fs	1	109.5	0.0581627
Panel a Classical Sim. 500fs	2	109.5	0.128722
Panel a Classical Sim. 500fs	3	109.5	0.0203593
Panel a Classical Sim. 500fs	4	109.5	0.109722
Panel a Classical Sim. 500fs	0	110	0.678522
Panel a Classical Sim. 500fs	1	110	0.0627243
Panel a Classical Sim. 500fs	2	110	0.127264
Panel a Classical Sim. 500fs	3	110	0.0210771
Panel a Classical Sim. 500fs	4	110	0.110413
Panel a Classical Sim. 500fs	0	110.5	0.671138
Panel a Classical Sim. 500fs	1	110.5	0.0702124
Panel a Classical Sim. 500fs	2	110.5	0.125696
Panel a Classical Sim. 500fs	3	110.5	0.0218429
Panel a Classical Sim. 500fs	4	110.5	0.11111
Panel a Classical Sim. 500fs	0	111	0.661435
Panel a Classical Sim. 500fs	1	111	0.0800032
Panel a Classical Sim. 500fs	2	111	0.124094
Panel a Classical Sim. 500fs	3	111	0.0226523
Panel a Classical Sim. 500fs	4	111	0.111815
Panel a Classical Sim. 500fs	0	111.5	0.650185
Panel a Classical Sim. 500fs	1	111.5	0.0912334
Panel a Classical Sim. 500fs	2	111.5	0.122552
Panel a Classical Sim. 500fs	3	111.5	0.0234989
Panel a Classical Sim. 500fs	4	111.5	0.11253
Panel a Classical Sim. 500fs	0	112	0.638301
Panel a Classical Sim. 500fs	1	112	0.10289
Panel a Classical Sim. 500fs	2	112	0.121177
Panel a Classical Sim. 500fs	3	112	0.0243757
Panel a Classical Sim. 500fs	4	112	0.113257
Panel a Classical Sim. 500fs	0	112.5	0.626738
Panel a Classical Sim. 500fs	1	112.5	0.113917
Panel a Classical Sim. 500fs	2	112.5	0.120074
Panel a Classical Sim. 500fs	3	112.5	0.0252752
Panel a Classical Sim. 500fs	4	112.5	0.113996
Panel a Classical Sim. 500fs	0	113	0.616394
Panel a Classical Sim. 500fs	1	113	0.123324
Panel a Classical Sim. 500fs	2	113	0.119343
Panel a Classical Sim. 500fs	3	113	0.0261906
Panel a Classical Sim. 500fs	4	113	0.114749
Panel a Classical Sim. 500fs	0	113.5	0.608018
Panel a Classical Sim. 500fs	1	113.5	0.130289
Panel a Classical Sim. 500fs	2	113.5	0.11906
Panel a Classical Sim. 500fs	3	113.5	0.0271156
Panel a Classical Sim. 500fs	4	113.5	0.115518
Panel a Classical Sim. 500fs	0	114	0.602137
Panel a Classical Sim. 500fs	1	114	0.134237
Panel a Classical Sim. 500fs	2	114	0.119277
Panel a Classical Sim. 500fs	3	114	0.0280454
Panel a Classical Sim. 500fs	4	114	0.116304
Panel a Classical Sim. 500fs	0	114.5	0.599006
Panel a Classical Sim. 500fs	1	114.5	0.134897
Panel a Classical Sim. 500fs	2	114.5	0.120012
Panel a Classical Sim. 500fs	3	114.5	0.0289765
Panel a Classical Sim. 500fs	4	114.5	0.117109
Panel a Classical Sim. 500fs	0	115	0.598587
Panel a Classical Sim. 500fs	1	115	0.132324
Panel a Classical Sim. 500fs	2	115	0.121248
Panel a Classical Sim. 500fs	3	115	0.0299064
Panel a Classical Sim. 500fs	4	115	0.117935
Panel a Classical Sim. 500fs	0	115.5	0.600566
Panel a Classical Sim. 500fs	1	115.5	0.126884
Panel a Classical Sim. 500fs	2	115.5	0.122932
Panel a Classical Sim. 500fs	3	115.5	0.0308336
Panel a Classical Sim. 500fs	4	115.5	0.118784
Panel a Classical Sim. 500fs	0	116	0.604386
Panel a Classical Sim. 500fs	1	116	0.119215
Panel a Classical Sim. 500fs	2	116	0.124983
Panel a Classical Sim. 500fs	3	116	0.0317565
Panel a Classical Sim. 500fs	4	116	0.11966
Panel a Classical Sim. 500fs	0	116.5	0.609314
Panel a Classical Sim. 500fs	1	116.5	0.110151
Panel a Classical Sim. 500fs	2	116.5	0.127296
Panel a Classical Sim. 500fs	3	116.5	0.0326731
Panel a Classical Sim. 500fs	4	116.5	0.120565
Panel a Classical Sim. 500fs	0	117	0.614517
Panel a Classical Sim. 500fs	1	117	0.100645
Panel a Classical Sim. 500fs	2	117	0.129752
Panel a Classical Sim. 500fs	3	117	0.0335806
Panel a Classical Sim. 500fs	4	117	0.121505
Panel a Classical Sim. 500fs	0	117.5	0.619148
Panel a Classical Sim. 500fs	1	117.5	0.0916665
Panel a Classical Sim. 500fs	2	117.5	0.132229
Panel a Classical Sim. 500fs	3	117.5	0.0344741
Panel a Classical Sim. 500fs	4	117.5	0.122482
Panel a Classical Sim. 500fs	0	118	0.622427
Panel a Classical Sim. 500fs	1	118	0.0841128
Panel a Classical Sim. 500fs	2	118	0.13461
Panel a Classical Sim. 500fs	3	118	0.035347
Panel a Classical Sim. 500fs	4	118	0.123503
Panel a Classical Sim. 500fs	0	118.5	0.623716
Panel a Classical Sim. 500fs	1	118.5	0.0787248
Panel a Classical Sim. 500fs	2	118.5	0.136798
Panel a Classical Sim. 500fs	3	118.5	0.0361905
Panel a Classical Sim. 500fs	4	118.5	0.124571
Panel a Classical Sim. 500fs	0	119	0.622577
Panel a Classical Sim. 500fs	1	119	0.0760225
Panel a Classical Sim. 500fs	2	119	0.138715
Panel a Classical Sim. 500fs	3	119	0.0369938
Panel a Classical Sim. 500fs	4	119	0.125691
Panel a Classical Sim. 500fs	0	119.5	0.618812
Panel a Classical Sim. 500fs	1	119.5	0.0762607
Panel a Classical Sim. 500fs	2	119.5	0.140316
Panel a Classical Sim. 500fs	3	119.5	0.0377449
Panel a Classical Sim. 500fs	4	119.5	0.126867
Panel a Classical Sim. 500fs	0	120	0.612472
Panel a Classical Sim. 500fs	1	120	0.0794126
Panel a Classical Sim. 500fs	2	120	0.141585
Panel a Classical Sim. 500fs	3	120	0.0384309
Panel a Classical Sim. 500fs	4	120	0.128099
Panel a Classical Sim. 500fs	0	120.5	0.603854
Panel a Classical Sim. 500fs	1	120.5	0.0851782
Panel a Classical Sim. 500fs	2	120.5	0.142538
Panel a Classical Sim. 500fs	3	120.5	0.0390393
Panel a Classical Sim. 500fs	4	120.5	0.12939
Panel a Classical Sim. 500fs	0	121	0.593467
Panel a Classical Sim. 500fs	1	121	0.0930157
Panel a Classical Sim. 500fs	2	121	0.14322
Panel a Classical Sim. 500fs	3	121	0.0395588
Panel a Classical Sim. 500fs	4	121	0.130738
Panel a Classical Sim. 500fs	0	121.5	0.581988
Panel a Classical Sim. 500fs	1	121.5	0.102196
Panel a Classical Sim. 500fs	2	121.5	0.143695
Panel a Classical Sim. 500fs	3	121.5	0.0399809
Panel a Classical Sim. 500fs	4	121.5	0.13214
Panel a Classical Sim. 500fs	0	122	0.570195
Panel a Classical Sim. 500fs	1	122	0.111872
Panel a Classical Sim. 500fs	2	122	0.144044
Panel a Classical Sim. 500fs	3	122	0.0403004
Panel a Classical Sim. 500fs	4	122	0.133589
Panel a Classical Sim. 500fs	0	122.5	0.558896
Panel a Classical Sim. 500fs	1	122.5	0.121158
Panel a Classical Sim. 500fs	2	122.5	0.144351
Panel a Classical Sim. 500fs	3	122.5	0.0405163
Panel a Classical Sim. 500fs	4	122.5	0.135079
Panel a Classical Sim. 500fs	0	123	0.54886
Panel a Classical Sim. 500fs	1	123	0.129212
Panel a Classical Sim. 500fs	2	123	0.144696
Panel a Classical Sim. 500fs	3	123	0.0406326
Panel a Classical Sim. 500fs	4	123	0.1366
Panel a Classical Sim. 500fs	0	123.5	0.540743
Panel a Classical Sim. 500fs	1	123.5	0.135311
Panel a Classical Sim. 500fs	2	123.5	0.145148
Panel a Classical Sim. 500fs	3	123.5	0.040658
Panel a Classical Sim. 500fs	4	123.5	0.13814
Panel a Classical Sim. 500fs	0	124	0.535029
Panel a Classical Sim. 500fs	1	124	0.138922
Panel a Classical Sim. 500fs	2	124	0.145755
Panel a Classical Sim. 500fs	3	124	0.040606
Panel a Classical Sim. 500fs	4	124	0.139688
Panel a Classical Sim. 500fs	0	124.5	0.531985
Panel a Classical Sim. 500fs	1	124.5	0.139749
Panel a Classical Sim. 500fs	2	124.5	0.14654
Panel a Classical Sim. 500fs	3	124.5	0.0404938
Panel a Classical Sim. 500fs	4	124.5	0.141232
Panel a Classical Sim. 500fs	0	125	0.531639
Panel a Classical Sim. 500fs	1	125	0.13776
Panel a Classical Sim. 500fs	2	125	0.147502
Panel a Classical Sim. 500fs	3	125	0.0403416
Panel a Classical Sim. 500fs	4	125	0.142758
Panel a Classical Sim. 500fs	0	125.5	0.533768
Panel a Classical Sim. 500fs	1	125.5	0.133196
Panel a Classical Sim. 500fs	2	125.5	0.148609
Panel a Classical Sim. 500fs	3	125.5	0.0401707
Panel a Classical Sim. 500fs	4	125.5	0.144255
Panel a Classical Sim. 500fs	0	126	0.537927
Panel a Classical Sim. 500fs	1	126	0.126546
Panel a Classical Sim. 500fs	2	126	0.149811
Panel a Classical Sim. 500fs	3	126	0.0400024
Panel a Classical Sim. 500fs	4	126	0.145714
Panel a Classical Sim. 500fs	0	126.5	0.543481
Panel a Classical Sim. 500fs	1	126.5	0.118501
Panel a Classical Sim. 500fs	2	126.5	0.151037
Panel a Classical Sim. 500fs	3	126.5	0.039856
Panel a Classical Sim. 500fs	4	126.5	0.147125
Panel a Classical Sim. 500fs	0	127	0.549671
Panel a Classical Sim. 500fs	1	127	0.109889
Panel a Classical Sim. 500fs	2	127	0.152211
Panel a Classical Sim. 500fs	3	127	0.0397472
Panel a Classical Sim. 500fs	4	127	0.148482
Panel a Classical Sim. 500fs	0	127.5	0.555683
Panel a Classical Sim. 500fs	1	127.5	0.101593
Panel a Classical Sim. 500fs	2	127.5	0.153255
Panel a Classical Sim. 500fs	3	127.5	0.039687
Panel a Classical Sim. 500fs	4	127.5	0.149782
Panel a Classical Sim. 500fs	0	128	0.560732
Panel a Classical Sim. 500fs	1	128	0.0944613
Panel a Classical Sim. 500fs	2	128	0.154104
Panel a Classical Sim. 500fs	3	128	0.0396805
Panel a Classical Sim. 500fs	4	128	0.151022
Panel a Classical Sim. 500fs	0	128.5	0.564135
Panel a Classical Sim. 500fs	1	128.5	0.0892229
Panel a Classical Sim. 500fs	2	128.5	0.154711
Panel a Classical Sim. 500fs	3	128.5	0.0397265
Panel a Classical Sim. 500fs	4	128.5	0.152205
Panel a Classical Sim. 500fs	0	129	0.565388
Panel a Classical Sim. 500fs	1	129	0.0864086
Panel a Classical Sim. 500fs	2	129	0.155055
Panel a Classical Sim. 500fs	3	129	0.0398174
Panel a Classical Sim. 500fs	4	129	0.153332
Panel a Classical Sim. 500fs	0	129.5	0.56421
Panel a Classical Sim. 500fs	1	129.5	0.0862947
Panel a Classical Sim. 500fs	2	129.5	0.155148
Panel a Classical Sim. 500fs	3	129.5	0.0399398
Panel a Classical Sim. 500fs	4	129.5	0.154408
Panel a Classical Sim. 500fs	0	130	0.560582
Panel a Classical Sim. 500fs	1	130	0.0888702
Panel a Classical Sim. 500fs	2	130	0.155035
Panel a Classical Sim. 500fs	3	130	0.0400754
Panel a Classical Sim. 500fs	4	130	0.155438
Panel a Classical Sim. 500fs	0	130.5	0.554742
Panel a Classical Sim. 500fs	1	130.5	0.093835
Panel a Classical Sim. 500fs	2	130.5	0.154792
Panel a Classical Sim. 500fs	3	130.5	0.0402027
Panel a Classical Sim. 500fs	4	130.5	0.156428
Panel a Classical Sim. 500fs	0	131	0.547167
Panel a Classical Sim. 500fs	1	131	0.10063
Panel a Classical Sim. 500fs	2	131	0.15452
Panel a Classical Sim. 500fs	3	131	0.0402987
Panel a Classical Sim. 500fs	4	131	0.157385
Panel a Classical Sim. 500fs	0	131.5	0.538514
Panel a Classical Sim. 500fs	1	131.5	0.108494
Panel a Classical Sim. 500fs	2	131.5	0.154338
Panel a Classical Sim. 500fs	3	131.5	0.040341
Panel a Classical Sim. 500fs	4	131.5	0.158313
Panel a Classical Sim. 500fs	0	132	0.529556
Panel a Classical Sim. 500fs	1	132	0.116545
Panel a Classical Sim. 500fs	2	132	0.154373
Panel a Classical Sim. 500fs	3	132	0.0403101
Panel a Classical Sim. 500fs	4	132	0.159216
Panel a Classical Sim. 500fs	0	132.5	0.521095
Panel a Classical Sim. 500fs	1	132.5	0.123872
Panel a Classical Sim. 500fs	2	132.5	0.154747
Panel a Classical Sim. 500fs	3	132.5	0.0401903
Panel a Classical Sim. 500fs	4	132.5	0.160097
Panel a Classical Sim. 500fs	0	133	0.513871
Panel a Classical Sim. 500fs	1	133	0.129637
Panel a Classical Sim. 500fs	2	133	0.155562
Panel a Classical Sim. 500fs	3	133	0.0399725
Panel a Classical Sim. 500fs	4	133	0.160958
Panel a Classical Sim. 500fs	0	133.5	0.508486
Panel a Classical Sim. 500fs	1	133.5	0.133164
Panel a Classical Sim. 500fs	2	133.5	0.156897
Panel a Classical Sim. 500fs	3	133.5	0.0396539
Panel a Classical Sim. 500fs	4	133.5	0.161798
Panel a Classical Sim. 500fs	0	134	0.505337
Panel a Classical Sim. 500fs	1	134	0.134012
Panel a Classical Sim. 500fs	2	134	0.158794
Panel a Classical Sim. 500fs	3	134	0.0392396
Panel a Classical Sim. 500fs	4	134	0.162617
Panel a Classical Sim. 500fs	0	134.5	0.504571
Panel a Classical Sim. 500fs	1	134.5	0.132021
Panel a Classical Sim. 500fs	2	134.5	0.161254
Panel a Classical Sim. 500fs	3	134.5	0.0387417
Panel a Classical Sim. 500fs	4	134.5	0.163413
Panel a Classical Sim. 500fs	0	135	0.506071
Panel a Classical Sim. 500fs	1	135	0.127333
Panel a Classical Sim. 500fs	2	135	0.164234
Panel a Classical Sim. 500fs	3	135	0.0381788
Panel a Classical Sim. 500fs	4	135	0.164183
Panel a Classical Sim. 500fs	0	135.5	0.509475
Panel a Classical Sim. 500fs	1	135.5	0.120373
Panel a Classical Sim. 500fs	2	135.5	0.167654
Panel a Classical Sim. 500fs	3	135.5	0.0375749
Panel a Classical Sim. 500fs	4	135.5	0.164924
Panel a Classical Sim. 500fs	0	136	0.514206
Panel a Classical Sim. 500fs	1	136	0.111804
Panel a Classical Sim. 500fs	2	136	0.171398
Panel a Classical Sim. 500fs	3	136	0.0369572
Panel a Classical Sim. 500fs	4	136	0.165635
Panel a Classical Sim. 500fs	0	136.5	0.519545
Panel a Classical Sim. 500fs	1	136.5	0.102458
Panel a Classical Sim. 500fs	2	136.5	0.175327
Panel a Classical Sim. 500fs	3	136.5	0.0363544
Panel a Classical Sim. 500fs	4	136.5	0.166315
Panel a Classical Sim. 500fs	0	137	0.524702
Panel a Classical Sim. 500fs	1	137	0.093252
Panel a Classical Sim. 500fs	2	137	0.179289
Panel a Classical Sim. 500fs	3	137	0.0357945
Panel a Classical Sim. 500fs	4	137	0.166963
Panel a Classical Sim. 500fs	0	137.5	0.528898
Panel a Classical Sim. 500fs	1	137.5	0.0850896
Panel a Classical Sim. 500fs	2	137.5	0.183128
Panel a Classical Sim. 500fs	3	137.5	0.0353026
Panel a Classical Sim. 500fs	4	137.5	0.167582
Panel a Classical Sim. 500fs	0	138	0.531447
Panel a Classical Sim. 500fs	1	138	0.0787757
Panel a Classical Sim. 500fs	2	138	0.186703
Panel a Classical Sim. 500fs	3	138	0.0348991
Panel a Classical Sim. 500fs	4	138	0.168174
Panel a Classical Sim. 500fs	0	138.5	0.531823
Panel a Classical Sim. 500fs	1	138.5	0.0749366
Panel a Classical Sim. 500fs	2	138.5	0.189896
Panel a Classical Sim. 500fs	3	138.5	0.0345988
Panel a Classical Sim. 500fs	4	138.5	0.168745
Panel a Classical Sim. 500fs	0	139	0.529709
Panel a Classical Sim. 500fs	1	139	0.0739617
Panel a Classical Sim. 500fs	2	139	0.192619
Panel a Classical Sim. 500fs	3	139	0.0344094
Panel a Classical Sim. 500fs	4	139	0.169301
Panel a Classical Sim. 500fs	0	139.5	0.525027
Panel a Classical Sim. 500fs	1	139.5	0.0759692
Panel a Classical Sim. 500fs	2	139.5	0.194824
Panel a Classical Sim. 500fs	3	139.5	0.0343312
Panel a Classical Sim. 500fs	4	139.5	0.169849
Panel a Classical Sim. 500fs	0	140	0.517944
Panel a Classical Sim. 500fs	1	140	0.0807993
Panel a Classical Sim. 500fs	2	140	0.196502
Panel a Classical Sim. 500fs	3	140	0.0343579
Panel a Classical Sim. 500fs	4	140	0.170396
Panel a Classical Sim. 500fs	0	140.5	0.508851
Panel a Classical Sim. 500fs	1	140.5	0.0880332
Panel a Classical Sim. 500fs	2	140.5	0.197686
Panel a Classical Sim. 500fs	3	140.5	0.0344769
Panel a Classical Sim. 500fs	4	140.5	0.170953
Panel a Classical Sim. 500fs	0	141	0.498323
Panel a Classical Sim. 500fs	1	141	0.0970367
Panel a Classical Sim. 500fs	2	141	0.198443
Panel a Classical Sim. 500fs	3	141	0.0346708
Panel a Classical Sim. 500fs	4	141	0.171527
Panel a Classical Sim. 500fs	0	141.5	0.487065
Panel a Classical Sim. 500fs	1	141.5	0.107023
Panel a Classical Sim. 500fs	2	141.5	0.198868
Panel a Classical Sim. 500fs	3	141.5	0.0349186
Panel a Classical Sim. 500fs	4	141.5	0.172125
Panel a Classical Sim. 500fs	0	142	0.475845
Panel a Classical Sim. 500fs	1	142	0.117125
Panel a Classical Sim. 500fs	2	142	0.199077
Panel a Classical Sim. 500fs	3	142	0.035198
Panel a Classical Sim. 500fs	4	142	0.172756
Panel a Classical Sim. 500fs	0	142.5	0.465419
Panel a Classical Sim. 500fs	1	142.5	0.126478
Panel a Classical Sim. 500fs	2	142.5	0.199192
Panel a Classical Sim. 500fs	3	142.5	0.0354868
Panel a Classical Sim. 500fs	4	142.5	0.173424
Panel a Classical Sim. 500fs	0	143	0.456469
Panel a Classical Sim. 500fs	1	143	0.134297
Panel a Classical Sim. 500fs	2	143	0.199335
Panel a Classical Sim. 500fs	3	143	0.0357648
Panel a Classical Sim. 500fs	4	143	0.174135
Panel a Classical Sim. 500fs	0	143.5	0.449535
Panel a Classical Sim. 500fs	1	143.5	0.139946
Panel a Classical Sim. 500fs	2	143.5	0.199613
Panel a Classical Sim. 500fs	3	143.5	0.0360147
Panel a Classical Sim. 500fs	4	143.5	0.174891
Panel a Classical Sim. 500fs	0	144	0.444973
Panel a Classical Sim. 500fs	1	144	0.142994
Panel a Classical Sim. 500fs	2	144	0.200115
Panel a Classical Sim. 500fs	3	144	0.0362236
Panel a Classical Sim. 500fs	4	144	0.175695
Panel a Classical Sim. 500fs	0	144.5	0.442919
Panel a Classical Sim. 500fs	1	144.5	0.143251
Panel a Classical Sim. 500fs	2	144.5	0.200898
Panel a Classical Sim. 500fs	3	144.5	0.0363833
Panel a Classical Sim. 500fs	4	144.5	0.176548
Panel a Classical Sim. 500fs	0	145	0.443283
Panel a Classical Sim. 500fs	1	145	0.140784
Panel a Classical Sim. 500fs	2	145	0.201992
Panel a Classical Sim. 500fs	3	145	0.0364908
Panel a Classical Sim. 500fs	4	145	0.17745
Panel a Classical Sim. 500fs	0	145.5	0.445752
Panel a Classical Sim. 500fs	1	145.5	0.135907
Panel a Classical Sim. 500fs	2	145.5	0.203393
Panel a Classical Sim. 500fs	3	145.5	0.0365474
Panel a Classical Sim. 500fs	4	145.5	0.178401
Panel a Classical Sim. 500fs	0	146	0.449825
Panel a Classical Sim. 500fs	1	146	0.129148
Panel a Classical Sim. 500fs	2	146	0.205067
Panel a Classical Sim. 500fs	3	146	0.0365587
Panel a Classical Sim. 500fs	4	146	0.179401
Panel a Classical Sim. 500fs	0	146.5	0.454857
Panel a Classical Sim. 500fs	1	146.5	0.121205
Panel a Classical Sim. 500fs	2	146.5	0.206955
Panel a Classical Sim. 500fs	3	146.5	0.0365332
Panel a Classical Sim. 500fs	4	146.5	0.18045
Panel a Classical Sim. 500fs	0	147	0.46012
Panel a Classical Sim. 500fs	1	147	0.112869
Panel a Classical Sim. 500fs	2	147	0.208982
Panel a Classical Sim. 500fs	3	147	0.0364816
Panel a Classical Sim. 500fs	4	147	0.181548
Panel a Classical Sim. 500fs	0	147.5	0.464869
Panel a Classical Sim. 500fs	1	147.5	0.104959
Panel a Classical Sim. 500fs	2	147.5	0.211061
Panel a Classical Sim. 500fs	3	147.5	0.0364157
Panel a Classical Sim. 500fs	4	147.5	0.182695
Panel a Classical Sim. 500fs	0	148	0.468419
Panel a Classical Sim. 500fs	1	148	0.0982338
Panel a Classical Sim. 500fs	2	148	0.213107
Panel a Classical Sim. 500fs	3	148	0.0363469
Panel a Classical Sim. 500fs	4	148	0.183893
Panel a Classical Sim. 500fs	0	148.5	0.470205
Panel a Classical Sim. 500fs	1	148.5	0.0933231
Panel a Classical Sim. 500fs	2	148.5	0.215042
Panel a Classical Sim. 500fs	3	148.5	0.036286
Panel a Classical Sim. 500fs	4	148.5	0.185144
Panel a Classical Sim. 500fs	0	149	0.469842
Panel a Classical Sim. 500fs	1	149	0.0906633
Panel a Classical Sim. 500fs	2	149	0.216804
Panel a Classical Sim. 500fs	3	149	0.0362422
Panel a Classical Sim. 500fs	4	149	0.186448
Panel a Classical Sim. 500fs	0	149.5	0.467165
Panel a Classical Sim. 500fs	1	149.5	0.0904527
Panel a Classical Sim. 500fs	2	149.5	0.218352
Panel a Classical Sim. 500fs	3	149.5	0.0362229
Panel a Classical Sim. 500fs	4	149.5	0.187808
Panel a Classical Sim. 500fs	0	150	0.462243
Panel a Classical Sim. 500fs	1	150	0.0926306
Panel a Classical Sim. 500fs	2	150	0.219668
Panel a Classical Sim. 500fs	3	150	0.0362341
Panel a Classical Sim. 500fs	4	150	0.189224
Panel a Classical Sim. 500fs	0	150.5	0.455382
Panel a Classical Sim. 500fs	1	150.5	0.0968816
Panel a Classical Sim. 500fs	2	150.5	0.220758
Panel a Classical Sim. 500fs	3	150.5	0.03628
Panel a Classical Sim. 500fs	4	150.5	0.190699
Panel a Classical Sim. 500fs	0	151	0.447087
Panel a Classical Sim. 500fs	1	151	0.102667
Panel a Classical Sim. 500fs	2	151	0.221652
Panel a Classical Sim. 500fs	3	151	0.0363642
Panel a Classical Sim. 500fs	4	151	0.19223
Panel a Classical Sim. 500fs	0	151.5	0.438021
Panel a Classical Sim. 500fs	1	151.5	0.109278
Panel a Classical Sim. 500fs	2	151.5	0.222392
Panel a Classical Sim. 500fs	3	151.5	0.03649
Panel a Classical Sim. 500fs	4	151.5	0.193819
Panel a Classical Sim. 500fs	0	152	0.428933
Panel a Classical Sim. 500fs	1	152	0.115913
Panel a Classical Sim. 500fs	2	152	0.223032
Panel a Classical Sim. 500fs	3	152	0.036661
Panel a Classical Sim. 500fs	4	152	0.195461
Panel a Classical Sim. 500fs	0	152.5	0.420584
Panel a Classical Sim. 500fs	1	152.5	0.121756
Panel a Classical Sim. 500fs	2	152.5	0.223625
Panel a Classical Sim. 500fs	3	152.5	0.0368822
Panel a Classical Sim. 500fs	4	152.5	0.197154
Panel a Classical Sim. 500fs	0	153	0.413663
Panel a Classical Sim. 500fs	1	153	0.126068
Panel a Classical Sim. 500fs	2	153	0.224218
Panel a Classical Sim. 500fs	3	153	0.0371598
Panel a Classical Sim. 500fs	4	153	0.198892
Panel a Classical Sim. 500fs	0	153.5	0.408722
Panel a Classical Sim. 500fs	1	153.5	0.128264
Panel a Classical Sim. 500fs	2	153.5	0.224842
Panel a Classical Sim. 500fs	3	153.5	0.0375018
Panel a Classical Sim. 500fs	4	153.5	0.20067
Panel a Classical Sim. 500fs	0	154	0.406113
Panel a Classical Sim. 500fs	1	154	0.12798
Panel a Classical Sim. 500fs	2	154	0.225508
Panel a Classical Sim. 500fs	3	154	0.0379178
Panel a Classical Sim. 500fs	4	154	0.202482
Panel a Classical Sim. 500fs	0	154.5	0.405949
Panel a Classical Sim. 500fs	1	154.5	0.125109
Panel a Classical Sim. 500fs	2	154.5	0.226203
Panel a Classical Sim. 500fs	3	154.5	0.0384187
Panel a Classical Sim. 500fs	4	154.5	0.204321
Panel a Classical Sim. 500fs	0	155	0.408097
Panel a Classical Sim. 500fs	1	155	0.11982
Panel a Classical Sim. 500fs	2	155	0.226889
Panel a Classical Sim. 500fs	3	155	0.0390156
Panel a Classical Sim. 500fs	4	155	0.206179
Panel a Classical Sim. 500fs	0	155.5	0.412186
Panel a Classical Sim. 500fs	1	155.5	0.112536
Panel a Classical Sim. 500fs	2	155.5	0.227507
Panel a Classical Sim. 500fs	3	155.5	0.0397189
Panel a Classical Sim. 500fs	4	155.5	0.208052
Panel a Classical Sim. 500fs	0	156	0.417651
Panel a Classical Sim. 500fs	1	156	0.103896
Panel a Classical Sim. 500fs	2	156	0.227982
Panel a Classical Sim. 500fs	3	156	0.0405377
Panel a Classical Sim. 500fs	4	156	0.209933
Panel a Classical Sim. 500fs	0	156.5	0.423789
Panel a Classical Sim. 500fs	1	156.5	0.094687
Panel a Classical Sim. 500fs	2	156.5	0.228228
Panel a Classical Sim. 500fs	3	156.5	0.0414777
Panel a Classical Sim. 500fs	4	156.5	0.211818
Panel a Classical Sim. 500fs	0	157	0.429834
Panel a Classical Sim. 500fs	1	157	0.0857617
Panel a Classical Sim. 500fs	2	157	0.228159
Panel a Classical Sim. 500fs	3	157	0.0425411
Panel a Classical Sim. 500fs	4	157	0.213704
Panel a Classical Sim. 500fs	0	157.5	0.435032
Panel a Classical Sim. 500fs	1	157.5	0.0779526
Panel a Classical Sim. 500fs	2	157.5	0.227702
Panel a Classical Sim. 500fs	3	157.5	0.0437249
Panel a Classical Sim. 500fs	4	157.5	0.215588
Panel a Classical Sim. 500fs	0	158	0.438722
Panel a Classical Sim. 500fs	1	158	0.0719882
Panel a Classical Sim. 500fs	2	158	0.2268
Panel a Classical Sim. 500fs	3	158	0.0450207
Panel a Classical Sim. 500fs	4	158	0.217469
Panel a Classical Sim. 500fs	0	158.5	0.440396
Panel a Classical Sim. 500fs	1	158.5	0.0684198
Panel a Classical Sim. 500fs	2	158.5	0.225424
Panel a Classical Sim. 500fs	3	158.5	0.0464143
Panel a Classical Sim. 500fs	4	158.5	0.219346
Panel a Classical Sim. 500fs	0	159	0.439749
Panel a Classical Sim. 500fs	1	159	0.0675696
Panel a Classical Sim. 500fs	2	159	0.223577
Panel a Classical Sim. 500fs	3	159	0.0478859
Panel a Classical Sim. 500fs	4	159	0.221219
Panel a Classical Sim. 500fs	0	159.5	0.436701
Panel a Classical Sim. 500fs	1	159.5	0.0695025
Panel a Classical Sim. 500fs	2	159.5	0.221297
Panel a Classical Sim. 500fs	3	159.5	0.0494104
Panel a Classical Sim. 500fs	4	159.5	0.223089
Panel a Classical Sim. 500fs	0	160	0.431404
Panel a Classical Sim. 500fs	1	160	0.0740233
Panel a Classical Sim. 500fs	2	160	0.218658
Panel a Classical Sim. 500fs	3	160	0.0509591
Panel a Classical Sim. 500fs	4	160	0.224955
Panel a Classical Sim. 500fs	0	160.5	0.424219
Panel a Classical Sim. 500fs	1	160.5	0.0807002
Panel a Classical Sim. 500fs	2	160.5	0.215765
Panel a Classical Sim. 500fs	3	160.5	0.0525004
Panel a Classical Sim. 500fs	4	160.5	0.226816
Panel a Classical Sim. 500fs	0	161	0.415673
Panel a Classical Sim. 500fs	1	161	0.088911
Panel a Classical Sim. 500fs	2	161	0.212746
Panel a Classical Sim. 500fs	3	161	0.0540018
Panel a Classical Sim. 500fs	4	161	0.228669
Panel a Classical Sim. 500fs	0	161.5	0.406403
Panel a Classical Sim. 500fs	1	161.5	0.0979065
Panel a Classical Sim. 500fs	2	161.5	0.209749
Panel a Classical Sim. 500fs	3	161.5	0.0554313
Panel a Classical Sim. 500fs	4	161.5	0.23051
Panel a Classical Sim. 500fs	0	162	0.397096
Panel a Classical Sim. 500fs	1	162	0.106884
Panel a Classical Sim. 500fs	2	162	0.206925
Panel a Classical Sim. 500fs	3	162	0.0567595
Panel a Classical Sim. 500fs	4	162	0.232336
Panel a Classical Sim. 500fs	0	162.5	0.388414
Panel a Classical Sim. 500fs	1	162.5	0.115063
Panel a Classical Sim. 500fs	2	162.5	0.204424
Panel a Classical Sim. 500fs	3	162.5	0.0579606
Panel a Classical Sim. 500fs	4	162.5	0.234138
Panel a Classical Sim. 500fs	0	163	0.380938
Panel a Classical Sim. 500fs	1	163	0.121761
Panel a Classical Sim. 500fs	2	163	0.202377
Panel a Classical Sim. 500fs	3	163	0.059014
Panel a Classical Sim. 500fs	4	163	0.235909
Panel a Classical Sim. 500fs	0	163.5	0.375108
Panel a Classical Sim. 500fs	1	163.5	0.126452
Panel a Classical Sim. 500fs	2	163.5	0.200895
Panel a Classical Sim. 500fs	3	163.5	0.0599049
Panel a Classical Sim. 500fs	4	163.5	0.237641
Panel a Classical Sim. 500fs	0	164	0.371188
Panel a Classical Sim. 500fs	1	164	0.128811
Panel a Classical Sim. 500fs	2	164	0.200054
Panel a Classical Sim. 500fs	3	164	0.0606253
Panel a Classical Sim. 500fs	4	164	0.239322
Panel a Classical Sim. 500fs	0	164.5	0.369246
Panel a Classical Sim. 500fs	1	164.5	0.128743
Panel a Classical Sim. 500fs	2	164.5	0.199895
Panel a Classical Sim. 500fs	3	164.5	0.0611736
Panel a Classical Sim. 500fs	4	164.5	0.240942
Panel a Classical Sim. 500fs	0	165	0.369149
Panel a Classical Sim. 500fs	1	165	0.126384
Panel a Classical Sim. 500fs	2	165	0.20042
Panel a Classical Sim. 500fs	3	165	0.0615544
Panel a Classical Sim. 500fs	4	165	0.242493
Panel a Classical Sim. 500fs	0	165.5	0.370579
Panel a Classical Sim. 500fs	1	165.5	0.122084
Panel a Classical Sim. 500fs	2	165.5	0.201593
Panel a Classical Sim. 500fs	3	165.5	0.0617779
Panel a Classical Sim. 500fs	4	165.5	0.243965
Panel a Classical Sim. 500fs	0	166	0.373074
Panel a Classical Sim. 500fs	1	166	0.116373
Panel a Classical Sim. 500fs	2	166	0.203343
Panel a Classical Sim. 500fs	3	166	0.0618593
Panel a Classical Sim. 500fs	4	166	0.24535
Panel a Classical Sim. 500fs	0	166.5	0.376066
Panel a Classical Sim. 500fs	1	166.5	0.109903
Panel a Classical Sim. 500fs	2	166.5	0.205572
Panel a Classical Sim. 500fs	3	166.5	0.0618169
Panel a Classical Sim. 500fs	4	166.5	0.246642
Panel a Classical Sim. 500fs	0	167	0.378946
Panel a Classical Sim. 500fs	1	167	0.103386
Panel a Classical Sim. 500fs	2	167	0.208159
Panel a Classical Sim. 500fs	3	167	0.0616714
Panel a Classical Sim. 500fs	4	167	0.247837
Panel a Classical Sim. 500fs	0	167.5	0.381119
Panel a Classical Sim. 500fs	1	167.5	0.0975288
Panel a Classical Sim. 500fs	2	167.5	0.210974
Panel a Classical Sim. 500fs	3	167.5	0.0614447
Panel a Classical Sim. 500fs	4	167.5	0.248934
Panel a Classical Sim. 500fs	0	168	0.382068
Panel a Classical Sim. 500fs	1	168	0.0929591
Panel a Classical Sim. 500fs	2	168	0.213883
Panel a Classical Sim. 500fs	3	168	0.0611584
Panel a Classical Sim. 500fs	4	168	0.249932
Panel a Classical Sim. 500fs	0	168.5	0.381404
Panel a Classical Sim. 500fs	1	168.5	0.0901688
Panel a Classical Sim. 500fs	2	168.5	0.216762
Panel a Classical Sim. 500fs	3	168.5	0.0608334
Panel a Classical Sim. 500fs	4	168.5	0.250832
Panel a Classical Sim. 500fs	0	169	0.378909
Panel a Classical Sim. 500fs	1	169	0.0894642
Panel a Classical Sim. 500fs	2	169	0.2195
Panel a Classical Sim. 500fs	3	169	0.0604886
Panel a Classical Sim. 500fs	4	169	0.251639
Panel a Classical Sim. 500fs	0	169.5	0.374558
Panel a Classical Sim. 500fs	1	169.5	0.0909367
Panel a Classical Sim. 500fs	2	169.5	0.222008
Panel a Classical Sim. 500fs	3	169.5	0.0601411
Panel a Classical Sim. 500fs	4	169.5	0.252356
Panel a Classical Sim. 500fs	0	170	0.368529
Panel a Classical Sim. 500fs	1	170	0.0944521
Panel a Classical Sim. 500fs	2	170	0.224223
Panel a Classical Sim. 500fs	3	170	0.0598053
Panel a Classical Sim. 500fs	4	170	0.25299
Panel a Classical Sim. 500fs	0	170.5	0.361179
Panel a Classical Sim. 500fs	1	170.5	0.0996651
Panel a Classical Sim. 500fs	2	170.5	0.226113
Panel a Classical Sim. 500fs	3	170.5	0.0594938
Panel a Classical Sim. 500fs	4	170.5	0.253549
Panel a Classical Sim. 500fs	0	171	0.353033
Panel a Classical Sim. 500fs	1	171	0.106049
Panel a Classical Sim. 500fs	2	171	0.227666
Panel a Classical Sim. 500fs	3	171	0.0592162
Panel a Classical Sim. 500fs	4	171	0.254036
Panel a Classical Sim. 500fs	0	171.5	0.344716
Panel a Classical Sim. 500fs	1	171.5	0.112951
Panel a Classical Sim. 500fs	2	171.5	0.228896
Panel a Classical Sim. 500fs	3	171.5	0.0589801
Panel a Classical Sim. 500fs	4	171.5	0.254457
Panel a Classical Sim. 500fs	0	172	0.336902
Panel a Classical Sim. 500fs	1	172	0.119656
Panel a Classical Sim. 500fs	2	172	0.229834
Panel a Classical Sim. 500fs	3	172	0.0587916
Panel a Classical Sim. 500fs	4	172	0.254816
Panel a Classical Sim. 500fs	0	172.5	0.330242
Panel a Classical Sim. 500fs	1	172.5	0.12546
Panel a Classical Sim. 500fs	2	172.5	0.230526
Panel a Classical Sim. 500fs	3	172.5	0.0586552
Panel a Classical Sim. 500fs	4	172.5	0.255117
Panel a Classical Sim. 500fs	0	173	0.325301
Panel a Classical Sim. 500fs	1	173	0.129742
Panel a Classical Sim. 500fs	2	173	0.231022
Panel a Classical Sim. 500fs	3	173	0.0585741
Panel a Classical Sim. 500fs	4	173	0.255361
Panel a Classical Sim. 500fs	0	173.5	0.322497
Panel a Classical Sim. 500fs	1	173.5	0.132031
Panel a Classical Sim. 500fs	2	173.5	0.231371
Panel a Classical Sim. 500fs	3	173.5	0.0585503
Panel a Classical Sim. 500fs	4	173.5	0.255551
Panel a Classical Sim. 500fs	0	174	0.322053
Panel a Classical Sim. 500fs	1	174	0.132056
Panel a Classical Sim. 500fs	2	174	0.231619
Panel a Classical Sim. 500fs	3	174	0.0585848
Panel a Classical Sim. 500fs	4	174	0.255687
Panel a Classical Sim. 500fs	0	174.5	0.323975
Panel a Classical Sim. 500fs	1	174.5	0.129777
Panel a Classical Sim. 500fs	2	174.5	0.231801
Panel a Classical Sim. 500fs	3	174.5	0.0586769
Panel a Classical Sim. 500fs	4	174.5	0.25577
Panel a Classical Sim. 500fs	0	175	0.328043
Panel a Classical Sim. 500fs	1	175	0.12539
Panel a Classical Sim. 500fs	2	175	0.231942
Panel a Classical Sim. 500fs	3	175	0.0588245
Panel a Classical Sim. 500fs	4	175	0.2558
Panel a Classical Sim. 500fs	0	175.5	0.333837
Panel a Classical Sim. 500fs	1	175.5	0.119312
Panel a Classical Sim. 500fs	2	175.5	0.232053
Panel a Classical Sim. 500fs	3	175.5	0.0590229
Panel a Classical Sim. 500fs	4	175.5	0.255775
Panel a Classical Sim. 500fs	0	176	0.340749
Panel a Classical Sim. 500fs	1	176	0.11214
Panel a Classical Sim. 500fs	2	176	0.232144
Panel a Classical Sim. 500fs	3	176	0.0592674
Panel a Classical Sim. 500fs	4	176	0.2557
Panel a Classical Sim. 500fs	0	176.5	0.348075
Panel a Classical Sim. 500fs	1	176.5	0.104588
Panel a Classical Sim. 500fs	2	176.5	0.232212
Panel a Classical Sim. 500fs	3	176.5	0.0595493
Panel a Classical Sim. 500fs	4	176.5	0.255575
Panel a Classical Sim. 500fs	0	177	0.355065
Panel a Classical Sim. 500fs	1	177	0.0974178
Panel a Classical Sim. 500fs	2	177	0.232257
Panel a Classical Sim. 500fs	3	177	0.0598585
Panel a Classical Sim. 500fs	4	177	0.255402
Panel a Classical Sim. 500fs	0	177.5	0.360993
Panel a Classical Sim. 500fs	1	177.5	0.091359
Panel a Classical Sim. 500fs	2	177.5	0.232282
Panel a Classical Sim. 500fs	3	177.5	0.0601824
Panel a Classical Sim. 500fs	4	177.5	0.255183
Panel a Classical Sim. 500fs	0	178	0.365234
Panel a Classical Sim. 500fs	1	178	0.0870358
Panel a Classical Sim. 500fs	2	178	0.232302
Panel a Classical Sim. 500fs	3	178	0.0605074
Panel a Classical Sim. 500fs	4	178	0.254921
Panel a Classical Sim. 500fs	0	178.5	0.367317
Panel a Classical Sim. 500fs	1	178.5	0.0849038
Panel a Classical Sim. 500fs	2	178.5	0.232342
Panel a Classical Sim. 500fs	3	178.5	0.0608185
Panel a Classical Sim. 500fs	4	178.5	0.254619
Panel a Classical Sim. 500fs	0	179	0.366969
Panel a Classical Sim. 500fs	1	179	0.0852058
Panel a Classical Sim. 500fs	2	179	0.232443
Panel a Classical Sim. 500fs	3	179	0.0611007
Panel a Classical Sim. 500fs	4	179	0.254281
Panel a Classical Sim. 500fs	0	179.5	0.364139
Panel a Classical Sim. 500fs	1	179.5	0.087948
Panel a Classical Sim. 500fs	2	179.5	0.232663
Panel a Classical Sim. 500fs	3	179.5	0.0613396
Panel a Classical Sim. 500fs	4	179.5	0.253911
Panel a Classical Sim. 500fs	0	180	0.358995
Panel a Classical Sim. 500fs	1	180	0.0929017
Panel a Classical Sim. 500fs	2	180	0.233071
Panel a Classical Sim. 500fs	3	180	0.0615226
Panel a Classical Sim. 500fs	4	180	0.25351
Panel a Classical Sim. 500fs	0	180.5	0.351904
Panel a Classical Sim. 500fs	1	180.5	0.0996283
Panel a Classical Sim. 500fs	2	180.5	0.233748
Panel a Classical Sim. 500fs	3	180.5	0.0616394
Panel a Classical Sim. 500fs	4	180.5	0.25308
Panel a Classical Sim. 500fs	0	181	0.34339
Panel a Classical Sim. 500fs	1	181	0.107524
Panel a Classical Sim. 500fs	2	181	0.234779
Panel a Classical Sim. 500fs	3	181	0.0616834
Panel a Classical Sim. 500fs	4	181	0.252624
Panel a Classical Sim. 500fs	0	181.5	0.33408
Panel a Classical Sim. 500fs	1	181.5	0.115883
Panel a Classical Sim. 500fs	2	181.5	0.236245
Panel a Classical Sim. 500fs	3	181.5	0.0616515
Panel a Classical Sim. 500fs	4	181.5	0.252141
Panel a Classical Sim. 500fs	0	182	0.324642
Panel a Classical Sim. 500fs	1	182	0.123962
Panel a Classical Sim. 500fs	2	182	0.238219
Panel a Classical Sim. 500fs	3	182	0.0615453
Panel a Classical Sim. 500fs	4	182	0.251631
Panel a Classical Sim. 500fs	0	182.5	0.315718
Panel a Classical Sim. 500fs	1	182.5	0.13106
Panel a Classical Sim. 500fs	2	182.5	0.240756
Panel a Classical Sim. 500fs	3	182.5	0.0613705
Panel a Classical Sim. 500fs	4	182.5	0.251095
Panel a Classical Sim. 500fs	0	183	0.307865
Panel a Classical Sim. 500fs	1	183	0.136577
Panel a Classical Sim. 500fs	2	183	0.243889
Panel a Classical Sim. 500fs	3	183	0.0611366
Panel a Classical Sim. 500fs	4	183	0.250532
Panel a Classical Sim. 500fs	0	183.5	0.301505
Panel a Classical Sim. 500fs	1	183.5	0.140072
Panel a Classical Sim. 500fs	2	183.5	0.247622
Panel a Classical Sim. 500fs	3	183.5	0.0608567
Panel a Classical Sim. 500fs	4	183.5	0.249944
Panel a Classical Sim. 500fs	0	184	0.296892
Panel a Classical Sim. 500fs	1	184	0.141302
Panel a Classical Sim. 500fs	2	184	0.251929
Panel a Classical Sim. 500fs	3	184	0.0605458
Panel a Classical Sim. 500fs	4	184	0.249331
Panel a Classical Sim. 500fs	0	184.5	0.294092
Panel a Classical Sim. 500fs	1	184.5	0.14024
Panel a Classical Sim. 500fs	2	184.5	0.256751
Panel a Classical Sim. 500fs	3	184.5	0.0602203
Panel a Classical Sim. 500fs	4	184.5	0.248697
Panel a Classical Sim. 500fs	0	185	0.292985
Panel a Classical Sim. 500fs	1	185	0.137071
Panel a Classical Sim. 500fs	2	185	0.262002
Panel a Classical Sim. 500fs	3	185	0.0598959
Panel a Classical Sim. 500fs	4	185	0.248047
Panel a Classical Sim. 500fs	0	185.5	0.293285
Panel a Classical Sim. 500fs	1	185.5	0.132171
Panel a Classical Sim. 500fs	2	185.5	0.267569
Panel a Classical Sim. 500fs	3	185.5	0.0595869
Panel a Classical Sim. 500fs	4	185.5	0.247388
Panel a Classical Sim. 500fs	0	186	0.294579
Panel a Classical Sim. 500fs	1	186	0.126067
Panel a Classical Sim. 500fs	2	186	0.273319
Panel a Classical Sim. 500fs	3	186	0.0593042
Panel a Classical Sim. 500fs	4	186	0.246731
Panel a Classical Sim. 500fs	0	186.5	0.296362
Panel a Classical Sim. 500fs	1	186.5	0.119386
Panel a Classical Sim. 500fs	2	186.5	0.27911
Panel a Classical Sim. 500fs	3	186.5	0.0590551
Panel a Classical Sim. 500fs	4	186.5	0.246086
Panel a Classical Sim. 500fs	0	187	0.2981
Panel a Classical Sim. 500fs	1	187	0.112792
Panel a Classical Sim. 500fs	2	187	0.284796
Panel a Classical Sim. 500fs	3	187	0.058842
Panel a Classical Sim. 500fs	4	187	0.24547
Panel a Classical Sim. 500fs	0	187.5	0.29928
Panel a Classical Sim. 500fs	1	187.5	0.106922
Panel a Classical Sim. 500fs	2	187.5	0.290237
Panel a Classical Sim. 500fs	3	187.5	0.0586621
Panel a Classical Sim. 500fs	4	187.5	0.244899
Panel a Classical Sim. 500fs	0	188	0.299464
Panel a Classical Sim. 500fs	1	188	0.102332
Panel a Classical Sim. 500fs	2	188	0.295305
Panel a Classical Sim. 500fs	3	188	0.0585077
Panel a Classical Sim. 500fs	4	188	0.244391
Panel a Classical Sim. 500fs	0	188.5	0.298333
Panel a Classical Sim. 500fs	1	188.5	0.0994392
Panel a Classical Sim. 500fs	2	188.5	0.299897
Panel a Classical Sim. 500fs	3	188.5	0.0583666
Panel a Classical Sim. 500fs	4	188.5	0.243964
Panel a Classical Sim. 500fs	0	189	0.295715
Panel a Classical Sim. 500fs	1	189	0.0984902
Panel a Classical Sim. 500fs	2	189	0.303934
Panel a Classical Sim. 500fs	3	189	0.0582229
Panel a Classical Sim. 500fs	4	189	0.243638
Panel a Classical Sim. 500fs	0	189.5	0.291607
Panel a Classical Sim. 500fs	1	189.5	0.099539
Panel a Classical Sim. 500fs	2	189.5	0.307365
Panel a Classical Sim. 500fs	3	189.5	0.0580587
Panel a Classical Sim. 500fs	4	189.5	0.24343
Panel a Classical Sim. 500fs	0	190	0.28617
Panel a Classical Sim. 500fs	1	190	0.102445
Panel a Classical Sim. 500fs	2	190	0.310174
Panel a Classical Sim. 500fs	3	190	0.0578549
Panel a Classical Sim. 500fs	4	190	0.243356
Panel a Classical Sim. 500fs	0	190.5	0.279719
Panel a Classical Sim. 500fs	1	190.5	0.10689
Panel a Classical Sim. 500fs	2	190.5	0.312369
Panel a Classical Sim. 500fs	3	190.5	0.0575939
Panel a Classical Sim. 500fs	4	190.5	0.243428
Panel a Classical Sim. 500fs	0	191	0.272685
Panel a Classical Sim. 500fs	1	191	0.112412
Panel a Classical Sim. 500fs	2	191	0.313987
Panel a Classical Sim. 500fs	3	191	0.0572606
Panel a Classical Sim. 500fs	4	191	0.243655
Panel a Classical Sim. 500fs	0	191.5	0.265577
Panel a Classical Sim. 500fs	1	191.5	0.118453
Panel a Classical Sim. 500fs	2	191.5	0.315081
Panel a Classical Sim. 500fs	3	191.5	0.0568436
Panel a Classical Sim. 500fs	4	191.5	0.244044
Panel a Classical Sim. 500fs	0	192	0.25893
Panel a Classical Sim. 500fs	1	192	0.124416
Panel a Classical Sim. 500fs	2	192	0.315721
Panel a Classical Sim. 500fs	3	192	0.0563361
Panel a Classical Sim. 500fs	4	192	0.244597
Panel a Classical Sim. 500fs	0	192.5	0.253249
Panel a Classical Sim. 500fs	1	192.5	0.129723
Panel a Classical Sim. 500fs	2	192.5	0.31598
Panel a Classical Sim. 500fs	3	192.5	0.0557372
Panel a Classical Sim. 500fs	4	192.5	0.245311
Panel a Classical Sim. 500fs	0	193	0.248958
Panel a Classical Sim. 500fs	1	193	0.13388
Panel a Classical Sim. 500fs	2	193	0.31593
Panel a Classical Sim. 500fs	3	193	0.0550526
Panel a Classical Sim. 500fs	4	193	0.246179
Panel a Classical Sim. 500fs	0	193.5	0.246356
Panel a Classical Sim. 500fs	1	193.5	0.136521
Panel a Classical Sim. 500fs	2	193.5	0.315636
Panel a Classical Sim. 500fs	3	193.5	0.054294
Panel a Classical Sim. 500fs	4	193.5	0.247193
Panel a Classical Sim. 500fs	0	194	0.245583
Panel a Classical Sim. 500fs	1	194	0.13745
Panel a Classical Sim. 500fs	2	194	0.315149
Panel a Classical Sim. 500fs	3	194	0.0534792
Panel a Classical Sim. 500fs	4	194	0.248339
Panel a Classical Sim. 500fs	0	194.5	0.246602
Panel a Classical Sim. 500fs	1	194.5	0.136658
Panel a Classical Sim. 500fs	2	194.5	0.314505
Panel a Classical Sim. 500fs	3	194.5	0.0526306
Panel a Classical Sim. 500fs	4	194.5	0.249604
Panel a Classical Sim. 500fs	0	195	0.249201
Panel a Classical Sim. 500fs	1	195	0.134329
Panel a Classical Sim. 500fs	2	195	0.313725
Panel a Classical Sim. 500fs	3	195	0.0517738
Panel a Classical Sim. 500fs	4	195	0.250971
Panel a Classical Sim. 500fs	0	195.5	0.253011
Panel a Classical Sim. 500fs	1	195.5	0.130815
Panel a Classical Sim. 500fs	2	195.5	0.312813
Panel a Classical Sim. 500fs	3	195.5	0.0509367
Panel a Classical Sim. 500fs	4	195.5	0.252424
Panel a Classical Sim. 500fs	0	196	0.257541
Panel a Classical Sim. 500fs	1	196	0.126605
Panel a Classical Sim. 500fs	2	196	0.311759
Panel a Classical Sim. 500fs	3	196	0.0501471
Panel a Classical Sim. 500fs	4	196	0.253948
Panel a Classical Sim. 500fs	0	196.5	0.262222
Panel a Classical Sim. 500fs	1	196.5	0.122273
Panel a Classical Sim. 500fs	2	196.5	0.310548
Panel a Classical Sim. 500fs	3	196.5	0.0494311
Panel a Classical Sim. 500fs	4	196.5	0.255526
Panel a Classical Sim. 500fs	0	197	0.266463
Panel a Classical Sim. 500fs	1	197	0.118415
Panel a Classical Sim. 500fs	2	197	0.309163
Panel a Classical Sim. 500fs	3	197	0.0488119
Panel a Classical Sim. 500fs	4	197	0.257147
Panel a Classical Sim. 500fs	0	197.5	0.269714
Panel a Classical Sim. 500fs	1	197.5	0.115591
Panel a Classical Sim. 500fs	2	197.5	0.30759
Panel a Classical Sim. 500fs	3	197.5	0.0483086
Panel a Classical Sim. 500fs	4	197.5	0.258797
Panel a Classical Sim. 500fs	0	198	0.271512
Panel a Classical Sim. 500fs	1	198	0.114262
Panel a Classical Sim. 500fs	2	198	0.305825
Panel a Classical Sim. 500fs	3	198	0.0479344
Panel a Classical Sim. 500fs	4	198	0.260467
Panel a Classical Sim. 500fs	0	198.5	0.271532
Panel a Classical Sim. 500fs	1	198.5	0.114742
Panel a Classical Sim. 500fs	2	198.5	0.303878
Panel a Classical Sim. 500fs	3	198.5	0.0476971
Panel a Classical Sim. 500fs	4	198.5	0.26215
Panel a Classical Sim. 500fs	0	199	0.269616
Panel a Classical Sim. 500fs	1	199	0.117166
Panel a Classical Sim. 500fs	2	199	0.301779
Panel a Classical Sim. 500fs	3	199	0.0475983
Panel a Classical Sim. 500fs	4	199	0.263841
Panel a Classical Sim. 500fs	0	199.5	0.265786
Panel a Classical Sim. 500fs	1	199.5	0.12147
Panel a Classical Sim. 500fs	2	199.5	0.299575
Panel a Classical Sim. 500fs	3	199.5	0.047634
[truncated: 2,006 more rows]

## Sheet: Panel a Classical Sim. 112.5
panel	x	y	z
Panel a Classical Sim. 112.5	0	0	1
Panel a Classical Sim. 112.5	1	0	0
Panel a Classical Sim. 112.5	2	0	0
Panel a Classical Sim. 112.5	3	0	0
Panel a Classical Sim. 112.5	4	0	0
Panel a Classical Sim. 112.5	0	0.5	0.997799
Panel a Classical Sim. 112.5	1	0.5	0.00219952
Panel a Classical Sim. 112.5	2	0.5	1.2239e-06
Panel a Classical Sim. 112.5	3	0.5	3.02041e-10
Panel a Classical Sim. 112.5	4	0.5	4.19024e-14
Panel a Classical Sim. 112.5	0	1	0.9914
Panel a Classical Sim. 112.5	1	1	0.00858023
Panel a Classical Sim. 112.5	2	1	1.93079e-05
Panel a Classical Sim. 112.5	3	1	1.91481e-08
Panel a Classical Sim. 112.5	4	1	1.06556e-11
Panel a Classical Sim. 112.5	0	1.5	0.981391
Panel a Classical Sim. 112.5	1	1.5	0.0185132
Panel a Classical Sim. 112.5	2	1.5	9.549e-05
Panel a Classical Sim. 112.5	3	1.5	2.14762e-07
Panel a Classical Sim. 112.5	4	1.5	2.70194e-10
Panel a Classical Sim. 112.5	0	2	0.968678
Panel a Classical Sim. 112.5	1	2	0.0310282
Panel a Classical Sim. 112.5	2	2	0.000292088
Panel a Classical Sim. 112.5	3	2	1.1809e-06
Panel a Classical Sim. 112.5	4	2	2.65912e-09
Panel a Classical Sim. 112.5	0	2.5	0.954392
Panel a Classical Sim. 112.5	1	2.5	0.0449198
Panel a Classical Sim. 112.5	2	2.5	0.000683723
Panel a Classical Sim. 112.5	3	2.5	4.38146e-06
Panel a Classical Sim. 112.5	4	2.5	1.55505e-08
Panel a Classical Sim. 112.5	0	3	0.939765
Panel a Classical Sim. 112.5	1	3	0.058876
Panel a Classical Sim. 112.5	2	3	0.00134659
Panel a Classical Sim. 112.5	3	3	1.26467e-05
Panel a Classical Sim. 112.5	4	3	6.53271e-08
Panel a Classical Sim. 112.5	0	3.5	0.926007
Panel a Classical Sim. 112.5	1	3.5	0.0716152
Panel a Classical Sim. 112.5	2	3.5	0.00234708
Panel a Classical Sim. 112.5	3	3.5	3.06369e-05
Panel a Classical Sim. 112.5	4	3.5	2.18143e-07
Panel a Classical Sim. 112.5	0	4	0.914188
Panel a Classical Sim. 112.5	1	4	0.0820152
Panel a Classical Sim. 112.5	2	4	0.00373114
Panel a Classical Sim. 112.5	3	4	6.51775e-05
Panel a Classical Sim. 112.5	4	4	6.15078e-07
Panel a Classical Sim. 112.5	0	4.5	0.905137
Panel a Classical Sim. 112.5	1	4.5	0.0892202
Panel a Classical Sim. 112.5	2	4.5	0.00551555
Panel a Classical Sim. 112.5	3	4.5	0.000125378
Panel a Classical Sim. 112.5	4	4.5	1.5226e-06
Panel a Classical Sim. 112.5	0	5	0.899366
Panel a Classical Sim. 112.5	1	5	0.0927263
Panel a Classical Sim. 112.5	2	5	0.00768219
Panel a Classical Sim. 112.5	3	5	0.000222468
Panel a Classical Sim. 112.5	4	5	3.39832e-06
Panel a Classical Sim. 112.5	0	5.5	0.897052
Panel a Classical Sim. 112.5	1	5.5	0.0923954
Panel a Classical Sim. 112.5	2	5.5	0.0101761
Panel a Classical Sim. 112.5	3	5.5	0.000369324
Panel a Classical Sim. 112.5	4	5.5	6.96967e-06
Panel a Classical Sim. 112.5	0	6	0.898026
Panel a Classical Sim. 112.5	1	6	0.0884734
Panel a Classical Sim. 112.5	2	6	0.0129074
Panel a Classical Sim. 112.5	3	6	0.000579682
Panel a Classical Sim. 112.5	4	6	1.33205e-05
Panel a Classical Sim. 112.5	0	6.5	0.901809
Panel a Classical Sim. 112.5	1	6.5	0.0815436
Panel a Classical Sim. 112.5	2	6.5	0.0157564
Panel a Classical Sim. 112.5	3	6.5	0.000867082
Panel a Classical Sim. 112.5	4	6.5	2.39779e-05
Panel a Classical Sim. 112.5	0	7	0.907675
Panel a Classical Sim. 112.5	1	7	0.0724571
Panel a Classical Sim. 112.5	2	7	0.0185831
Panel a Classical Sim. 112.5	3	7	0.00124362
Panel a Classical Sim. 112.5	4	7	4.09904e-05
Panel a Classical Sim. 112.5	0	7.5	0.914735
Panel a Classical Sim. 112.5	1	7.5	0.0622407
Panel a Classical Sim. 112.5	2	7.5	0.0212388
Panel a Classical Sim. 112.5	3	7.5	0.00171864
Panel a Classical Sim. 112.5	4	7.5	6.69859e-05
Panel a Classical Sim. 112.5	0	8	0.922029
Panel a Classical Sim. 112.5	1	8	0.0519894
Panel a Classical Sim. 112.5	2	8	0.0235794
Panel a Classical Sim. 112.5	3	8	0.00229739
Panel a Classical Sim. 112.5	4	8	0.000105199
Panel a Classical Sim. 112.5	0	8.5	0.928617
Panel a Classical Sim. 112.5	1	8.5	0.0427723
Panel a Classical Sim. 112.5	2	8.5	0.0254717
Panel a Classical Sim. 112.5	3	8.5	0.00297997
Panel a Classical Sim. 112.5	4	8.5	0.000159459
Panel a Classical Sim. 112.5	0	9	0.933682
Panel a Classical Sim. 112.5	1	9	0.0355127
Panel a Classical Sim. 112.5	2	9	0.0268109
Panel a Classical Sim. 112.5	3	9	0.00376046
Panel a Classical Sim. 112.5	4	9	0.000234128
Panel a Classical Sim. 112.5	0	9.5	0.936589
Panel a Classical Sim. 112.5	1	9.5	0.0309219
Panel a Classical Sim. 112.5	2	9.5	0.0275284
Panel a Classical Sim. 112.5	3	9.5	0.00462654
Panel a Classical Sim. 112.5	4	9.5	0.000333988
Panel a Classical Sim. 112.5	0	10	0.936945
Panel a Classical Sim. 112.5	1	10	0.0294334
Panel a Classical Sim. 112.5	2	10	0.0275982
Panel a Classical Sim. 112.5	3	10	0.00555949
Panel a Classical Sim. 112.5	4	10	0.000464075
Panel a Classical Sim. 112.5	0	10.5	0.934628
Panel a Classical Sim. 112.5	1	10.5	0.0311688
Panel a Classical Sim. 112.5	2	10.5	0.0270391
Panel a Classical Sim. 112.5	3	10.5	0.00653478
Panel a Classical Sim. 112.5	4	10.5	0.000629465
Panel a Classical Sim. 112.5	0	11	0.929795
Panel a Classical Sim. 112.5	1	11	0.0359305
Panel a Classical Sim. 112.5	2	11	0.0259143
Panel a Classical Sim. 112.5	3	11	0.00752497
Panel a Classical Sim. 112.5	4	11	0.000835018
Panel a Classical Sim. 112.5	0	11.5	0.922868
Panel a Classical Sim. 112.5	1	11.5	0.0432235
Panel a Classical Sim. 112.5	2	11.5	0.0243263
Panel a Classical Sim. 112.5	3	11.5	0.00849659
Panel a Classical Sim. 112.5	4	11.5	0.0010851
Panel a Classical Sim. 112.5	0	12	0.914489
Panel a Classical Sim. 112.5	1	12	0.0523028
Panel a Classical Sim. 112.5	2	12	0.0224093
Panel a Classical Sim. 112.5	3	12	0.00941605
Panel a Classical Sim. 112.5	4	12	0.00138329
Panel a Classical Sim. 112.5	0	12.5	0.905455
Panel a Classical Sim. 112.5	1	12.5	0.0622426
Panel a Classical Sim. 112.5	2	12.5	0.02032
Panel a Classical Sim. 112.5	3	12.5	0.0102503
Panel a Classical Sim. 112.5	4	12.5	0.00173211
Panel a Classical Sim. 112.5	0	13	0.896653
Panel a Classical Sim. 112.5	1	13	0.0720221
Panel a Classical Sim. 112.5	2	13	0.0182229
Panel a Classical Sim. 112.5	3	13	0.0109695
Panel a Classical Sim. 112.5	4	13	0.00213277
Panel a Classical Sim. 112.5	0	13.5	0.888971
Panel a Classical Sim. 112.5	1	13.5	0.0806213
Panel a Classical Sim. 112.5	2	13.5	0.016274
Panel a Classical Sim. 112.5	3	13.5	0.0115485
Panel a Classical Sim. 112.5	4	13.5	0.00258498
Panel a Classical Sim. 112.5	0	14	0.883213
Panel a Classical Sim. 112.5	1	14	0.0871182
Panel a Classical Sim. 112.5	2	14	0.0146126
Panel a Classical Sim. 112.5	3	14	0.0119693
Panel a Classical Sim. 112.5	4	14	0.00308716
Panel a Classical Sim. 112.5	0	14.5	0.880015
Panel a Classical Sim. 112.5	1	14.5	0.0907794
Panel a Classical Sim. 112.5	2	14.5	0.0133479
Panel a Classical Sim. 112.5	3	14.5	0.0122218
Panel a Classical Sim. 112.5	4	14.5	0.00363562
Panel a Classical Sim. 112.5	0	15	0.879783
Panel a Classical Sim. 112.5	1	15	0.0911371
Panel a Classical Sim. 112.5	2	15	0.0125498
Panel a Classical Sim. 112.5	3	15	0.0123049
Panel a Classical Sim. 112.5	4	15	0.00422517
Panel a Classical Sim. 112.5	0	15.5	0.882638
Panel a Classical Sim. 112.5	1	15.5	0.0880422
Panel a Classical Sim. 112.5	2	15.5	0.0122431
Panel a Classical Sim. 112.5	3	15.5	0.0122268
Panel a Classical Sim. 112.5	4	15.5	0.00484944
Panel a Classical Sim. 112.5	0	16	0.888392
Panel a Classical Sim. 112.5	1	16	0.0816968
Panel a Classical Sim. 112.5	2	16	0.0124061
Panel a Classical Sim. 112.5	3	16	0.0120042
Panel a Classical Sim. 112.5	4	16	0.00550089
Panel a Classical Sim. 112.5	0	16.5	0.896567
Panel a Classical Sim. 112.5	1	16.5	0.0726286
Panel a Classical Sim. 112.5	2	16.5	0.012973
Panel a Classical Sim. 112.5	3	16.5	0.0116613
Panel a Classical Sim. 112.5	4	16.5	0.00617034
Panel a Classical Sim. 112.5	0	17	0.906416
Panel a Classical Sim. 112.5	1	17	0.0616653
Panel a Classical Sim. 112.5	2	17	0.01384
Panel a Classical Sim. 112.5	3	17	0.0112298
Panel a Classical Sim. 112.5	4	17	0.00684845
Panel a Classical Sim. 112.5	0	17.5	0.916997
Panel a Classical Sim. 112.5	1	17.5	0.0498564
Panel a Classical Sim. 112.5	2	17.5	0.0148765
Panel a Classical Sim. 112.5	3	17.5	0.010744
Panel a Classical Sim. 112.5	4	17.5	0.00752572
Panel a Classical Sim. 112.5	0	18	0.927259
Panel a Classical Sim. 112.5	1	18	0.0383728
Panel a Classical Sim. 112.5	2	18	0.0159372
Panel a Classical Sim. 112.5	3	18	0.0102384
Panel a Classical Sim. 112.5	4	18	0.00819292
Panel a Classical Sim. 112.5	0	18.5	0.936137
Panel a Classical Sim. 112.5	1	18.5	0.0283973
Panel a Classical Sim. 112.5	2	18.5	0.0168771
Panel a Classical Sim. 112.5	3	18.5	0.00974744
Panel a Classical Sim. 112.5	4	18.5	0.0088414
Panel a Classical Sim. 112.5	0	19	0.942674
Panel a Classical Sim. 112.5	1	19	0.0209932
Panel a Classical Sim. 112.5	2	19	0.017567
Panel a Classical Sim. 112.5	3	19	0.00930196
Panel a Classical Sim. 112.5	4	19	0.00946349
Panel a Classical Sim. 112.5	0	19.5	0.946125
Panel a Classical Sim. 112.5	1	19.5	0.0169915
Panel a Classical Sim. 112.5	2	19.5	0.0179034
Panel a Classical Sim. 112.5	3	19.5	0.00892747
Panel a Classical Sim. 112.5	4	19.5	0.0100529
Panel a Classical Sim. 112.5	0	20	0.946031
Panel a Classical Sim. 112.5	1	20	0.0168998
Panel a Classical Sim. 112.5	2	20	0.017822
Panel a Classical Sim. 112.5	3	20	0.00864245
Panel a Classical Sim. 112.5	4	20	0.0106046
Panel a Classical Sim. 112.5	0	20.5	0.942281
Panel a Classical Sim. 112.5	1	20.5	0.0208407
Panel a Classical Sim. 112.5	2	20.5	0.0173058
Panel a Classical Sim. 112.5	3	20.5	0.00845746
Panel a Classical Sim. 112.5	4	20.5	0.0111154
Panel a Classical Sim. 112.5	0	21	0.935128
Panel a Classical Sim. 112.5	1	21	0.0285299
Panel a Classical Sim. 112.5	2	21	0.0163832
Panel a Classical Sim. 112.5	3	21	0.00837497
Panel a Classical Sim. 112.5	4	21	0.0115836
Panel a Classical Sim. 112.5	0	21.5	0.925176
Panel a Classical Sim. 112.5	1	21.5	0.0392998
Panel a Classical Sim. 112.5	2	21.5	0.0151257
Panel a Classical Sim. 112.5	3	21.5	0.00838982
Panel a Classical Sim. 112.5	4	21.5	0.012009
Panel a Classical Sim. 112.5	0	22	0.913308
Panel a Classical Sim. 112.5	1	22	0.0521659
Panel a Classical Sim. 112.5	2	22	0.0136427
Panel a Classical Sim. 112.5	3	22	0.00849024
Panel a Classical Sim. 112.5	4	22	0.0123929
Panel a Classical Sim. 112.5	0	22.5	0.900605
Panel a Classical Sim. 112.5	1	22.5	0.0659284
Panel a Classical Sim. 112.5	2	22.5	0.0120695
Panel a Classical Sim. 112.5	3	22.5	0.00865952
Panel a Classical Sim. 112.5	4	22.5	0.0127377
Panel a Classical Sim. 112.5	0	23	0.888221
Panel a Classical Sim. 112.5	1	23	0.0793007
Panel a Classical Sim. 112.5	2	23	0.0105534
Panel a Classical Sim. 112.5	3	23	0.00887787
Panel a Classical Sim. 112.5	4	23	0.0130468
Panel a Classical Sim. 112.5	0	23.5	0.877269
Panel a Classical Sim. 112.5	1	23.5	0.0910435
Panel a Classical Sim. 112.5	2	23.5	0.00923863
Panel a Classical Sim. 112.5	3	23.5	0.00912458
Panel a Classical Sim. 112.5	4	23.5	0.0133241
Panel a Classical Sim. 112.5	0	24	0.868701
Panel a Classical Sim. 112.5	1	24	0.100094
Panel a Classical Sim. 112.5	2	24	0.00825169
Panel a Classical Sim. 112.5	3	24	0.00938001
Panel a Classical Sim. 112.5	4	24	0.013574
Panel a Classical Sim. 112.5	0	24.5	0.863207
Panel a Classical Sim. 112.5	1	24.5	0.105676
Panel a Classical Sim. 112.5	2	24.5	0.00768874
Panel a Classical Sim. 112.5	3	24.5	0.00962737
Panel a Classical Sim. 112.5	4	24.5	0.0138012
Panel a Classical Sim. 112.5	0	25	0.861152
Panel a Classical Sim. 112.5	1	25	0.107377
Panel a Classical Sim. 112.5	2	25	0.00760637
Panel a Classical Sim. 112.5	3	25	0.0098541
Panel a Classical Sim. 112.5	4	25	0.01401
Panel a Classical Sim. 112.5	0	25.5	0.862541
Panel a Classical Sim. 112.5	1	25.5	0.105185
Panel a Classical Sim. 112.5	2	25.5	0.00801638
Panel a Classical Sim. 112.5	3	25.5	0.0100527
Panel a Classical Sim. 112.5	4	25.5	0.0142046
Panel a Classical Sim. 112.5	0	26	0.867025
Panel a Classical Sim. 112.5	1	26	0.0994796
Panel a Classical Sim. 112.5	2	26	0.0088854
Panel a Classical Sim. 112.5	3	26	0.0102208
Panel a Classical Sim. 112.5	4	26	0.014389
Panel a Classical Sim. 112.5	0	26.5	0.873951
Panel a Classical Sim. 112.5	1	26.5	0.0909823
Panel a Classical Sim. 112.5	2	26.5	0.0101389
Panel a Classical Sim. 112.5	3	26.5	0.0103613
Panel a Classical Sim. 112.5	4	26.5	0.0145668
Panel a Classical Sim. 112.5	0	27	0.88243
Panel a Classical Sim. 112.5	1	27	0.0806782
Panel a Classical Sim. 112.5	2	27	0.0116695
Panel a Classical Sim. 112.5	3	27	0.0104807
Panel a Classical Sim. 112.5	4	27	0.0147411
Panel a Classical Sim. 112.5	0	27.5	0.891441
Panel a Classical Sim. 112.5	1	27.5	0.0697076
Panel a Classical Sim. 112.5	2	27.5	0.0133482
Panel a Classical Sim. 112.5	3	27.5	0.0105886
Panel a Classical Sim. 112.5	4	27.5	0.0149148
Panel a Classical Sim. 112.5	0	28	0.899927
Panel a Classical Sim. 112.5	1	28	0.0592495
Panel a Classical Sim. 112.5	2	28	0.0150374
Panel a Classical Sim. 112.5	3	28	0.0106954
Panel a Classical Sim. 112.5	4	28	0.0150905
Panel a Classical Sim. 112.5	0	28.5	0.90691
Panel a Classical Sim. 112.5	1	28.5	0.0504031
Panel a Classical Sim. 112.5	2	28.5	0.0166048
Panel a Classical Sim. 112.5	3	28.5	0.0108114
Panel a Classical Sim. 112.5	4	28.5	0.0152707
Panel a Classical Sim. 112.5	0	29	0.911571
Panel a Classical Sim. 112.5	1	29	0.0440908
Panel a Classical Sim. 112.5	2	29	0.0179361
Panel a Classical Sim. 112.5	3	29	0.0109446
Panel a Classical Sim. 112.5	4	29	0.0154576
Panel a Classical Sim. 112.5	0	29.5	0.913341
Panel a Classical Sim. 112.5	1	29.5	0.0409592
Panel a Classical Sim. 112.5	2	29.5	0.0189464
Panel a Classical Sim. 112.5	3	29.5	0.0110997
Panel a Classical Sim. 112.5	4	29.5	0.0156533
Panel a Classical Sim. 112.5	0	30	0.911938
Panel a Classical Sim. 112.5	1	30	0.0413377
Panel a Classical Sim. 112.5	2	30	0.0195872
Panel a Classical Sim. 112.5	3	30	0.0112774
Panel a Classical Sim. 112.5	4	30	0.0158599
Panel a Classical Sim. 112.5	0	30.5	0.907385
Panel a Classical Sim. 112.5	1	30.5	0.0452115
Panel a Classical Sim. 112.5	2	30.5	0.0198506
Panel a Classical Sim. 112.5	3	30.5	0.0114736
Panel a Classical Sim. 112.5	4	30.5	0.0160793
Panel a Classical Sim. 112.5	0	31	0.900007
Panel a Classical Sim. 112.5	1	31	0.0522308
Panel a Classical Sim. 112.5	2	31	0.0197693
Panel a Classical Sim. 112.5	3	31	0.0116799
Panel a Classical Sim. 112.5	4	31	0.0163133
Panel a Classical Sim. 112.5	0	31.5	0.890391
Panel a Classical Sim. 112.5	1	31.5	0.0617492
Panel a Classical Sim. 112.5	2	31.5	0.0194126
Panel a Classical Sim. 112.5	3	31.5	0.011884
Panel a Classical Sim. 112.5	4	31.5	0.0165631
Panel a Classical Sim. 112.5	0	32	0.879331
Panel a Classical Sim. 112.5	1	32	0.0728894
Panel a Classical Sim. 112.5	2	32	0.018879
Panel a Classical Sim. 112.5	3	32	0.0120708
Panel a Classical Sim. 112.5	4	32	0.0168298
Panel a Classical Sim. 112.5	0	32.5	0.867751
Panel a Classical Sim. 112.5	1	32.5	0.0846247
Panel a Classical Sim. 112.5	2	32.5	0.0182863
Panel a Classical Sim. 112.5	3	32.5	0.0122242
Panel a Classical Sim. 112.5	4	32.5	0.0171137
Panel a Classical Sim. 112.5	0	33	0.856624
Panel a Classical Sim. 112.5	1	33	0.0958743
Panel a Classical Sim. 112.5	2	33	0.0177591
Panel a Classical Sim. 112.5	3	33	0.0123281
Panel a Classical Sim. 112.5	4	33	0.0174145
Panel a Classical Sim. 112.5	0	33.5	0.846881
Panel a Classical Sim. 112.5	1	33.5	0.105602
Panel a Classical Sim. 112.5	2	33.5	0.0174172
Panel a Classical Sim. 112.5	3	33.5	0.0123686
Panel a Classical Sim. 112.5	4	33.5	0.0177315
Panel a Classical Sim. 112.5	0	34	0.83933
Panel a Classical Sim. 112.5	1	34	0.112909
Panel a Classical Sim. 112.5	2	34	0.0173636
Panel a Classical Sim. 112.5	3	34	0.0123353
Panel a Classical Sim. 112.5	4	34	0.0180629
Panel a Classical Sim. 112.5	0	34.5	0.834585
Panel a Classical Sim. 112.5	1	34.5	0.117115
Panel a Classical Sim. 112.5	2	34.5	0.0176711
Panel a Classical Sim. 112.5	3	34.5	0.0122222
Panel a Classical Sim. 112.5	4	34.5	0.0184065
Panel a Classical Sim. 112.5	0	35	0.833009
Panel a Classical Sim. 112.5	1	35	0.117822
Panel a Classical Sim. 112.5	2	35	0.018381
Panel a Classical Sim. 112.5	3	35	0.0120293
Panel a Classical Sim. 112.5	4	35	0.0187592
Panel a Classical Sim. 112.5	0	35.5	0.834678
Panel a Classical Sim. 112.5	1	35.5	0.114951
Panel a Classical Sim. 112.5	2	35.5	0.0194917
Panel a Classical Sim. 112.5	3	35.5	0.0117621
Panel a Classical Sim. 112.5	4	35.5	0.0191179
Panel a Classical Sim. 112.5	0	36	0.839375
Panel a Classical Sim. 112.5	1	36	0.108752
Panel a Classical Sim. 112.5	2	36	0.0209626
Panel a Classical Sim. 112.5	3	36	0.0114317
Panel a Classical Sim. 112.5	4	36	0.0194788
Panel a Classical Sim. 112.5	0	36.5	0.8466
Panel a Classical Sim. 112.5	1	36.5	0.099792
Panel a Classical Sim. 112.5	2	36.5	0.0227158
Panel a Classical Sim. 112.5	3	36.5	0.0110538
Panel a Classical Sim. 112.5	4	36.5	0.0198382
Panel a Classical Sim. 112.5	0	37	0.855622
Panel a Classical Sim. 112.5	1	37	0.0888939
Panel a Classical Sim. 112.5	2	37	0.0246436
Panel a Classical Sim. 112.5	3	37	0.010648
Panel a Classical Sim. 112.5	4	37	0.0201924
Panel a Classical Sim. 112.5	0	37.5	0.865545
Panel a Classical Sim. 112.5	1	37.5	0.0770621
Panel a Classical Sim. 112.5	2	37.5	0.0266184
Panel a Classical Sim. 112.5	3	37.5	0.0102355
Panel a Classical Sim. 112.5	4	37.5	0.0205386
Panel a Classical Sim. 112.5	0	38	0.875376
Panel a Classical Sim. 112.5	1	38	0.0654076
Panel a Classical Sim. 112.5	2	38	0.0285047
Panel a Classical Sim. 112.5	3	38	0.0098378
Panel a Classical Sim. 112.5	4	38	0.0208741
Panel a Classical Sim. 112.5	0	38.5	0.884139
Panel a Classical Sim. 112.5	1	38.5	0.0550165
Panel a Classical Sim. 112.5	2	38.5	0.0301727
Panel a Classical Sim. 112.5	3	38.5	0.00947459
Panel a Classical Sim. 112.5	4	38.5	0.0211972
Panel a Classical Sim. 112.5	0	39	0.890957
Panel a Classical Sim. 112.5	1	39	0.0468622
Panel a Classical Sim. 112.5	2	39	0.0315111
Panel a Classical Sim. 112.5	3	39	0.00916218
Panel a Classical Sim. 112.5	4	39	0.0215073
Panel a Classical Sim. 112.5	0	39.5	0.895146
Panel a Classical Sim. 112.5	1	39.5	0.0416989
Panel a Classical Sim. 112.5	2	39.5	0.0324387
Panel a Classical Sim. 112.5	3	39.5	0.00891207
Panel a Classical Sim. 112.5	4	39.5	0.0218044
Panel a Classical Sim. 112.5	0	40	0.896284
Panel a Classical Sim. 112.5	1	40	0.0399833
Panel a Classical Sim. 112.5	2	40	0.032913
Panel a Classical Sim. 112.5	3	40	0.00873001
Panel a Classical Sim. 112.5	4	40	0.0220896
Panel a Classical Sim. 112.5	0	40.5	0.894261
Panel a Classical Sim. 112.5	1	40.5	0.0418228
Panel a Classical Sim. 112.5	2	40.5	0.0329356
Panel a Classical Sim. 112.5	3	40.5	0.00861534
Panel a Classical Sim. 112.5	4	40.5	0.0223648
Panel a Classical Sim. 112.5	0	41	0.889295
Panel a Classical Sim. 112.5	1	41	0.0469584
Panel a Classical Sim. 112.5	2	41	0.0325526
Panel a Classical Sim. 112.5	3	41	0.00856152
Panel a Classical Sim. 112.5	4	41	0.0226325
Panel a Classical Sim. 112.5	0	41.5	0.881909
Panel a Classical Sim. 112.5	1	41.5	0.0547877
Panel a Classical Sim. 112.5	2	41.5	0.0318513
Panel a Classical Sim. 112.5	3	41.5	0.00855635
Panel a Classical Sim. 112.5	4	41.5	0.0228955
Panel a Classical Sim. 112.5	0	42	0.872884
Panel a Classical Sim. 112.5	1	42	0.0644234
Panel a Classical Sim. 112.5	2	42	0.030952
Panel a Classical Sim. 112.5	3	42	0.00858361
Panel a Classical Sim. 112.5	4	42	0.0231572
Panel a Classical Sim. 112.5	0	42.5	0.863172
Panel a Classical Sim. 112.5	1	42.5	0.074786
Panel a Classical Sim. 112.5	2	42.5	0.0299966
Panel a Classical Sim. 112.5	3	42.5	0.00862451
Panel a Classical Sim. 112.5	4	42.5	0.0234205
Panel a Classical Sim. 112.5	0	43	0.853799
Panel a Classical Sim. 112.5	1	43	0.0847179
Panel a Classical Sim. 112.5	2	43	0.029135
Panel a Classical Sim. 112.5	3	43	0.00865965
Panel a Classical Sim. 112.5	4	43	0.0236883
Panel a Classical Sim. 112.5	0	43.5	0.845746
Panel a Classical Sim. 112.5	1	43.5	0.09311
Panel a Classical Sim. 112.5	2	43.5	0.0285101
Panel a Classical Sim. 112.5	3	43.5	0.00867081
Panel a Classical Sim. 112.5	4	43.5	0.0239627
Panel a Classical Sim. 112.5	0	44	0.839846
Panel a Classical Sim. 112.5	1	44	0.0990217
Panel a Classical Sim. 112.5	2	44	0.0282436
Panel a Classical Sim. 112.5	3	44	0.00864289
Panel a Classical Sim. 112.5	4	44	0.0242454
Panel a Classical Sim. 112.5	0	44.5	0.836689
Panel a Classical Sim. 112.5	1	44.5	0.101785
Panel a Classical Sim. 112.5	2	44.5	0.0284239
Panel a Classical Sim. 112.5	3	44.5	0.00856534
Panel a Classical Sim. 112.5	4	44.5	0.0245371
Panel a Classical Sim. 112.5	0	45	0.836554
Panel a Classical Sim. 112.5	1	45	0.101079
Panel a Classical Sim. 112.5	2	45	0.0290968
Panel a Classical Sim. 112.5	3	45	0.00843322
Panel a Classical Sim. 112.5	4	45	0.0248377
Panel a Classical Sim. 112.5	0	45.5	0.839383
Panel a Classical Sim. 112.5	1	45.5	0.0969607
Panel a Classical Sim. 112.5	2	45.5	0.0302618
Panel a Classical Sim. 112.5	3	45.5	0.00824769
Panel a Classical Sim. 112.5	4	45.5	0.0251466
Panel a Classical Sim. 112.5	0	46	0.844786
Panel a Classical Sim. 112.5	1	46	0.0898648
Panel a Classical Sim. 112.5	2	46	0.0318714
Panel a Classical Sim. 112.5	3	46	0.00801595
Panel a Classical Sim. 112.5	4	46	0.0254623
Panel a Classical Sim. 112.5	0	46.5	0.852082
Panel a Classical Sim. 112.5	1	46.5	0.0805485
Panel a Classical Sim. 112.5	2	46.5	0.0338365
Panel a Classical Sim. 112.5	3	46.5	0.00775058
Panel a Classical Sim. 112.5	4	46.5	0.0257829
Panel a Classical Sim. 112.5	0	47	0.860379
Panel a Classical Sim. 112.5	1	47	0.0700116
Panel a Classical Sim. 112.5	2	47	0.0360351
Panel a Classical Sim. 112.5	3	47	0.00746839
Panel a Classical Sim. 112.5	4	47	0.0261062
Panel a Classical Sim. 112.5	0	47.5	0.868669
Panel a Classical Sim. 112.5	1	47.5	0.0593867
Panel a Classical Sim. 112.5	2	47.5	0.0383245
Panel a Classical Sim. 112.5	3	47.5	0.00718934
Panel a Classical Sim. 112.5	4	47.5	0.02643
Panel a Classical Sim. 112.5	0	48	0.87594
Panel a Classical Sim. 112.5	1	48	0.0498188
Panel a Classical Sim. 112.5	2	48	0.0405555
Panel a Classical Sim. 112.5	3	48	0.00693327
Panel a Classical Sim. 112.5	4	48	0.0267525
Panel a Classical Sim. 112.5	0	48.5	0.881277
Panel a Classical Sim. 112.5	1	48.5	0.0423446
Panel a Classical Sim. 112.5	2	48.5	0.0425865
Panel a Classical Sim. 112.5	3	48.5	0.00671954
Panel a Classical Sim. 112.5	4	48.5	0.027072
Panel a Classical Sim. 112.5	0	49	0.883962
Panel a Classical Sim. 112.5	1	49	0.0377888
Panel a Classical Sim. 112.5	2	49	0.0442971
Panel a Classical Sim. 112.5	3	49	0.0065648
Panel a Classical Sim. 112.5	4	49	0.0273875
Panel a Classical Sim. 112.5	0	49.5	0.883537
Panel a Classical Sim. 112.5	1	49.5	0.0366838
Panel a Classical Sim. 112.5	2	49.5	0.0455989
Panel a Classical Sim. 112.5	3	49.5	0.00648154
Panel a Classical Sim. 112.5	4	49.5	0.0276988
Panel a Classical Sim. 112.5	0	50	0.879853
Panel a Classical Sim. 112.5	1	50	0.039221
Panel a Classical Sim. 112.5	2	50	0.046443
Panel a Classical Sim. 112.5	3	50	0.00647727
Panel a Classical Sim. 112.5	4	50	0.028006
Panel a Classical Sim. 112.5	0	50.5	0.873075
Panel a Classical Sim. 112.5	1	50.5	0.0452369
Panel a Classical Sim. 112.5	2	50.5	0.0468239
Panel a Classical Sim. 112.5	3	50.5	0.00655363
Panel a Classical Sim. 112.5	4	50.5	0.0283103
Panel a Classical Sim. 112.5	0	51	0.863666
Panel a Classical Sim. 112.5	1	51	0.0542349
Panel a Classical Sim. 112.5	2	51	0.0467787
Panel a Classical Sim. 112.5	3	51	0.00670676
Panel a Classical Sim. 112.5	4	51	0.0286131
Panel a Classical Sim. 112.5	0	51.5	0.852334
Panel a Classical Sim. 112.5	1	51.5	0.0654392
Panel a Classical Sim. 112.5	2	51.5	0.0463828
Panel a Classical Sim. 112.5	3	51.5	0.00692755
Panel a Classical Sim. 112.5	4	51.5	0.0289167
Panel a Classical Sim. 112.5	0	52	0.83996
Panel a Classical Sim. 112.5	1	52	0.0778723
Panel a Classical Sim. 112.5	2	52	0.0457416
Panel a Classical Sim. 112.5	3	52	0.00720269
Panel a Classical Sim. 112.5	4	52	0.0292234
Panel a Classical Sim. 112.5	0	52.5	0.827517
Panel a Classical Sim. 112.5	1	52.5	0.0904508
Panel a Classical Sim. 112.5	2	52.5	0.0449798
Panel a Classical Sim. 112.5	3	52.5	0.00751596
Panel a Classical Sim. 112.5	4	52.5	0.029536
Panel a Classical Sim. 112.5	0	53	0.815976
Panel a Classical Sim. 112.5	1	53	0.102087
Panel a Classical Sim. 112.5	2	53	0.0442298
Panel a Classical Sim. 112.5	3	53	0.00784973
Panel a Classical Sim. 112.5	4	53	0.0298571
Panel a Classical Sim. 112.5	0	53.5	0.806219
Panel a Classical Sim. 112.5	1	53.5	0.111787
Panel a Classical Sim. 112.5	2	53.5	0.0436188
Panel a Classical Sim. 112.5	3	53.5	0.00818645
Panel a Classical Sim. 112.5	4	53.5	0.0301894
Panel a Classical Sim. 112.5	0	54	0.798954
Panel a Classical Sim. 112.5	1	54	0.118743
Panel a Classical Sim. 112.5	2	54	0.043257
Panel a Classical Sim. 112.5	3	54	0.00851014
Panel a Classical Sim. 112.5	4	54	0.0305351
Panel a Classical Sim. 112.5	0	54.5	0.794665
Panel a Classical Sim. 112.5	1	54.5	0.122403
Panel a Classical Sim. 112.5	2	54.5	0.0432284
Panel a Classical Sim. 112.5	3	54.5	0.00880764
Panel a Classical Sim. 112.5	4	54.5	0.0308964
Panel a Classical Sim. 112.5	0	55	0.79356
Panel a Classical Sim. 112.5	1	55	0.122512
Panel a Classical Sim. 112.5	2	55	0.043583
Panel a Classical Sim. 112.5	3	55	0.0090695
Panel a Classical Sim. 112.5	4	55	0.0312751
Panel a Classical Sim. 112.5	0	55.5	0.795561
Panel a Classical Sim. 112.5	1	55.5	0.119142
Panel a Classical Sim. 112.5	2	55.5	0.0443338
Panel a Classical Sim. 112.5	3	55.5	0.00929051
Panel a Classical Sim. 112.5	4	55.5	0.0316728
Panel a Classical Sim. 112.5	0	56	0.800309
Panel a Classical Sim. 112.5	1	56	0.112675
Panel a Classical Sim. 112.5	2	56	0.0454557
Panel a Classical Sim. 112.5	3	56	0.0094698
Panel a Classical Sim. 112.5	4	56	0.0320906
Panel a Classical Sim. 112.5	0	56.5	0.807201
Panel a Classical Sim. 112.5	1	56.5	0.103769
Panel a Classical Sim. 112.5	2	56.5	0.0468897
Panel a Classical Sim. 112.5	3	56.5	0.00961057
Panel a Classical Sim. 112.5	4	56.5	0.0325298
Panel a Classical Sim. 112.5	0	57	0.81544
Panel a Classical Sim. 112.5	1	57	0.0933006
Panel a Classical Sim. 112.5	2	57	0.0485485
Panel a Classical Sim. 112.5	3	57	0.0097194
Panel a Classical Sim. 112.5	4	57	0.0329911
Panel a Classical Sim. 112.5	0	57.5	0.824112
Panel a Classical Sim. 112.5	1	57.5	0.0822811
Panel a Classical Sim. 112.5	2	57.5	0.0503261
Panel a Classical Sim. 112.5	3	57.5	0.00980533
Panel a Classical Sim. 112.5	4	57.5	0.0334756
Panel a Classical Sim. 112.5	0	58	0.832264
Panel a Classical Sim. 112.5	1	58	0.0717646
Panel a Classical Sim. 112.5	2	58	0.052108
Panel a Classical Sim. 112.5	3	58	0.00987883
Panel a Classical Sim. 112.5	4	58	0.0339843
Panel a Classical Sim. 112.5	0	58.5	0.838999
Panel a Classical Sim. 112.5	1	58.5	0.0627501
Panel a Classical Sim. 112.5	2	58.5	0.0537823
Panel a Classical Sim. 112.5	3	58.5	0.00995067
Panel a Classical Sim. 112.5	4	58.5	0.0345179
Panel a Classical Sim. 112.5	0	59	0.843554
Panel a Classical Sim. 112.5	1	59	0.0560864
Panel a Classical Sim. 112.5	2	59	0.055251
Panel a Classical Sim. 112.5	3	59	0.0100309
Panel a Classical Sim. 112.5	4	59	0.0350775
Panel a Classical Sim. 112.5	0	59.5	0.84538
Panel a Classical Sim. 112.5	1	59.5	0.0523897
Panel a Classical Sim. 112.5	2	59.5	0.0564386
Panel a Classical Sim. 112.5	3	59.5	0.0101282
Panel a Classical Sim. 112.5	4	59.5	0.0356638
Panel a Classical Sim. 112.5	0	60	0.844193
Panel a Classical Sim. 112.5	1	60	0.0519806
Panel a Classical Sim. 112.5	2	60	0.0572995
Panel a Classical Sim. 112.5	3	60	0.010249
Panel a Classical Sim. 112.5	4	60	0.0362777
Panel a Classical Sim. 112.5	0	60.5	0.840012
Panel a Classical Sim. 112.5	1	60.5	0.0548491
Panel a Classical Sim. 112.5	2	60.5	0.0578214
Panel a Classical Sim. 112.5	3	60.5	0.0103977
Panel a Classical Sim. 112.5	4	60.5	0.0369195
Panel a Classical Sim. 112.5	0	61	0.833158
Panel a Classical Sim. 112.5	1	61	0.0606506
Panel a Classical Sim. 112.5	2	61	0.0580256
Panel a Classical Sim. 112.5	3	61	0.0105765
Panel a Classical Sim. 112.5	4	61	0.0375893
Panel a Classical Sim. 112.5	0	61.5	0.824229
Panel a Classical Sim. 112.5	1	61.5	0.0687347
Panel a Classical Sim. 112.5	2	61.5	0.057964
Panel a Classical Sim. 112.5	3	61.5	0.010786
Panel a Classical Sim. 112.5	4	61.5	0.0382867
Panel a Classical Sim. 112.5	0	62	0.814045
Panel a Classical Sim. 112.5	1	62	0.0782063
Panel a Classical Sim. 112.5	2	62	0.0577125
Panel a Classical Sim. 112.5	3	62	0.0110258
Panel a Classical Sim. 112.5	4	62	0.0390104
Panel a Classical Sim. 112.5	0	62.5	0.803572
Panel a Classical Sim. 112.5	1	62.5	0.0880131
Panel a Classical Sim. 112.5	2	62.5	0.0573613
Panel a Classical Sim. 112.5	3	62.5	0.0112953
Panel a Classical Sim. 112.5	4	62.5	0.0397588
Panel a Classical Sim. 112.5	0	63	0.793819
Panel a Classical Sim. 112.5	1	63	0.0970524
Panel a Classical Sim. 112.5	2	63	0.057005
Panel a Classical Sim. 112.5	3	63	0.0115944
Panel a Classical Sim. 112.5	4	63	0.0405293
Panel a Classical Sim. 112.5	0	63.5	0.785741
Panel a Classical Sim. 112.5	1	63.5	0.104285
Panel a Classical Sim. 112.5	2	63.5	0.0567302
Panel a Classical Sim. 112.5	3	63.5	0.0119246
Panel a Classical Sim. 112.5	4	63.5	0.0413188
Panel a Classical Sim. 112.5	0	64	0.780134
Panel a Classical Sim. 112.5	1	64	0.108848
Panel a Classical Sim. 112.5	2	64	0.0566052
Panel a Classical Sim. 112.5	3	64	0.0122892
Panel a Classical Sim. 112.5	4	64	0.0421238
Panel a Classical Sim. 112.5	0	64.5	0.777549
Panel a Classical Sim. 112.5	1	64.5	0.110145
Panel a Classical Sim. 112.5	2	64.5	0.0566724
Panel a Classical Sim. 112.5	3	64.5	0.0126935
Panel a Classical Sim. 112.5	4	64.5	0.0429401
Panel a Classical Sim. 112.5	0	65	0.778231
Panel a Classical Sim. 112.5	1	65	0.107919
Panel a Classical Sim. 112.5	2	65	0.0569417
Panel a Classical Sim. 112.5	3	65	0.013145
Panel a Classical Sim. 112.5	4	65	0.0437635
Panel a Classical Sim. 112.5	0	65.5	0.782088
Panel a Classical Sim. 112.5	1	65.5	0.10228
Panel a Classical Sim. 112.5	2	65.5	0.0573899
Panel a Classical Sim. 112.5	3	65.5	0.0136524
Panel a Classical Sim. 112.5	4	65.5	0.0445899
Panel a Classical Sim. 112.5	0	66	0.788699
Panel a Classical Sim. 112.5	1	66	0.0936984
Panel a Classical Sim. 112.5	2	66	0.0579619
Panel a Classical Sim. 112.5	3	66	0.0142254
Panel a Classical Sim. 112.5	4	66	0.0454154
Panel a Classical Sim. 112.5	0	66.5	0.797356
Panel a Classical Sim. 112.5	1	66.5	0.0829579
Panel a Classical Sim. 112.5	2	66.5	0.0585769
Panel a Classical Sim. 112.5	3	66.5	0.0148727
Panel a Classical Sim. 112.5	4	66.5	0.0462369
Panel a Classical Sim. 112.5	0	67	0.807134
Panel a Classical Sim. 112.5	1	67	0.0710752
Panel a Classical Sim. 112.5	2	67	0.0591374
Panel a Classical Sim. 112.5	3	67	0.0156015
Panel a Classical Sim. 112.5	4	67	0.0470517
Panel a Classical Sim. 112.5	0	67.5	0.816993
Panel a Classical Sim. 112.5	1	67.5	0.0591919
Panel a Classical Sim. 112.5	2	67.5	0.0595407
Panel a Classical Sim. 112.5	3	67.5	0.0164158
Panel a Classical Sim. 112.5	4	67.5	0.0478584
Panel a Classical Sim. 112.5	0	68	0.825882
Panel a Classical Sim. 112.5	1	68	0.0484555
Panel a Classical Sim. 112.5	2	68	0.0596913
Panel a Classical Sim. 112.5	3	68	0.017315
Panel a Classical Sim. 112.5	4	68	0.0486565
Panel a Classical Sim. 112.5	0	68.5	0.832848
Panel a Classical Sim. 112.5	1	68.5	0.0398993
Panel a Classical Sim. 112.5	2	68.5	0.0595128
Panel a Classical Sim. 112.5	3	68.5	0.0182934
Panel a Classical Sim. 112.5	4	68.5	0.0494464
Panel a Classical Sim. 112.5	0	69	0.837137
Panel a Classical Sim. 112.5	1	69	0.0343358
Panel a Classical Sim. 112.5	2	69	0.0589583
Panel a Classical Sim. 112.5	3	69	0.0193392
Panel a Classical Sim. 112.5	4	69	0.0502298
Panel a Classical Sim. 112.5	0	69.5	0.838261
Panel a Classical Sim. 112.5	1	69.5	0.0322778
Panel a Classical Sim. 112.5	2	69.5	0.0580178
Panel a Classical Sim. 112.5	3	69.5	0.0204348
Panel a Classical Sim. 112.5	4	69.5	0.0510088
Panel a Classical Sim. 112.5	0	70	0.836046
Panel a Classical Sim. 112.5	1	70	0.033889
Panel a Classical Sim. 112.5	2	70	0.056722
Panel a Classical Sim. 112.5	3	70	0.0215569
Panel a Classical Sim. 112.5	4	70	0.0517862
Panel a Classical Sim. 112.5	0	70.5	0.830641
Panel a Classical Sim. 112.5	1	70.5	0.0389734
Panel a Classical Sim. 112.5	2	70.5	0.0551423
Panel a Classical Sim. 112.5	3	70.5	0.0226778
Panel a Classical Sim. 112.5	4	70.5	0.0525652
Panel a Classical Sim. 112.5	0	71	0.822496
Panel a Classical Sim. 112.5	1	71	0.0470029
Panel a Classical Sim. 112.5	2	71	0.0533861
Panel a Classical Sim. 112.5	3	71	0.0237667
Panel a Classical Sim. 112.5	4	71	0.0533487
Panel a Classical Sim. 112.5	0	71.5	0.812305
Panel a Classical Sim. 112.5	1	71.5	0.0571762
Panel a Classical Sim. 112.5	2	71.5	0.0515884
Panel a Classical Sim. 112.5	3	71.5	0.0247914
Panel a Classical Sim. 112.5	4	71.5	0.0541393
Panel a Classical Sim. 112.5	0	72	0.800934
Panel a Classical Sim. 112.5	1	72	0.0685057
Panel a Classical Sim. 112.5	2	72	0.0499012
Panel a Classical Sim. 112.5	3	72	0.0257205
Panel a Classical Sim. 112.5	4	72	0.054939
Panel a Classical Sim. 112.5	0	72.5	0.789328
Panel a Classical Sim. 112.5	1	72.5	0.0799177
Panel a Classical Sim. 112.5	2	72.5	0.0484802
Panel a Classical Sim. 112.5	3	72.5	0.0265255
Panel a Classical Sim. 112.5	4	72.5	0.0557488
Panel a Classical Sim. 112.5	0	73	0.778418
Panel a Classical Sim. 112.5	1	73	0.090359
Panel a Classical Sim. 112.5	2	73	0.0474714
Panel a Classical Sim. 112.5	3	73	0.0271827
Panel a Classical Sim. 112.5	4	73	0.0565687
Panel a Classical Sim. 112.5	0	73.5	0.76903
Panel a Classical Sim. 112.5	1	73.5	0.0988995
Panel a Classical Sim. 112.5	2	73.5	0.0469978
Panel a Classical Sim. 112.5	3	73.5	0.027675
Panel a Classical Sim. 112.5	4	73.5	0.0573976
Panel a Classical Sim. 112.5	0	74	0.761809
Panel a Classical Sim. 112.5	1	74	0.104816
Panel a Classical Sim. 112.5	2	74	0.0471487
Panel a Classical Sim. 112.5	3	74	0.0279928
Panel a Classical Sim. 112.5	4	74	0.0582333
Panel a Classical Sim. 112.5	0	74.5	0.757163
Panel a Classical Sim. 112.5	1	74.5	0.107658
Panel a Classical Sim. 112.5	2	74.5	0.0479714
Panel a Classical Sim. 112.5	3	74.5	0.0281354
Panel a Classical Sim. 112.5	4	74.5	0.0590725
Panel a Classical Sim. 112.5	0	75	0.755231
Panel a Classical Sim. 112.5	1	75	0.107281
Panel a Classical Sim. 112.5	2	75	0.0494662
Panel a Classical Sim. 112.5	3	75	0.0281101
Panel a Classical Sim. 112.5	4	75	0.0599114
Panel a Classical Sim. 112.5	0	75.5	0.75588
Panel a Classical Sim. 112.5	1	75.5	0.103856
Panel a Classical Sim. 112.5	2	75.5	0.051586
Panel a Classical Sim. 112.5	3	75.5	0.0279326
Panel a Classical Sim. 112.5	4	75.5	0.0607456
Panel a Classical Sim. 112.5	0	76	0.75872
Panel a Classical Sim. 112.5	1	76	0.097844
Panel a Classical Sim. 112.5	2	76	0.0542396
Panel a Classical Sim. 112.5	3	76	0.0276255
Panel a Classical Sim. 112.5	4	76	0.0615705
Panel a Classical Sim. 112.5	0	76.5	0.763155
Panel a Classical Sim. 112.5	1	76.5	0.0899487
Panel a Classical Sim. 112.5	2	76.5	0.057298
Panel a Classical Sim. 112.5	3	76.5	0.0272164
Panel a Classical Sim. 112.5	4	76.5	0.0623821
Panel a Classical Sim. 112.5	0	77	0.768436
Panel a Classical Sim. 112.5	1	77	0.0810459
Panel a Classical Sim. 112.5	2	77	0.0606053
Panel a Classical Sim. 112.5	3	77	0.0267363
Panel a Classical Sim. 112.5	4	77	0.0631765
Panel a Classical Sim. 112.5	0	77.5	0.773743
Panel a Classical Sim. 112.5	1	77.5	0.0720985
Panel a Classical Sim. 112.5	2	77.5	0.0639898
Panel a Classical Sim. 112.5	3	77.5	0.0262173
Panel a Classical Sim. 112.5	4	77.5	0.0639511
Panel a Classical Sim. 112.5	0	78	0.778263
Panel a Classical Sim. 112.5	1	78	0.0640644
Panel a Classical Sim. 112.5	2	78	0.067278
Panel a Classical Sim. 112.5	3	78	0.0256905
Panel a Classical Sim. 112.5	4	78	0.0647041
Panel a Classical Sim. 112.5	0	78.5	0.781268
Panel a Classical Sim. 112.5	1	78.5	0.0578057
Panel a Classical Sim. 112.5	2	78.5	0.0703073
Panel a Classical Sim. 112.5	3	78.5	0.0251839
Panel a Classical Sim. 112.5	4	78.5	0.065435
Panel a Classical Sim. 112.5	0	79	0.78219
Panel a Classical Sim. 112.5	1	79	0.0540063
Panel a Classical Sim. 112.5	2	79	0.0729384
Panel a Classical Sim. 112.5	3	79	0.0247206
Panel a Classical Sim. 112.5	4	79	0.0661446
Panel a Classical Sim. 112.5	0	79.5	0.780677
Panel a Classical Sim. 112.5	1	79.5	0.0531052
Panel a Classical Sim. 112.5	2	79.5	0.075065
Panel a Classical Sim. 112.5	3	79.5	0.024318
Panel a Classical Sim. 112.5	4	79.5	0.0668349
Panel a Classical Sim. 112.5	0	80	0.776631
Panel a Classical Sim. 112.5	1	80	0.0552535
Panel a Classical Sim. 112.5	2	80	0.0766207
Panel a Classical Sim. 112.5	3	80	0.0239864
Panel a Classical Sim. 112.5	4	80	0.0675089
Panel a Classical Sim. 112.5	0	80.5	0.770222
Panel a Classical Sim. 112.5	1	80.5	0.0602955
Panel a Classical Sim. 112.5	2	80.5	0.0775825
Panel a Classical Sim. 112.5	3	80.5	0.0237295
Panel a Classical Sim. 112.5	4	80.5	0.0681702
Panel a Classical Sim. 112.5	0	81	0.761883
Panel a Classical Sim. 112.5	1	81	0.0677804
Panel a Classical Sim. 112.5	2	81	0.0779691
Panel a Classical Sim. 112.5	3	81	0.0235443
Panel a Classical Sim. 112.5	4	81	0.0688232
Panel a Classical Sim. 112.5	0	81.5	0.752263
Panel a Classical Sim. 112.5	1	81.5	0.0770002
Panel a Classical Sim. 112.5	2	81.5	0.077842
Panel a Classical Sim. 112.5	3	81.5	0.0234226
Panel a Classical Sim. 112.5	4	81.5	0.0694719
Panel a Classical Sim. 112.5	0	82	0.742182
Panel a Classical Sim. 112.5	1	82	0.0870552
Panel a Classical Sim. 112.5	2	82	0.0772903
Panel a Classical Sim. 112.5	3	82	0.0233517
Panel a Classical Sim. 112.5	4	82	0.0701206
Panel a Classical Sim. 112.5	0	82.5	0.732545
Panel a Classical Sim. 112.5	1	82.5	0.09694
Panel a Classical Sim. 112.5	2	82.5	0.0764263
Panel a Classical Sim. 112.5	3	82.5	0.0233165
Panel a Classical Sim. 112.5	4	82.5	0.0707726
Panel a Classical Sim. 112.5	0	83	0.724256
Panel a Classical Sim. 112.5	1	83	0.10564
Panel a Classical Sim. 112.5	2	83	0.0753725
Panel a Classical Sim. 112.5	3	83	0.0233011
Panel a Classical Sim. 112.5	4	83	0.0714306
Panel a Classical Sim. 112.5	0	83.5	0.718129
Panel a Classical Sim. 112.5	1	83.5	0.112235
Panel a Classical Sim. 112.5	2	83.5	0.0742499
Panel a Classical Sim. 112.5	3	83.5	0.0232901
Panel a Classical Sim. 112.5	4	83.5	0.0720961
Panel a Classical Sim. 112.5	0	84	0.714802
Panel a Classical Sim. 112.5	1	84	0.115992
Panel a Classical Sim. 112.5	2	84	0.0731668
Panel a Classical Sim. 112.5	3	84	0.0232706
Panel a Classical Sim. 112.5	4	84	0.0727695
Panel a Classical Sim. 112.5	0	84.5	0.714663
Panel a Classical Sim. 112.5	1	84.5	0.116445
Panel a Classical Sim. 112.5	2	84.5	0.0722095
Panel a Classical Sim. 112.5	3	84.5	0.0232327
Panel a Classical Sim. 112.5	4	84.5	0.0734501
Panel a Classical Sim. 112.5	0	85	0.717805
Panel a Classical Sim. 112.5	1	85	0.113453
Panel a Classical Sim. 112.5	2	85	0.0714353
Panel a Classical Sim. 112.5	3	85	0.0231706
Panel a Classical Sim. 112.5	4	85	0.0741361
Panel a Classical Sim. 112.5	0	85.5	0.724005
Panel a Classical Sim. 112.5	1	85.5	0.107217
Panel a Classical Sim. 112.5	2	85.5	0.07087
Panel a Classical Sim. 112.5	3	85.5	0.0230826
Panel a Classical Sim. 112.5	4	85.5	0.0748248
Panel a Classical Sim. 112.5	0	86	0.732739
Panel a Classical Sim. 112.5	1	86	0.0982695
Panel a Classical Sim. 112.5	2	86	0.0705078
Panel a Classical Sim. 112.5	3	86	0.0229708
Panel a Classical Sim. 112.5	4	86	0.0755126
Panel a Classical Sim. 112.5	0	86.5	0.743222
Panel a Classical Sim. 112.5	1	86.5	0.0874262
Panel a Classical Sim. 112.5	2	86.5	0.0703157
Panel a Classical Sim. 112.5	3	86.5	0.0228403
Panel a Classical Sim. 112.5	4	86.5	0.0761957
Panel a Classical Sim. 112.5	0	87	0.754483
Panel a Classical Sim. 112.5	1	87	0.0757074
Panel a Classical Sim. 112.5	2	87	0.0702409
Panel a Classical Sim. 112.5	3	87	0.0226982
Panel a Classical Sim. 112.5	4	87	0.07687
Panel a Classical Sim. 112.5	0	87.5	0.76546
Panel a Classical Sim. 112.5	1	87.5	0.0642357
Panel a Classical Sim. 112.5	2	87.5	0.07022
Panel a Classical Sim. 112.5	3	87.5	0.0225526
Panel a Classical Sim. 112.5	4	87.5	0.0775315
Panel a Classical Sim. 112.5	0	88	0.7751
Panel a Classical Sim. 112.5	1	88	0.0541223
Panel a Classical Sim. 112.5	2	88	0.0701901
Panel a Classical Sim. 112.5	3	88	0.0224107
Panel a Classical Sim. 112.5	4	88	0.0781764
Panel a Classical Sim. 112.5	0	88.5	0.782468
Panel a Classical Sim. 112.5	1	88.5	0.046353
Panel a Classical Sim. 112.5	2	88.5	0.0700996
Panel a Classical Sim. 112.5	3	88.5	0.022278
Panel a Classical Sim. 112.5	4	88.5	0.0788016
Panel a Classical Sim. 112.5	0	89	0.786834
Panel a Classical Sim. 112.5	1	89	0.041687
Panel a Classical Sim. 112.5	2	89	0.0699169
Panel a Classical Sim. 112.5	3	89	0.0221573
Panel a Classical Sim. 112.5	4	89	0.0794044
Panel a Classical Sim. 112.5	0	89.5	0.787752
Panel a Classical Sim. 112.5	1	89.5	0.0405792
Panel a Classical Sim. 112.5	2	89.5	0.0696381
Panel a Classical Sim. 112.5	3	89.5	0.0220476
Panel a Classical Sim. 112.5	4	89.5	0.0799828
Panel a Classical Sim. 112.5	0	90	0.785095
Panel a Classical Sim. 112.5	1	90	0.0431347
Panel a Classical Sim. 112.5	2	90	0.0692906
Panel a Classical Sim. 112.5	3	90	0.0219447
Panel a Classical Sim. 112.5	4	90	0.0805355
Panel a Classical Sim. 112.5	0	90.5	0.779064
Panel a Classical Sim. 112.5	1	90.5	0.0491006
Panel a Classical Sim. 112.5	2	90.5	0.0689328
Panel a Classical Sim. 112.5	3	90.5	0.0218407
Panel a Classical Sim. 112.5	4	90.5	0.0810616
Panel a Classical Sim. 112.5	0	91	0.770168
Panel a Classical Sim. 112.5	1	91	0.0578951
Panel a Classical Sim. 112.5	2	91	0.0686508
Panel a Classical Sim. 112.5	3	91	0.021725
Panel a Classical Sim. 112.5	4	91	0.0815608
Panel a Classical Sim. 112.5	0	91.5	0.75916
Panel a Classical Sim. 112.5	1	91.5	0.0686706
Panel a Classical Sim. 112.5	2	91.5	0.0685511
Panel a Classical Sim. 112.5	3	91.5	0.0215853
Panel a Classical Sim. 112.5	4	91.5	0.0820329
Panel a Classical Sim. 112.5	0	92	0.74696
Panel a Classical Sim. 112.5	1	92	0.0804016
Panel a Classical Sim. 112.5	2	92	0.0687508
Panel a Classical Sim. 112.5	3	92	0.0214091
Panel a Classical Sim. 112.5	4	92	0.0824781
Panel a Classical Sim. 112.5	0	92.5	0.734562
Panel a Classical Sim. 112.5	1	92.5	0.0919912
Panel a Classical Sim. 112.5	2	92.5	0.0693658
Panel a Classical Sim. 112.5	3	92.5	0.0211849
Panel a Classical Sim. 112.5	4	92.5	0.0828965
Panel a Classical Sim. 112.5	0	93	0.722928
Panel a Classical Sim. 112.5	1	93	0.102381
Panel a Classical Sim. 112.5	2	93	0.0704992
Panel a Classical Sim. 112.5	3	93	0.0209036
Panel a Classical Sim. 112.5	4	93	0.0832882
Panel a Classical Sim. 112.5	0	93.5	0.712903
Panel a Classical Sim. 112.5	1	93.5	0.110654
Panel a Classical Sim. 112.5	2	93.5	0.0722295
Panel a Classical Sim. 112.5	3	93.5	0.02056
Panel a Classical Sim. 112.5	4	93.5	0.083653
Panel a Classical Sim. 112.5	0	94	0.705132
Panel a Classical Sim. 112.5	1	94	0.116122
Panel a Classical Sim. 112.5	2	94	0.0746016
Panel a Classical Sim. 112.5	3	94	0.0201534
Panel a Classical Sim. 112.5	4	94	0.083991
Panel a Classical Sim. 112.5	0	94.5	0.700008
Panel a Classical Sim. 112.5	1	94.5	0.118381
Panel a Classical Sim. 112.5	2	94.5	0.07762
Panel a Classical Sim. 112.5	3	94.5	0.0196883
Panel a Classical Sim. 112.5	4	94.5	0.0843022
Panel a Classical Sim. 112.5	0	95	0.697642
Panel a Classical Sim. 112.5	1	95	0.117351
Panel a Classical Sim. 112.5	2	95	0.0812456
Panel a Classical Sim. 112.5	3	95	0.0191743
Panel a Classical Sim. 112.5	4	95	0.084587
Panel a Classical Sim. 112.5	0	95.5	0.697866
Panel a Classical Sim. 112.5	1	95.5	0.113265
Panel a Classical Sim. 112.5	2	95.5	0.0853967
Panel a Classical Sim. 112.5	3	95.5	0.0186262
Panel a Classical Sim. 112.5	4	95.5	0.0848459
Panel a Classical Sim. 112.5	0	96	0.700259
Panel a Classical Sim. 112.5	1	96	0.106646
Panel a Classical Sim. 112.5	2	96	0.0899535
Panel a Classical Sim. 112.5	3	96	0.0180622
Panel a Classical Sim. 112.5	4	96	0.0850803
Panel a Classical Sim. 112.5	0	96.5	0.704197
Panel a Classical Sim. 112.5	1	96.5	0.0982423
Panel a Classical Sim. 112.5	2	96.5	0.0947651
Panel a Classical Sim. 112.5	3	96.5	0.0175034
Panel a Classical Sim. 112.5	4	96.5	0.085292
Panel a Classical Sim. 112.5	0	97	0.708926
Panel a Classical Sim. 112.5	1	97	0.088957
Panel a Classical Sim. 112.5	2	97	0.0996609
Panel a Classical Sim. 112.5	3	97	0.0169723
Panel a Classical Sim. 112.5	4	97	0.0854837
Panel a Classical Sim. 112.5	0	97.5	0.713635
Panel a Classical Sim. 112.5	1	97.5	0.0797529
Panel a Classical Sim. 112.5	2	97.5	0.104462
Panel a Classical Sim. 112.5	3	97.5	0.0164904
Panel a Classical Sim. 112.5	4	97.5	0.0856594
Panel a Classical Sim. 112.5	0	98	0.717542
Panel a Classical Sim. 112.5	1	98	0.0715626
Panel a Classical Sim. 112.5	2	98	0.108995
Panel a Classical Sim. 112.5	3	98	0.0160775
Panel a Classical Sim. 112.5	4	98	0.0858235
Panel a Classical Sim. 112.5	0	98.5	0.719967
Panel a Classical Sim. 112.5	1	98.5	0.0652005
Panel a Classical Sim. 112.5	2	98.5	0.113102
Panel a Classical Sim. 112.5	3	98.5	0.0157497
Panel a Classical Sim. 112.5	4	98.5	0.0859816
Panel a Classical Sim. 112.5	0	99	0.720399
Panel a Classical Sim. 112.5	1	99	0.061288
Panel a Classical Sim. 112.5	2	99	0.116654
Panel a Classical Sim. 112.5	3	99	0.0155187
Panel a Classical Sim. 112.5	4	99	0.0861399
Panel a Classical Sim. 112.5	0	99.5	0.718547
Panel a Classical Sim. 112.5	1	99.5	0.0601978
Panel a Classical Sim. 112.5	2	99.5	0.119559
Panel a Classical Sim. 112.5	3	99.5	0.0153905
Panel a Classical Sim. 112.5	4	99.5	0.0863053
Panel a Classical Sim. 112.5	0	100	0.714361
Panel a Classical Sim. 112.5	1	100	0.0620226
Panel a Classical Sim. 112.5	2	100	0.121767
Panel a Classical Sim. 112.5	3	100	0.0153654
Panel a Classical Sim. 112.5	4	100	0.0864844
Panel a Classical Sim. 112.5	0	100.5	0.708041
Panel a Classical Sim. 112.5	1	100.5	0.0665684
Panel a Classical Sim. 112.5	2	100.5	0.123268
Panel a Classical Sim. 112.5	3	100.5	0.0154384
Panel a Classical Sim. 112.5	4	100.5	0.0866843
Panel a Classical Sim. 112.5	0	101	0.700016
Panel a Classical Sim. 112.5	1	101	0.0733753
Panel a Classical Sim. 112.5	2	101	0.124099
Panel a Classical Sim. 112.5	3	101	0.0155991
Panel a Classical Sim. 112.5	4	101	0.086911
Panel a Classical Sim. 112.5	0	101.5	0.690903
Panel a Classical Sim. 112.5	1	101.5	0.0817632
Panel a Classical Sim. 112.5	2	101.5	0.12433
Panel a Classical Sim. 112.5	3	101.5	0.0158337
Panel a Classical Sim. 112.5	4	101.5	0.0871703
Panel a Classical Sim. 112.5	0	102	0.681449
Panel a Classical Sim. 112.5	1	102	0.0908969
Panel a Classical Sim. 112.5	2	102	0.124062
Panel a Classical Sim. 112.5	3	102	0.0161253
Panel a Classical Sim. 112.5	4	102	0.0874664
Panel a Classical Sim. 112.5	0	102.5	0.672459
Panel a Classical Sim. 112.5	1	102.5	0.0998679
Panel a Classical Sim. 112.5	2	102.5	0.123414
Panel a Classical Sim. 112.5	3	102.5	0.0164561
Panel a Classical Sim. 112.5	4	102.5	0.0878027
Panel a Classical Sim. 112.5	0	103	0.664715
Panel a Classical Sim. 112.5	1	103	0.107782
Panel a Classical Sim. 112.5	2	103	0.122514
Panel a Classical Sim. 112.5	3	103	0.0168085
Panel a Classical Sim. 112.5	4	103	0.0881807
Panel a Classical Sim. 112.5	0	103.5	0.6589
Panel a Classical Sim. 112.5	1	103.5	0.113848
Panel a Classical Sim. 112.5	2	103.5	0.121485
Panel a Classical Sim. 112.5	3	103.5	0.0171666
Panel a Classical Sim. 112.5	4	103.5	0.0886008
Panel a Classical Sim. 112.5	0	104	0.655527
Panel a Classical Sim. 112.5	1	104	0.117458
Panel a Classical Sim. 112.5	2	104	0.120436
Panel a Classical Sim. 112.5	3	104	0.0175176
Panel a Classical Sim. 112.5	4	104	0.0890618
Panel a Classical Sim. 112.5	0	104.5	0.654884
Panel a Classical Sim. 112.5	1	104.5	0.118249
Panel a Classical Sim. 112.5	2	104.5	0.119454
Panel a Classical Sim. 112.5	3	104.5	0.0178522
Panel a Classical Sim. 112.5	4	104.5	0.0895611
Panel a Classical Sim. 112.5	0	105	0.656999
Panel a Classical Sim. 112.5	1	105	0.116144
Panel a Classical Sim. 112.5	2	105	0.118596
Panel a Classical Sim. 112.5	3	105	0.0181656
Panel a Classical Sim. 112.5	4	105	0.0900952
Panel a Classical Sim. 112.5	0	105.5	0.661629
Panel a Classical Sim. 112.5	1	105.5	0.111364
Panel a Classical Sim. 112.5	2	105.5	0.11789
Panel a Classical Sim. 112.5	3	105.5	0.0184573
Panel a Classical Sim. 112.5	4	105.5	0.0906598
Panel a Classical Sim. 112.5	0	106	0.66828
Panel a Classical Sim. 112.5	1	106	0.104409
Panel a Classical Sim. 112.5	2	106	0.117329
Panel a Classical Sim. 112.5	3	106	0.0187311
Panel a Classical Sim. 112.5	4	106	0.0912502
Panel a Classical Sim. 112.5	0	106.5	0.676247
Panel a Classical Sim. 112.5	1	106.5	0.0960149
Panel a Classical Sim. 112.5	2	106.5	0.116883
Panel a Classical Sim. 112.5	3	106.5	0.0189941
Panel a Classical Sim. 112.5	4	106.5	0.0918613
Panel a Classical Sim. 112.5	0	107	0.684679
Panel a Classical Sim. 112.5	1	107	0.0870787
Panel a Classical Sim. 112.5	2	107	0.116498
Panel a Classical Sim. 112.5	3	107	0.0192556
Panel a Classical Sim. 112.5	4	107	0.0924885
Panel a Classical Sim. 112.5	0	107.5	0.692666
Panel a Classical Sim. 112.5	1	107.5	0.0785699
Panel a Classical Sim. 112.5	2	107.5	0.11611
Panel a Classical Sim. 112.5	3	107.5	0.0195268
Panel a Classical Sim. 112.5	4	107.5	0.0931272
Panel a Classical Sim. 112.5	0	108	0.699324
Panel a Classical Sim. 112.5	1	108	0.0714304
Panel a Classical Sim. 112.5	2	108	0.115653
Panel a Classical Sim. 112.5	3	108	0.0198186
Panel a Classical Sim. 112.5	4	108	0.0937737
Panel a Classical Sim. 112.5	0	108.5	0.703887
Panel a Classical Sim. 112.5	1	108.5	0.066477
Panel a Classical Sim. 112.5	2	108.5	0.11507
Panel a Classical Sim. 112.5	3	108.5	0.0201413
Panel a Classical Sim. 112.5	4	108.5	0.0944248
Panel a Classical Sim. 112.5	0	109	0.705787
Panel a Classical Sim. 112.5	1	109	0.0643121
Panel a Classical Sim. 112.5	2	109	0.114319
Panel a Classical Sim. 112.5	3	109	0.0205032
Panel a Classical Sim. 112.5	4	109	0.0950786
Panel a Classical Sim. 112.5	0	109.5	0.704712
Panel a Classical Sim. 112.5	1	109.5	0.0652605
Panel a Classical Sim. 112.5	2	109.5	0.113384
Panel a Classical Sim. 112.5	3	109.5	0.0209102
Panel a Classical Sim. 112.5	4	109.5	0.0957335
Panel a Classical Sim. 112.5	0	110	0.70064
Panel a Classical Sim. 112.5	1	110	0.0693305
Panel a Classical Sim. 112.5	2	110	0.112276
Panel a Classical Sim. 112.5	3	110	0.0213651
Panel a Classical Sim. 112.5	4	110	0.0963891
Panel a Classical Sim. 112.5	0	110.5	0.693841
Panel a Classical Sim. 112.5	1	110.5	0.0762122
Panel a Classical Sim. 112.5	2	110.5	0.111034
Panel a Classical Sim. 112.5	3	110.5	0.0218678
Panel a Classical Sim. 112.5	4	110.5	0.0970451
Panel a Classical Sim. 112.5	0	111	0.684851
Panel a Classical Sim. 112.5	1	111	0.0853055
Panel a Classical Sim. 112.5	2	111	0.109726
Panel a Classical Sim. 112.5	3	111	0.0224157
Panel a Classical Sim. 112.5	4	111	0.0977021
Panel a Classical Sim. 112.5	0	111.5	0.674416
Panel a Classical Sim. 112.5	1	111.5	0.0957829
Panel a Classical Sim. 112.5	2	111.5	0.108436
Panel a Classical Sim. 112.5	3	111.5	0.0230036
Panel a Classical Sim. 112.5	4	111.5	0.098361
Panel a Classical Sim. 112.5	0	112	0.663414
Panel a Classical Sim. 112.5	1	112	0.106674
Panel a Classical Sim. 112.5	2	112	0.107265
Panel a Classical Sim. 112.5	3	112	0.0236253
Panel a Classical Sim. 112.5	4	112	0.0990227
Panel a Classical Sim. 112.5	0	112.5	0.652763
Panel a Classical Sim. 112.5	1	112.5	0.116963
Panel a Classical Sim. 112.5	2	112.5	0.106312
Panel a Classical Sim. 112.5	3	112.5	0.0242737
Panel a Classical Sim. 112.5	4	112.5	0.0996885
Panel a Classical Sim. 112.5	0	113	0.643328
Panel a Classical Sim. 112.5	1	113	0.1257
Panel a Classical Sim. 112.5	2	113	0.105671
Panel a Classical Sim. 112.5	3	113	0.0249417
Panel a Classical Sim. 112.5	4	113	0.100359
Panel a Classical Sim. 112.5	0	113.5	0.635835
Panel a Classical Sim. 112.5	1	113.5	0.132089
Panel a Classical Sim. 112.5	2	113.5	0.105416
Panel a Classical Sim. 112.5	3	113.5	0.0256234
Panel a Classical Sim. 112.5	4	113.5	0.101037
Panel a Classical Sim. 112.5	0	114	0.630794
Panel a Classical Sim. 112.5	1	114	0.135572
Panel a Classical Sim. 112.5	2	114	0.105599
Panel a Classical Sim. 112.5	3	114	0.0263139
Panel a Classical Sim. 112.5	4	114	0.101722
Panel a Classical Sim. 112.5	0	114.5	0.628456
Panel a Classical Sim. 112.5	1	114.5	0.135883
Panel a Classical Sim. 112.5	2	114.5	0.106235
Panel a Classical Sim. 112.5	3	114.5	0.0270099
Panel a Classical Sim. 112.5	4	114.5	0.102416
Panel a Classical Sim. 112.5	0	115	0.628789
Panel a Classical Sim. 112.5	1	115	0.13307
Panel a Classical Sim. 112.5	2	115	0.10731
Panel a Classical Sim. 112.5	3	115	0.0277097
Panel a Classical Sim. 112.5	4	115	0.103121
Panel a Classical Sim. 112.5	0	115.5	0.631489
Panel a Classical Sim. 112.5	1	115.5	0.127485
Panel a Classical Sim. 112.5	2	115.5	0.108775
Panel a Classical Sim. 112.5	3	115.5	0.0284128
Panel a Classical Sim. 112.5	4	115.5	0.103839
Panel a Classical Sim. 112.5	0	116	0.636012
Panel a Classical Sim. 112.5	1	116	0.119747
Panel a Classical Sim. 112.5	2	116	0.11055
Panel a Classical Sim. 112.5	3	116	0.0291193
Panel a Classical Sim. 112.5	4	116	0.104571
Panel a Classical Sim. 112.5	0	116.5	0.641636
Panel a Classical Sim. 112.5	1	116.5	0.110676
Panel a Classical Sim. 112.5	2	116.5	0.112537
Panel a Classical Sim. 112.5	3	116.5	0.0298295
Panel a Classical Sim. 112.5	4	116.5	0.105321
Panel a Classical Sim. 112.5	0	117	0.647536
Panel a Classical Sim. 112.5	1	117	0.101209
Panel a Classical Sim. 112.5	2	117	0.11462
Panel a Classical Sim. 112.5	3	117	0.0305431
Panel a Classical Sim. 112.5	4	117	0.106092
Panel a Classical Sim. 112.5	0	117.5	0.652863
Panel a Classical Sim. 112.5	1	117.5	0.0923069
Panel a Classical Sim. 112.5	2	117.5	0.116685
Panel a Classical Sim. 112.5	3	117.5	0.0312582
Panel a Classical Sim. 112.5	4	117.5	0.106887
Panel a Classical Sim. 112.5	0	118	0.656834
Panel a Classical Sim. 112.5	1	118	0.0848652
Panel a Classical Sim. 112.5	2	118	0.11862
Panel a Classical Sim. 112.5	3	118	0.031971
Panel a Classical Sim. 112.5	4	118	0.10771
Panel a Classical Sim. 112.5	0	118.5	0.6588
Panel a Classical Sim. 112.5	1	118.5	0.0796259
Panel a Classical Sim. 112.5	2	118.5	0.120334
Panel a Classical Sim. 112.5	3	118.5	0.0326757
Panel a Classical Sim. 112.5	4	118.5	0.108564
Panel a Classical Sim. 112.5	0	119	0.658314
Panel a Classical Sim. 112.5	1	119	0.0771109
Panel a Classical Sim. 112.5	2	119	0.121759
Panel a Classical Sim. 112.5	3	119	0.033364
Panel a Classical Sim. 112.5	4	119	0.109452
Panel a Classical Sim. 112.5	0	119.5	0.655165
Panel a Classical Sim. 112.5	1	119.5	0.0775771
Panel a Classical Sim. 112.5	2	119.5	0.122855
Panel a Classical Sim. 112.5	3	119.5	0.0340245
Panel a Classical Sim. 112.5	4	119.5	0.110379
Panel a Classical Sim. 112.5	0	120	0.649396
Panel a Classical Sim. 112.5	1	120	0.0809956
Panel a Classical Sim. 112.5	2	120	0.123617
Panel a Classical Sim. 112.5	3	120	0.0346478
Panel a Classical Sim. 112.5	4	120	0.111344
Panel a Classical Sim. 112.5	0	120.5	0.641302
Panel a Classical Sim. 112.5	1	120.5	0.0870579
Panel a Classical Sim. 112.5	2	120.5	0.124071
Panel a Classical Sim. 112.5	3	120.5	0.0352202
Panel a Classical Sim. 112.5	4	120.5	0.11235
Panel a Classical Sim. 112.5	0	121	0.631396
Panel a Classical Sim. 112.5	1	121	0.0952093
Panel a Classical Sim. 112.5	2	121	0.12427
Panel a Classical Sim. 112.5	3	121	0.0357298
Panel a Classical Sim. 112.5	4	121	0.113395
Panel a Classical Sim. 112.5	0	121.5	0.620363
Panel a Classical Sim. 112.5	1	121.5	0.104703
Panel a Classical Sim. 112.5	2	121.5	0.12429
Panel a Classical Sim. 112.5	3	121.5	0.0361657
Panel a Classical Sim. 112.5	4	121.5	0.114478
Panel a Classical Sim. 112.5	0	122	0.608993
Panel a Classical Sim. 112.5	1	122	0.114673
Panel a Classical Sim. 112.5	2	122	0.124221
Panel a Classical Sim. 112.5	3	122	0.0365199
Panel a Classical Sim. 112.5	4	122	0.115594
Panel a Classical Sim. 112.5	0	122.5	0.598107
Panel a Classical Sim. 112.5	1	122.5	0.124212
Panel a Classical Sim. 112.5	2	122.5	0.124156
Panel a Classical Sim. 112.5	3	122.5	0.0367876
Panel a Classical Sim. 112.5	4	122.5	0.116737
Panel a Classical Sim. 112.5	0	123	0.588485
Panel a Classical Sim. 112.5	1	123	0.132462
Panel a Classical Sim. 112.5	2	123	0.124183
Panel a Classical Sim. 112.5	3	123	0.0369683
Panel a Classical Sim. 112.5	4	123	0.117901
Panel a Classical Sim. 112.5	0	123.5	0.580791
Panel a Classical Sim. 112.5	1	123.5	0.13869
Panel a Classical Sim. 112.5	2	123.5	0.124376
Panel a Classical Sim. 112.5	3	123.5	0.0370661
Panel a Classical Sim. 112.5	4	123.5	0.119077
Panel a Classical Sim. 112.5	0	124	0.57551
Panel a Classical Sim. 112.5	1	124	0.142359
Panel a Classical Sim. 112.5	2	124	0.124786
Panel a Classical Sim. 112.5	3	124	0.0370896
Panel a Classical Sim. 112.5	4	124	0.120256
Panel a Classical Sim. 112.5	0	124.5	0.572908
Panel a Classical Sim. 112.5	1	124.5	0.143176
Panel a Classical Sim. 112.5	2	124.5	0.125438
Panel a Classical Sim. 112.5	3	124.5	0.0370515
Panel a Classical Sim. 112.5	4	124.5	0.121427
Panel a Classical Sim. 112.5	0	125	0.573003
Panel a Classical Sim. 112.5	1	125	0.141121
Panel a Classical Sim. 112.5	2	125	0.126328
Panel a Classical Sim. 112.5	3	125	0.036968
Panel a Classical Sim. 112.5	4	125	0.122581
Panel a Classical Sim. 112.5	0	125.5	0.575565
Panel a Classical Sim. 112.5	1	125.5	0.136448
Panel a Classical Sim. 112.5	2	125.5	0.127421
Panel a Classical Sim. 112.5	3	125.5	0.0368575
Panel a Classical Sim. 112.5	4	125.5	0.123708
Panel a Classical Sim. 112.5	0	126	0.580138
Panel a Classical Sim. 112.5	1	126	0.129663
Panel a Classical Sim. 112.5	2	126	0.12866
Panel a Classical Sim. 112.5	3	126	0.0367391
Panel a Classical Sim. 112.5	4	126	0.1248
Panel a Classical Sim. 112.5	0	126.5	0.586081
Panel a Classical Sim. 112.5	1	126.5	0.121471
Panel a Classical Sim. 112.5	2	126.5	0.129966
Panel a Classical Sim. 112.5	3	126.5	0.0366311
Panel a Classical Sim. 112.5	4	126.5	0.12585
Panel a Classical Sim. 112.5	0	127	0.592635
Panel a Classical Sim. 112.5	1	127	0.112708
Panel a Classical Sim. 112.5	2	127	0.131254
Panel a Classical Sim. 112.5	3	127	0.0365498
Panel a Classical Sim. 112.5	4	127	0.126853
Panel a Classical Sim. 112.5	0	127.5	0.598991
Panel a Classical Sim. 112.5	1	127.5	0.104262
Panel a Classical Sim. 112.5	2	127.5	0.132435
Panel a Classical Sim. 112.5	3	127.5	0.0365075
Panel a Classical Sim. 112.5	4	127.5	0.127805
Panel a Classical Sim. 112.5	0	128	0.604373
Panel a Classical Sim. 112.5	1	128	0.0969783
Panel a Classical Sim. 112.5	2	128	0.133432
Panel a Classical Sim. 112.5	3	128	0.0365118
Panel a Classical Sim. 112.5	4	128	0.128705
Panel a Classical Sim. 112.5	0	128.5	0.608117
Panel a Classical Sim. 112.5	1	128.5	0.0915804
Panel a Classical Sim. 112.5	2	128.5	0.134184
Panel a Classical Sim. 112.5	3	128.5	0.0365646
Panel a Classical Sim. 112.5	4	128.5	0.129554
Panel a Classical Sim. 112.5	0	129	0.609735
Panel a Classical Sim. 112.5	1	129	0.0885905
Panel a Classical Sim. 112.5	2	129	0.13466
Panel a Classical Sim. 112.5	3	129	0.0366622
Panel a Classical Sim. 112.5	4	129	0.130353
Panel a Classical Sim. 112.5	0	129.5	0.608962
Panel a Classical Sim. 112.5	1	129.5	0.0882778
Panel a Classical Sim. 112.5	2	129.5	0.134859
Panel a Classical Sim. 112.5	3	129.5	0.0367948
Panel a Classical Sim. 112.5	4	129.5	0.131106
Panel a Classical Sim. 112.5	0	130	0.605792
Panel a Classical Sim. 112.5	1	130	0.0906289
Panel a Classical Sim. 112.5	2	130	0.134813
Panel a Classical Sim. 112.5	3	130	0.0369482
Panel a Classical Sim. 112.5	4	130	0.131818
Panel a Classical Sim. 112.5	0	130.5	0.600467
Panel a Classical Sim. 112.5	1	130.5	0.0953488
Panel a Classical Sim. 112.5	2	130.5	0.134585
Panel a Classical Sim. 112.5	3	130.5	0.037104
Panel a Classical Sim. 112.5	4	130.5	0.132495
Panel a Classical Sim. 112.5	0	131	0.593459
Panel a Classical Sim. 112.5	1	131	0.101891
Panel a Classical Sim. 112.5	2	131	0.134267
Panel a Classical Sim. 112.5	3	131	0.0372417
Panel a Classical Sim. 112.5	4	131	0.133142
Panel a Classical Sim. 112.5	0	131.5	0.585415
Panel a Classical Sim. 112.5	1	131.5	0.109513
Panel a Classical Sim. 112.5	2	131.5	0.133968
Panel a Classical Sim. 112.5	3	131.5	0.0373406
Panel a Classical Sim. 112.5	4	131.5	0.133763
Panel a Classical Sim. 112.5	0	132	0.577091
Panel a Classical Sim. 112.5	1	132	0.117359
Panel a Classical Sim. 112.5	2	132	0.133806
Panel a Classical Sim. 112.5	3	132	0.037381
Panel a Classical Sim. 112.5	4	132	0.134364
Panel a Classical Sim. 112.5	0	132.5	0.569265
Panel a Classical Sim. 112.5	1	132.5	0.124543
Panel a Classical Sim. 112.5	2	132.5	0.133897
Panel a Classical Sim. 112.5	3	132.5	0.0373468
Panel a Classical Sim. 112.5	4	132.5	0.134947
Panel a Classical Sim. 112.5	0	133	0.562662
Panel a Classical Sim. 112.5	1	133	0.130252
Panel a Classical Sim. 112.5	2	133	0.134344
Panel a Classical Sim. 112.5	3	133	0.0372262
Panel a Classical Sim. 112.5	4	133	0.135516
Panel a Classical Sim. 112.5	0	133.5	0.557866
Panel a Classical Sim. 112.5	1	133.5	0.133824
Panel a Classical Sim. 112.5	2	133.5	0.135225
Panel a Classical Sim. 112.5	3	133.5	0.0370137
Panel a Classical Sim. 112.5	4	133.5	0.136071
Panel a Classical Sim. 112.5	0	134	0.555264
Panel a Classical Sim. 112.5	1	134	0.134826
Panel a Classical Sim. 112.5	2	134	0.136586
Panel a Classical Sim. 112.5	3	134	0.0367099
Panel a Classical Sim. 112.5	4	134	0.136613
Panel a Classical Sim. 112.5	0	134.5	0.555003
Panel a Classical Sim. 112.5	1	134.5	0.133098
Panel a Classical Sim. 112.5	2	134.5	0.138435
Panel a Classical Sim. 112.5	3	134.5	0.0363225
Panel a Classical Sim. 112.5	4	134.5	0.137141
Panel a Classical Sim. 112.5	0	135	0.556973
Panel a Classical Sim. 112.5	1	135	0.128767
Panel a Classical Sim. 112.5	2	135	0.14074
Panel a Classical Sim. 112.5	3	135	0.0358651
Panel a Classical Sim. 112.5	4	135	0.137655
Panel a Classical Sim. 112.5	0	135.5	0.56082
Panel a Classical Sim. 112.5	1	135.5	0.122239
Panel a Classical Sim. 112.5	2	135.5	0.143433
Panel a Classical Sim. 112.5	3	135.5	0.0353565
Panel a Classical Sim. 112.5	4	135.5	0.138151
Panel a Classical Sim. 112.5	0	136	0.565985
Panel a Classical Sim. 112.5	1	136	0.114154
Panel a Classical Sim. 112.5	2	136	0.146413
Panel a Classical Sim. 112.5	3	136	0.0348196
Panel a Classical Sim. 112.5	4	136	0.138629
Panel a Classical Sim. 112.5	0	136.5	0.571759
Panel a Classical Sim. 112.5	1	136.5	0.105319
Panel a Classical Sim. 112.5	2	136.5	0.149554
Panel a Classical Sim. 112.5	3	136.5	0.0342793
Panel a Classical Sim. 112.5	4	136.5	0.139088
Panel a Classical Sim. 112.5	0	137	0.577362
Panel a Classical Sim. 112.5	1	137	0.0966307
Panel a Classical Sim. 112.5	2	137	0.15272
Panel a Classical Sim. 112.5	3	137	0.0337606
Panel a Classical Sim. 112.5	4	137	0.139526
Panel a Classical Sim. 112.5	0	137.5	0.582018
Panel a Classical Sim. 112.5	1	137.5	0.0889774
Panel a Classical Sim. 112.5	2	137.5	0.155772
Panel a Classical Sim. 112.5	3	137.5	0.0332872
Panel a Classical Sim. 112.5	4	137.5	0.139946
Panel a Classical Sim. 112.5	0	138	0.585037
Panel a Classical Sim. 112.5	1	138	0.0831561
Panel a Classical Sim. 112.5	2	138	0.15858
Panel a Classical Sim. 112.5	3	138	0.0328792
Panel a Classical Sim. 112.5	4	138	0.140348
Panel a Classical Sim. 112.5	0	138.5	0.585885
Panel a Classical Sim. 112.5	1	138.5	0.0797912
Panel a Classical Sim. 112.5	2	138.5	0.161038
Panel a Classical Sim. 112.5	3	138.5	0.0325521
Panel a Classical Sim. 112.5	4	138.5	0.140734
Panel a Classical Sim. 112.5	0	139	0.584231
Panel a Classical Sim. 112.5	1	139	0.0792754
Panel a Classical Sim. 112.5	2	139	0.163069
Panel a Classical Sim. 112.5	3	139	0.0323158
Panel a Classical Sim. 112.5	4	139	0.141109
Panel a Classical Sim. 112.5	0	139.5	0.579987
Panel a Classical Sim. 112.5	1	139.5	0.0817326
Panel a Classical Sim. 112.5	2	139.5	0.164631
Panel a Classical Sim. 112.5	3	139.5	0.0321737
Panel a Classical Sim. 112.5	4	139.5	0.141477
Panel a Classical Sim. 112.5	0	140	0.573305
Panel a Classical Sim. 112.5	1	140	0.087008
Panel a Classical Sim. 112.5	2	140	0.165721
Panel a Classical Sim. 112.5	3	140	0.0321232
Panel a Classical Sim. 112.5	4	140	0.141843
Panel a Classical Sim. 112.5	0	140.5	0.564571
Panel a Classical Sim. 112.5	1	140.5	0.0946854
Panel a Classical Sim. 112.5	2	140.5	0.166375
Panel a Classical Sim. 112.5	3	140.5	0.0321562
Panel a Classical Sim. 112.5	4	140.5	0.142212
Panel a Classical Sim. 112.5	0	141	0.554361
Panel a Classical Sim. 112.5	1	141	0.104128
Panel a Classical Sim. 112.5	2	141	0.16666
Panel a Classical Sim. 112.5	3	141	0.0322595
Panel a Classical Sim. 112.5	4	141	0.142591
Panel a Classical Sim. 112.5	0	141.5	0.543388
Panel a Classical Sim. 112.5	1	141.5	0.114539
Panel a Classical Sim. 112.5	2	141.5	0.16667
Panel a Classical Sim. 112.5	3	141.5	0.032417
Panel a Classical Sim. 112.5	4	141.5	0.142985
Panel a Classical Sim. 112.5	0	142	0.532433
Panel a Classical Sim. 112.5	1	142	0.12504
Panel a Classical Sim. 112.5	2	142	0.166519
Panel a Classical Sim. 112.5	3	142	0.0326103
Panel a Classical Sim. 112.5	4	142	0.143399
Panel a Classical Sim. 112.5	0	142.5	0.522272
Panel a Classical Sim. 112.5	1	142.5	0.134749
Panel a Classical Sim. 112.5	2	142.5	0.166323
Panel a Classical Sim. 112.5	3	142.5	0.032821
Panel a Classical Sim. 112.5	4	142.5	0.143836
Panel a Classical Sim. 112.5	0	143	0.513606
Panel a Classical Sim. 112.5	1	143	0.142864
Panel a Classical Sim. 112.5	2	143	0.166198
Panel a Classical Sim. 112.5	3	143	0.0330315
Panel a Classical Sim. 112.5	4	143	0.1443
Panel a Classical Sim. 112.5	0	143.5	0.506994
Panel a Classical Sim. 112.5	1	143.5	0.148739
Panel a Classical Sim. 112.5	2	143.5	0.166246
Panel a Classical Sim. 112.5	3	143.5	0.0332268
Panel a Classical Sim. 112.5	4	143.5	0.144795
Panel a Classical Sim. 112.5	0	144	0.502806
Panel a Classical Sim. 112.5	1	144	0.151935
Panel a Classical Sim. 112.5	2	144	0.166544
Panel a Classical Sim. 112.5	3	144	0.0333951
Panel a Classical Sim. 112.5	4	144	0.145321
Panel a Classical Sim. 112.5	0	144.5	0.501185
Panel a Classical Sim. 112.5	1	144.5	0.152263
Panel a Classical Sim. 112.5	2	144.5	0.167144
Panel a Classical Sim. 112.5	3	144.5	0.0335289
Panel a Classical Sim. 112.5	4	144.5	0.14588
Panel a Classical Sim. 112.5	0	145	0.50204
Panel a Classical Sim. 112.5	1	145	0.149798
Panel a Classical Sim. 112.5	2	145	0.168066
Panel a Classical Sim. 112.5	3	145	0.0336244
Panel a Classical Sim. 112.5	4	145	0.146472
Panel a Classical Sim. 112.5	0	145.5	0.505052
Panel a Classical Sim. 112.5	1	145.5	0.14487
Panel a Classical Sim. 112.5	2	145.5	0.169297
Panel a Classical Sim. 112.5	3	145.5	0.0336821
Panel a Classical Sim. 112.5	4	145.5	0.147099
Panel a Classical Sim. 112.5	0	146	0.509709
Panel a Classical Sim. 112.5	1	146	0.13803
Panel a Classical Sim. 112.5	2	146	0.170796
Panel a Classical Sim. 112.5	3	146	0.0337058
Panel a Classical Sim. 112.5	4	146	0.147759
Panel a Classical Sim. 112.5	0	146.5	0.515349
Panel a Classical Sim. 112.5	1	146.5	0.129996
Panel a Classical Sim. 112.5	2	146.5	0.172499
Panel a Classical Sim. 112.5	3	146.5	0.0337022
Panel a Classical Sim. 112.5	4	146.5	0.148454
Panel a Classical Sim. 112.5	0	147	0.521229
Panel a Classical Sim. 112.5	1	147	0.121583
Panel a Classical Sim. 112.5	2	147	0.174325
Panel a Classical Sim. 112.5	3	147	0.0336793
Panel a Classical Sim. 112.5	4	147	0.149184
Panel a Classical Sim. 112.5	0	147.5	0.52659
Panel a Classical Sim. 112.5	1	147.5	0.113626
Panel a Classical Sim. 112.5	2	147.5	0.176187
Panel a Classical Sim. 112.5	3	147.5	0.0336462
Panel a Classical Sim. 112.5	4	147.5	0.149951
Panel a Classical Sim. 112.5	0	148	0.530736
Panel a Classical Sim. 112.5	1	148	0.106901
Panel a Classical Sim. 112.5	2	148	0.177997
Panel a Classical Sim. 112.5	3	148	0.0336114
Panel a Classical Sim. 112.5	4	148	0.150755
Panel a Classical Sim. 112.5	0	148.5	0.533098
Panel a Classical Sim. 112.5	1	148.5	0.102042
Panel a Classical Sim. 112.5	2	148.5	0.179681
Panel a Classical Sim. 112.5	3	148.5	0.0335826
Panel a Classical Sim. 112.5	4	148.5	0.151597
Panel a Classical Sim. 112.5	0	149	0.533287
Panel a Classical Sim. 112.5	1	149	0.0994871
Panel a Classical Sim. 112.5	2	149	0.181179
Panel a Classical Sim. 112.5	3	149	0.0335658
Panel a Classical Sim. 112.5	4	149	0.15248
Panel a Classical Sim. 112.5	0	149.5	0.531141
Panel a Classical Sim. 112.5	1	149.5	0.0994315
Panel a Classical Sim. 112.5	2	149.5	0.182456
Panel a Classical Sim. 112.5	3	149.5	0.0335653
Panel a Classical Sim. 112.5	4	149.5	0.153406
Panel a Classical Sim. 112.5	0	150	0.526732
Panel a Classical Sim. 112.5	1	150	0.101809
Panel a Classical Sim. 112.5	2	150	0.183501
Panel a Classical Sim. 112.5	3	150	0.0335836
Panel a Classical Sim. 112.5	4	150	0.154375
Panel a Classical Sim. 112.5	0	150.5	0.520364
Panel a Classical Sim. 112.5	1	150.5	0.106298
Panel a Classical Sim. 112.5	2	150.5	0.184328
Panel a Classical Sim. 112.5	3	150.5	0.0336219
Panel a Classical Sim. 112.5	4	150.5	0.155388
Panel a Classical Sim. 112.5	0	151	0.512546
Panel a Classical Sim. 112.5	1	151	0.112357
Panel a Classical Sim. 112.5	2	151	0.184972
Panel a Classical Sim. 112.5	3	151	0.0336804
Panel a Classical Sim. 112.5	4	151	0.156445
Panel a Classical Sim. 112.5	0	151.5	0.503937
Panel a Classical Sim. 112.5	1	151.5	0.119275
Panel a Classical Sim. 112.5	2	151.5	0.185485
Panel a Classical Sim. 112.5	3	151.5	0.0337594
Panel a Classical Sim. 112.5	4	151.5	0.157545
Panel a Classical Sim. 112.5	0	152	0.495278
Panel a Classical Sim. 112.5	1	152	0.12625
Panel a Classical Sim. 112.5	2	152	0.185926
Panel a Classical Sim. 112.5	3	152	0.0338598
Panel a Classical Sim. 112.5	4	152	0.158686
Panel a Classical Sim. 112.5	0	152.5	0.487323
Panel a Classical Sim. 112.5	1	152.5	0.132472
Panel a Classical Sim. 112.5	2	152.5	0.186357
Panel a Classical Sim. 112.5	3	152.5	0.033984
Panel a Classical Sim. 112.5	4	152.5	0.159864
Panel a Classical Sim. 112.5	0	153	0.480755
Panel a Classical Sim. 112.5	1	153	0.137203
Panel a Classical Sim. 112.5	2	153	0.18683
Panel a Classical Sim. 112.5	3	153	0.0341363
Panel a Classical Sim. 112.5	4	153	0.161077
Panel a Classical Sim. 112.5	0	153.5	0.476118
Panel a Classical Sim. 112.5	1	153.5	0.139859
Panel a Classical Sim. 112.5	2	153.5	0.187381
Panel a Classical Sim. 112.5	3	153.5	0.0343233
Panel a Classical Sim. 112.5	4	153.5	0.162318
Panel a Classical Sim. 112.5	0	154	0.473763
Panel a Classical Sim. 112.5	1	154	0.140074
Panel a Classical Sim. 112.5	2	154	0.188027
Panel a Classical Sim. 112.5	3	154	0.0345538
Panel a Classical Sim. 112.5	4	154	0.163582
Panel a Classical Sim. 112.5	0	154.5	0.473807
Panel a Classical Sim. 112.5	1	154.5	0.137733
Panel a Classical Sim. 112.5	2	154.5	0.188758
Panel a Classical Sim. 112.5	3	154.5	0.0348386
Panel a Classical Sim. 112.5	4	154.5	0.164864
Panel a Classical Sim. 112.5	0	155	0.476123
Panel a Classical Sim. 112.5	1	155	0.132992
Panel a Classical Sim. 112.5	2	155	0.189539
Panel a Classical Sim. 112.5	3	155	0.0351899
Panel a Classical Sim. 112.5	4	155	0.166157
Panel a Classical Sim. 112.5	0	155.5	0.480352
Panel a Classical Sim. 112.5	1	155.5	0.12626
Panel a Classical Sim. 112.5	2	155.5	0.190313
Panel a Classical Sim. 112.5	3	155.5	0.0356199
Panel a Classical Sim. 112.5	4	155.5	0.167455
Panel a Classical Sim. 112.5	0	156	0.485943
Panel a Classical Sim. 112.5	1	156	0.118156
Panel a Classical Sim. 112.5	2	156	0.191004
Panel a Classical Sim. 112.5	3	156	0.0361405
Panel a Classical Sim. 112.5	4	156	0.168755
Panel a Classical Sim. 112.5	0	156.5	0.492207
Panel a Classical Sim. 112.5	1	156.5	0.109451
Panel a Classical Sim. 112.5	2	156.5	0.191528
Panel a Classical Sim. 112.5	3	156.5	0.0367614
Panel a Classical Sim. 112.5	4	156.5	0.170052
Panel a Classical Sim. 112.5	0	157	0.498389
Panel a Classical Sim. 112.5	1	157	0.100983
Panel a Classical Sim. 112.5	2	157	0.191797
Panel a Classical Sim. 112.5	3	157	0.0374888
Panel a Classical Sim. 112.5	4	157	0.171343
Panel a Classical Sim. 112.5	0	157.5	0.503742
Panel a Classical Sim. 112.5	1	157.5	0.093576
Panel a Classical Sim. 112.5	2	157.5	0.191733
Panel a Classical Sim. 112.5	3	157.5	0.0383251
Panel a Classical Sim. 112.5	4	157.5	0.172624
Panel a Classical Sim. 112.5	0	158	0.507605
Panel a Classical Sim. 112.5	1	158	0.0879546
Panel a Classical Sim. 112.5	2	158	0.191276
Panel a Classical Sim. 112.5	3	158	0.0392672
Panel a Classical Sim. 112.5	4	158	0.173897
Panel a Classical Sim. 112.5	0	158.5	0.509469
Panel a Classical Sim. 112.5	1	158.5	0.0846737
Panel a Classical Sim. 112.5	2	158.5	0.19039
Panel a Classical Sim. 112.5	3	158.5	0.0403068
Panel a Classical Sim. 112.5	4	158.5	0.17516
Panel a Classical Sim. 112.5	0	159	0.509021
Panel a Classical Sim. 112.5	1	159	0.0840635
Panel a Classical Sim. 112.5	2	159	0.189073
Panel a Classical Sim. 112.5	3	159	0.0414298
Panel a Classical Sim. 112.5	4	159	0.176413
Panel a Classical Sim. 112.5	0	159.5	0.506172
Panel a Classical Sim. 112.5	1	159.5	0.0861987
Panel a Classical Sim. 112.5	2	159.5	0.187354
Panel a Classical Sim. 112.5	3	159.5	0.0426168
Panel a Classical Sim. 112.5	4	159.5	0.177658
Panel a Classical Sim. 112.5	0	160	0.501068
Panel a Classical Sim. 112.5	1	160	0.090895
Panel a Classical Sim. 112.5	2	160	0.185297
Panel a Classical Sim. 112.5	3	160	0.0438443
Panel a Classical Sim. 112.5	4	160	0.178895
Panel a Classical Sim. 112.5	0	160.5	0.494064
Panel a Classical Sim. 112.5	1	160.5	0.0977276
Panel a Classical Sim. 112.5	2	160.5	0.182998
Panel a Classical Sim. 112.5	3	160.5	0.0450851
Panel a Classical Sim. 112.5	4	160.5	0.180125
Panel a Classical Sim. 112.5	0	161	0.485688
Panel a Classical Sim. 112.5	1	161	0.106078
Panel a Classical Sim. 112.5	2	161	0.180576
Panel a Classical Sim. 112.5	3	161	0.0463104
Panel a Classical Sim. 112.5	4	161	0.181348
Panel a Classical Sim. 112.5	0	161.5	0.476589
Panel a Classical Sim. 112.5	1	161.5	0.115192
Panel a Classical Sim. 112.5	2	161.5	0.178166
Panel a Classical Sim. 112.5	3	161.5	0.0474909
Panel a Classical Sim. 112.5	4	161.5	0.182562
Panel a Classical Sim. 112.5	0	162	0.467464
Panel a Classical Sim. 112.5	1	162	0.124261
Panel a Classical Sim. 112.5	2	162	0.175911
Panel a Classical Sim. 112.5	3	162	0.0485991
Panel a Classical Sim. 112.5	4	162	0.183766
Panel a Classical Sim. 112.5	0	162.5	0.458997
Panel a Classical Sim. 112.5	1	162.5	0.132491
Panel a Classical Sim. 112.5	2	162.5	0.173946
Panel a Classical Sim. 112.5	3	162.5	0.0496102
Panel a Classical Sim. 112.5	4	162.5	0.184956
Panel a Classical Sim. 112.5	0	163	0.451785
Panel a Classical Sim. 112.5	1	163	0.139187
Panel a Classical Sim. 112.5	2	163	0.172394
Panel a Classical Sim. 112.5	3	163	0.0505039
Panel a Classical Sim. 112.5	4	163	0.18613
Panel a Classical Sim. 112.5	0	163.5	0.446288
Panel a Classical Sim. 112.5	1	163.5	0.143813
Panel a Classical Sim. 112.5	2	163.5	0.171351
Panel a Classical Sim. 112.5	3	163.5	0.0512653
Panel a Classical Sim. 112.5	4	163.5	0.187283
Panel a Classical Sim. 112.5	0	164	0.442783
Panel a Classical Sim. 112.5	1	164	0.14604
Panel a Classical Sim. 112.5	2	164	0.170884
Panel a Classical Sim. 112.5	3	164	0.0518854
Panel a Classical Sim. 112.5	4	164	0.188408
Panel a Classical Sim. 112.5	0	164.5	0.44134
Panel a Classical Sim. 112.5	1	164.5	0.145777
Panel a Classical Sim. 112.5	2	164.5	0.171021
Panel a Classical Sim. 112.5	3	164.5	0.0523617
Panel a Classical Sim. 112.5	4	164.5	0.189501
Panel a Classical Sim. 112.5	0	165	0.441822
Panel a Classical Sim. 112.5	1	165	0.143171
Panel a Classical Sim. 112.5	2	165	0.171754
Panel a Classical Sim. 112.5	3	165	0.0526979
Panel a Classical Sim. 112.5	4	165	0.190556
Panel a Classical Sim. 112.5	0	165.5	0.4439
Panel a Classical Sim. 112.5	1	165.5	0.138594
Panel a Classical Sim. 112.5	2	165.5	0.173036
Panel a Classical Sim. 112.5	3	165.5	0.0529028
Panel a Classical Sim. 112.5	4	165.5	0.191567
Panel a Classical Sim. 112.5	0	166	0.447086
Panel a Classical Sim. 112.5	1	166	0.132603
Panel a Classical Sim. 112.5	2	166	0.174791
Panel a Classical Sim. 112.5	3	166	0.0529904
Panel a Classical Sim. 112.5	4	166	0.19253
Panel a Classical Sim. 112.5	0	166.5	0.450787
Panel a Classical Sim. 112.5	1	166.5	0.125883
Panel a Classical Sim. 112.5	2	166.5	0.176913
Panel a Classical Sim. 112.5	3	166.5	0.0529775
Panel a Classical Sim. 112.5	4	166.5	0.19344
Panel a Classical Sim. 112.5	0	167	0.454359
Panel a Classical Sim. 112.5	1	167	0.11918
Panel a Classical Sim. 112.5	2	167	0.179282
Panel a Classical Sim. 112.5	3	167	0.0528835
Panel a Classical Sim. 112.5	4	167	0.194296
Panel a Classical Sim. 112.5	0	167.5	0.45718
Panel a Classical Sim. 112.5	1	167.5	0.113228
Panel a Classical Sim. 112.5	2	167.5	0.181769
Panel a Classical Sim. 112.5	3	167.5	0.0527287
Panel a Classical Sim. 112.5	4	167.5	0.195095
Panel a Classical Sim. 112.5	0	168	0.458705
Panel a Classical Sim. 112.5	1	168	0.108678
Panel a Classical Sim. 112.5	2	168	0.184247
Panel a Classical Sim. 112.5	3	168	0.0525327
Panel a Classical Sim. 112.5	4	168	0.195838
Panel a Classical Sim. 112.5	0	168.5	0.458524
Panel a Classical Sim. 112.5	1	168.5	0.106034
Panel a Classical Sim. 112.5	2	168.5	0.186601
Panel a Classical Sim. 112.5	3	168.5	0.052314
Panel a Classical Sim. 112.5	4	168.5	0.196526
Panel a Classical Sim. 112.5	0	169	0.456408
Panel a Classical Sim. 112.5	1	169	0.105605
Panel a Classical Sim. 112.5	2	169	0.188736
Panel a Classical Sim. 112.5	3	169	0.0520889
Panel a Classical Sim. 112.5	4	169	0.197162
Panel a Classical Sim. 112.5	0	169.5	0.45233
Panel a Classical Sim. 112.5	1	169.5	0.107473
Panel a Classical Sim. 112.5	2	169.5	0.190579
Panel a Classical Sim. 112.5	3	169.5	0.0518707
Panel a Classical Sim. 112.5	4	169.5	0.197748
Panel a Classical Sim. 112.5	0	170	0.446472
Panel a Classical Sim. 112.5	1	170	0.111482
Panel a Classical Sim. 112.5	2	170	0.192088
Panel a Classical Sim. 112.5	3	170	0.0516701
Panel a Classical Sim. 112.5	4	170	0.198287
Panel a Classical Sim. 112.5	0	170.5	0.439211
Panel a Classical Sim. 112.5	1	170.5	0.117261
Panel a Classical Sim. 112.5	2	170.5	0.193249
Panel a Classical Sim. 112.5	3	170.5	0.0514948
Panel a Classical Sim. 112.5	4	170.5	0.198784
Panel a Classical Sim. 112.5	0	171	0.431084
Panel a Classical Sim. 112.5	1	171	0.12425
Panel a Classical Sim. 112.5	2	171	0.194075
Panel a Classical Sim. 112.5	3	171	0.0513497
Panel a Classical Sim. 112.5	4	171	0.199242
Panel a Classical Sim. 112.5	0	171.5	0.422735
Panel a Classical Sim. 112.5	1	171.5	0.131762
Panel a Classical Sim. 112.5	2	171.5	0.194601
Panel a Classical Sim. 112.5	3	171.5	0.0512377
Panel a Classical Sim. 112.5	4	171.5	0.199664
Panel a Classical Sim. 112.5	0	172	0.414857
Panel a Classical Sim. 112.5	1	172	0.139052
Panel a Classical Sim. 112.5	2	172	0.194878
Panel a Classical Sim. 112.5	3	172	0.0511599
Panel a Classical Sim. 112.5	4	172	0.200053
Panel a Classical Sim. 112.5	0	172.5	0.408118
Panel a Classical Sim. 112.5	1	172.5	0.145386
Panel a Classical Sim. 112.5	2	172.5	0.194968
Panel a Classical Sim. 112.5	3	172.5	0.0511164
Panel a Classical Sim. 112.5	4	172.5	0.200411
Panel a Classical Sim. 112.5	0	173	0.403097
Panel a Classical Sim. 112.5	1	173	0.150121
Panel a Classical Sim. 112.5	2	173	0.194935
Panel a Classical Sim. 112.5	3	173	0.0511068
Panel a Classical Sim. 112.5	4	173	0.20074
Panel a Classical Sim. 112.5	0	173.5	0.400224
Panel a Classical Sim. 112.5	1	173.5	0.152769
Panel a Classical Sim. 112.5	2	173.5	0.194838
Panel a Classical Sim. 112.5	3	173.5	0.0511301
Panel a Classical Sim. 112.5	4	173.5	0.201039
Panel a Classical Sim. 112.5	0	174	0.399734
Panel a Classical Sim. 112.5	1	174	0.153048
Panel a Classical Sim. 112.5	2	174	0.194723
Panel a Classical Sim. 112.5	3	174	0.0511858
Panel a Classical Sim. 112.5	4	174	0.201309
Panel a Classical Sim. 112.5	0	174.5	0.401639
Panel a Classical Sim. 112.5	1	174.5	0.150913
Panel a Classical Sim. 112.5	2	174.5	0.194627
Panel a Classical Sim. 112.5	3	174.5	0.0512729
Panel a Classical Sim. 112.5	4	174.5	0.201549
Panel a Classical Sim. 112.5	0	175	0.405724
Panel a Classical Sim. 112.5	1	175	0.146561
Panel a Classical Sim. 112.5	2	175	0.194566
Panel a Classical Sim. 112.5	3	175	0.0513906
Panel a Classical Sim. 112.5	4	175	0.201759
Panel a Classical Sim. 112.5	0	175.5	0.411567
Panel a Classical Sim. 112.5	1	175.5	0.140415
Panel a Classical Sim. 112.5	2	175.5	0.194544
Panel a Classical Sim. 112.5	3	175.5	0.0515376
Panel a Classical Sim. 112.5	4	175.5	0.201937
Panel a Classical Sim. 112.5	0	176	0.418572
Panel a Classical Sim. 112.5	1	176	0.13308
Panel a Classical Sim. 112.5	2	176	0.194552
Panel a Classical Sim. 112.5	3	176	0.0517118
Panel a Classical Sim. 112.5	4	176	0.202084
Panel a Classical Sim. 112.5	0	176.5	0.426033
Panel a Classical Sim. 112.5	1	176.5	0.125286
Panel a Classical Sim. 112.5	2	176.5	0.194571
Panel a Classical Sim. 112.5	3	176.5	0.0519102
Panel a Classical Sim. 112.5	4	176.5	0.202199
Panel a Classical Sim. 112.5	0	177	0.433196
Panel a Classical Sim. 112.5	1	177	0.117809
Panel a Classical Sim. 112.5	2	177	0.194584
Panel a Classical Sim. 112.5	3	177	0.0521282
Panel a Classical Sim. 112.5	4	177	0.202283
Panel a Classical Sim. 112.5	0	177.5	0.439331
Panel a Classical Sim. 112.5	1	177.5	0.111399
Panel a Classical Sim. 112.5	2	177.5	0.194573
Panel a Classical Sim. 112.5	3	177.5	0.0523597
Panel a Classical Sim. 112.5	4	177.5	0.202337
Panel a Classical Sim. 112.5	0	178	0.443807
Panel a Classical Sim. 112.5	1	178	0.106701
Panel a Classical Sim. 112.5	2	178	0.194534
Panel a Classical Sim. 112.5	3	178	0.0525969
Panel a Classical Sim. 112.5	4	178	0.202361
Panel a Classical Sim. 112.5	0	178.5	0.446147
Panel a Classical Sim. 112.5	1	178.5	0.104192
Panel a Classical Sim. 112.5	2	178.5	0.194474
Panel a Classical Sim. 112.5	3	178.5	0.0528304
Panel a Classical Sim. 112.5	4	178.5	0.202357
Panel a Classical Sim. 112.5	0	179	0.446071
Panel a Classical Sim. 112.5	1	179	0.104132
Panel a Classical Sim. 112.5	2	179	0.19442
Panel a Classical Sim. 112.5	3	179	0.0530498
Panel a Classical Sim. 112.5	4	179	0.202327
Panel a Classical Sim. 112.5	0	179.5	0.443524
Panel a Classical Sim. 112.5	1	179.5	0.106543
Panel a Classical Sim. 112.5	2	179.5	0.194416
Panel a Classical Sim. 112.5	3	179.5	0.0532442
Panel a Classical Sim. 112.5	4	179.5	0.202273
Panel a Classical Sim. 112.5	0	180	0.438673
Panel a Classical Sim. 112.5	1	180	0.111205
Panel a Classical Sim. 112.5	2	180	0.194523
Panel a Classical Sim. 112.5	3	180	0.0534027
Panel a Classical Sim. 112.5	4	180	0.202196
Panel a Classical Sim. 112.5	0	180.5	0.43189
Panel a Classical Sim. 112.5	1	180.5	0.117681
Panel a Classical Sim. 112.5	2	180.5	0.194816
Panel a Classical Sim. 112.5	3	180.5	0.0535156
Panel a Classical Sim. 112.5	4	180.5	0.202097
Panel a Classical Sim. 112.5	0	181	0.423707
Panel a Classical Sim. 112.5	1	181	0.125362
Panel a Classical Sim. 112.5	2	181	0.195377
Panel a Classical Sim. 112.5	3	181	0.053575
Panel a Classical Sim. 112.5	4	181	0.201978
Panel a Classical Sim. 112.5	0	181.5	0.414766
Panel a Classical Sim. 112.5	1	181.5	0.13353
Panel a Classical Sim. 112.5	2	181.5	0.19629
Panel a Classical Sim. 112.5	3	181.5	0.0535756
Panel a Classical Sim. 112.5	4	181.5	0.201838
Panel a Classical Sim. 112.5	0	182	0.405751
Panel a Classical Sim. 112.5	1	182	0.141428
Panel a Classical Sim. 112.5	2	182	0.197629
Panel a Classical Sim. 112.5	3	182	0.0535155
Panel a Classical Sim. 112.5	4	182	0.201677
Panel a Classical Sim. 112.5	0	182.5	0.39732
Panel a Classical Sim. 112.5	1	182.5	0.148332
Panel a Classical Sim. 112.5	2	182.5	0.199456
Panel a Classical Sim. 112.5	3	182.5	0.0533964
Panel a Classical Sim. 112.5	4	182.5	0.201495
Panel a Classical Sim. 112.5	0	183	0.390046
Panel a Classical Sim. 112.5	1	183	0.153629
Panel a Classical Sim. 112.5	2	183	0.201809
Panel a Classical Sim. 112.5	3	183	0.0532238
Panel a Classical Sim. 112.5	4	183	0.201292
Panel a Classical Sim. 112.5	0	183.5	0.384362
Panel a Classical Sim. 112.5	1	183.5	0.156864
Panel a Classical Sim. 112.5	2	183.5	0.204699
Panel a Classical Sim. 112.5	3	183.5	0.0530067
Panel a Classical Sim. 112.5	4	183.5	0.201068
Panel a Classical Sim. 112.5	0	184	0.380523
Panel a Classical Sim. 112.5	1	184	0.157791
Panel a Classical Sim. 112.5	2	184	0.208106
Panel a Classical Sim. 112.5	3	184	0.0527571
Panel a Classical Sim. 112.5	4	184	0.200823
Panel a Classical Sim. 112.5	0	184.5	0.378588
Panel a Classical Sim. 112.5	1	184.5	0.156386
Panel a Classical Sim. 112.5	2	184.5	0.211978
Panel a Classical Sim. 112.5	3	184.5	0.0524891
Panel a Classical Sim. 112.5	4	184.5	0.200558
Panel a Classical Sim. 112.5	0	185	0.378419
Panel a Classical Sim. 112.5	1	185	0.152851
Panel a Classical Sim. 112.5	2	185	0.216234
Panel a Classical Sim. 112.5	3	185	0.0522181
Panel a Classical Sim. 112.5	4	185	0.200278
Panel a Classical Sim. 112.5	0	185.5	0.379703
Panel a Classical Sim. 112.5	1	185.5	0.147588
Panel a Classical Sim. 112.5	2	185.5	0.220764
Panel a Classical Sim. 112.5	3	185.5	0.0519591
Panel a Classical Sim. 112.5	4	185.5	0.199986
Panel a Classical Sim. 112.5	0	186	0.381984
Panel a Classical Sim. 112.5	1	186	0.141159
Panel a Classical Sim. 112.5	2	186	0.225442
Panel a Classical Sim. 112.5	3	186	0.0517259
Panel a Classical Sim. 112.5	4	186	0.199688
Panel a Classical Sim. 112.5	0	186.5	0.384719
Panel a Classical Sim. 112.5	1	186.5	0.134229
Panel a Classical Sim. 112.5	2	186.5	0.23013
Panel a Classical Sim. 112.5	3	186.5	0.0515298
Panel a Classical Sim. 112.5	4	186.5	0.199393
Panel a Classical Sim. 112.5	0	187	0.387327
Panel a Classical Sim. 112.5	1	187	0.127499
Panel a Classical Sim. 112.5	2	187	0.234686
Panel a Classical Sim. 112.5	3	187	0.0513783
Panel a Classical Sim. 112.5	4	187	0.199109
Panel a Classical Sim. 112.5	0	187.5	0.389257
Panel a Classical Sim. 112.5	1	187.5	0.121643
Panel a Classical Sim. 112.5	2	187.5	0.238977
Panel a Classical Sim. 112.5	3	187.5	0.0512748
Panel a Classical Sim. 112.5	4	187.5	0.198848
Panel a Classical Sim. 112.5	0	188	0.390038
Panel a Classical Sim. 112.5	1	188	0.117237
Panel a Classical Sim. 112.5	2	188	0.242885
Panel a Classical Sim. 112.5	3	188	0.051218
Panel a Classical Sim. 112.5	4	188	0.198622
Panel a Classical Sim. 112.5	0	188.5	0.389327
Panel a Classical Sim. 112.5	1	188.5	0.114713
Panel a Classical Sim. 112.5	2	188.5	0.246315
Panel a Classical Sim. 112.5	3	188.5	0.0512018
Panel a Classical Sim. 112.5	4	188.5	0.198443
Panel a Classical Sim. 112.5	0	189	0.386948
Panel a Classical Sim. 112.5	1	189	0.11431
Panel a Classical Sim. 112.5	2	189	0.249201
Panel a Classical Sim. 112.5	3	189	0.0512159
Panel a Classical Sim. 112.5	4	189	0.198325
Panel a Classical Sim. 112.5	0	189.5	0.382903
Panel a Classical Sim. 112.5	1	189.5	0.116061
Panel a Classical Sim. 112.5	2	189.5	0.251511
Panel a Classical Sim. 112.5	3	189.5	0.0512466
Panel a Classical Sim. 112.5	4	189.5	0.198278
Panel a Classical Sim. 112.5	0	190	0.377377
Panel a Classical Sim. 112.5	1	190	0.119787
Panel a Classical Sim. 112.5	2	190	0.253243
Panel a Classical Sim. 112.5	3	190	0.0512776
Panel a Classical Sim. 112.5	4	190	0.198315
Panel a Classical Sim. 112.5	0	190.5	0.370719
Panel a Classical Sim. 112.5	1	190.5	0.125119
Panel a Classical Sim. 112.5	2	190.5	0.254425
Panel a Classical Sim. 112.5	3	190.5	0.0512918
Panel a Classical Sim. 112.5	4	190.5	0.198446
Panel a Classical Sim. 112.5	0	191	0.363406
Panel a Classical Sim. 112.5	1	191	0.131533
Panel a Classical Sim. 112.5	2	191	0.255113
Panel a Classical Sim. 112.5	3	191	0.0512721
Panel a Classical Sim. 112.5	4	191	0.198676
Panel a Classical Sim. 112.5	0	191.5	0.355998
Panel a Classical Sim. 112.5	1	191.5	0.138406
Panel a Classical Sim. 112.5	2	191.5	0.25538
Panel a Classical Sim. 112.5	3	191.5	0.0512035
Panel a Classical Sim. 112.5	4	191.5	0.199012
Panel a Classical Sim. 112.5	0	192	0.349082
Panel a Classical Sim. 112.5	1	192	0.145076
Panel a Classical Sim. 112.5	2	192	0.255312
Panel a Classical Sim. 112.5	3	192	0.0510742
Panel a Classical Sim. 112.5	4	192	0.199455
Panel a Classical Sim. 112.5	0	192.5	0.343211
Panel a Classical Sim. 112.5	1	192.5	0.150909
Panel a Classical Sim. 112.5	2	192.5	0.254998
Panel a Classical Sim. 112.5	3	192.5	0.0508765
Panel a Classical Sim. 112.5	4	192.5	0.200005
Panel a Classical Sim. 112.5	0	193	0.338848
Panel a Classical Sim. 112.5	1	193	0.155365
Panel a Classical Sim. 112.5	2	193	0.254522
Panel a Classical Sim. 112.5	3	193	0.0506077
Panel a Classical Sim. 112.5	4	193	0.200658
Panel a Classical Sim. 112.5	0	193.5	0.33632
Panel a Classical Sim. 112.5	1	193.5	0.158046
Panel a Classical Sim. 112.5	2	193.5	0.253956
Panel a Classical Sim. 112.5	3	193.5	0.0502706
Panel a Classical Sim. 112.5	4	193.5	0.201407
Panel a Classical Sim. 112.5	0	194	0.335781
Panel a Classical Sim. 112.5	1	194	0.158744
Panel a Classical Sim. 112.5	2	194	0.253355
Panel a Classical Sim. 112.5	3	194	0.0498735
Panel a Classical Sim. 112.5	4	194	0.202245
Panel a Classical Sim. 112.5	0	194.5	0.337197
Panel a Classical Sim. 112.5	1	194.5	0.157457
Panel a Classical Sim. 112.5	2	194.5	0.252754
Panel a Classical Sim. 112.5	3	194.5	0.0494294
Panel a Classical Sim. 112.5	4	194.5	0.203163
Panel a Classical Sim. 112.5	0	195	0.340341
Panel a Classical Sim. 112.5	1	195	0.154391
Panel a Classical Sim. 112.5	2	195	0.252166
Panel a Classical Sim. 112.5	3	195	0.0489552
Panel a Classical Sim. 112.5	4	195	0.204148
Panel a Classical Sim. 112.5	0	195.5	0.344819
Panel a Classical Sim. 112.5	1	195.5	0.149938
Panel a Classical Sim. 112.5	2	195.5	0.251582
Panel a Classical Sim. 112.5	3	195.5	0.0484709
Panel a Classical Sim. 112.5	4	195.5	0.205189
Panel a Classical Sim. 112.5	0	196	0.350104
Panel a Classical Sim. 112.5	1	196	0.144642
Panel a Classical Sim. 112.5	2	196	0.250981
Panel a Classical Sim. 112.5	3	196	0.0479979
Panel a Classical Sim. 112.5	4	196	0.206275
Panel a Classical Sim. 112.5	0	196.5	0.355585
Panel a Classical Sim. 112.5	1	196.5	0.139133
Panel a Classical Sim. 112.5	2	196.5	0.250329
Panel a Classical Sim. 112.5	3	196.5	0.0475577
Panel a Classical Sim. 112.5	4	196.5	0.207395
Panel a Classical Sim. 112.5	0	197	0.360631
Panel a Classical Sim. 112.5	1	197	0.134073
Panel a Classical Sim. 112.5	2	197	0.249587
Panel a Classical Sim. 112.5	3	197	0.0471703
Panel a Classical Sim. 112.5	4	197	0.208539
Panel a Classical Sim. 112.5	0	197.5	0.364649
Panel a Classical Sim. 112.5	1	197.5	0.130081
Panel a Classical Sim. 112.5	2	197.5	0.248719
Panel a Classical Sim. 112.5	3	197.5	0.0468533
Panel a Classical Sim. 112.5	4	197.5	0.209697
Panel a Classical Sim. 112.5	0	198	0.367142
Panel a Classical Sim. 112.5	1	198	0.127673
Panel a Classical Sim. 112.5	2	198	0.247702
Panel a Classical Sim. 112.5	3	198	0.0466202
Panel a Classical Sim. 112.5	4	198	0.210862
Panel a Classical Sim. 112.5	0	198.5	0.367762
Panel a Classical Sim. 112.5	1	198.5	0.127203
Panel a Classical Sim. 112.5	2	198.5	0.246525
Panel a Classical Sim. 112.5	3	198.5	0.0464802
Panel a Classical Sim. 112.5	4	198.5	0.212029
Panel a Classical Sim. 112.5	0	199	0.36634
Panel a Classical Sim. 112.5	1	199	0.128833
Panel a Classical Sim. 112.5	2	199	0.245197
Panel a Classical Sim. 112.5	3	199	0.0464377
Panel a Classical Sim. 112.5	4	199	0.213192
Panel a Classical Sim. 112.5	0	199.5	0.362902
Panel a Classical Sim. 112.5	1	199.5	0.132508
Panel a Classical Sim. 112.5	2	199.5	0.243749
Panel a Classical Sim. 112.5	3	199.5	0.0464924
[truncated: 2,006 more rows]

## Sheet: Panel a Classical Sim. 50fs
panel	x	y	z
Panel a Classical Sim. 50fs	0	0	1
Panel a Classical Sim. 50fs	1	0	0
Panel a Classical Sim. 50fs	2	0	0
Panel a Classical Sim. 50fs	3	0	0
Panel a Classical Sim. 50fs	4	0	0
Panel a Classical Sim. 50fs	0	0.5	0.997799
Panel a Classical Sim. 50fs	1	0.5	0.00219952
Panel a Classical Sim. 50fs	2	0.5	1.2239e-06
Panel a Classical Sim. 50fs	3	0.5	3.02041e-10
Panel a Classical Sim. 50fs	4	0.5	4.19024e-14
Panel a Classical Sim. 50fs	0	1	0.9914
Panel a Classical Sim. 50fs	1	1	0.00858023
Panel a Classical Sim. 50fs	2	1	1.93079e-05
Panel a Classical Sim. 50fs	3	1	1.91481e-08
Panel a Classical Sim. 50fs	4	1	1.06556e-11
Panel a Classical Sim. 50fs	0	1.5	0.981391
Panel a Classical Sim. 50fs	1	1.5	0.0185132
Panel a Classical Sim. 50fs	2	1.5	9.549e-05
Panel a Classical Sim. 50fs	3	1.5	2.14762e-07
Panel a Classical Sim. 50fs	4	1.5	2.70194e-10
Panel a Classical Sim. 50fs	0	2	0.968678
Panel a Classical Sim. 50fs	1	2	0.0310282
Panel a Classical Sim. 50fs	2	2	0.000292089
Panel a Classical Sim. 50fs	3	2	1.1809e-06
Panel a Classical Sim. 50fs	4	2	2.65912e-09
Panel a Classical Sim. 50fs	0	2.5	0.954392
Panel a Classical Sim. 50fs	1	2.5	0.0449197
Panel a Classical Sim. 50fs	2	2.5	0.000683725
Panel a Classical Sim. 50fs	3	2.5	4.38147e-06
Panel a Classical Sim. 50fs	4	2.5	1.55505e-08
Panel a Classical Sim. 50fs	0	3	0.939765
Panel a Classical Sim. 50fs	1	3	0.0588753
Panel a Classical Sim. 50fs	2	3	0.0013466
Panel a Classical Sim. 50fs	3	3	1.26467e-05
Panel a Classical Sim. 50fs	4	3	6.53273e-08
Panel a Classical Sim. 50fs	0	3.5	0.926009
Panel a Classical Sim. 50fs	1	3.5	0.071613
Panel a Classical Sim. 50fs	2	3.5	0.00234709
Panel a Classical Sim. 50fs	3	3.5	3.06371e-05
Panel a Classical Sim. 50fs	4	3.5	2.18144e-07
Panel a Classical Sim. 50fs	0	4	0.914194
Panel a Classical Sim. 50fs	1	4	0.0820093
Panel a Classical Sim. 50fs	2	4	0.00373114
Panel a Classical Sim. 50fs	3	4	6.51781e-05
Panel a Classical Sim. 50fs	4	4	6.15083e-07
Panel a Classical Sim. 50fs	0	4.5	0.90515
Panel a Classical Sim. 50fs	1	4.5	0.0892072
Panel a Classical Sim. 50fs	2	4.5	0.0055155
Panel a Classical Sim. 50fs	3	4.5	0.000125379
Panel a Classical Sim. 50fs	4	4.5	1.52262e-06
Panel a Classical Sim. 50fs	0	5	0.899391
Panel a Classical Sim. 50fs	1	5	0.0927008
Panel a Classical Sim. 50fs	2	5	0.00768199
Panel a Classical Sim. 50fs	3	5	0.00022247
Panel a Classical Sim. 50fs	4	5	3.39837e-06
Panel a Classical Sim. 50fs	0	5.5	0.897097
Panel a Classical Sim. 50fs	1	5.5	0.092351
Panel a Classical Sim. 50fs	2	5.5	0.0101756
Panel a Classical Sim. 50fs	3	5.5	0.000369328
Panel a Classical Sim. 50fs	4	5.5	6.96981e-06
Panel a Classical Sim. 50fs	0	6	0.898098
Panel a Classical Sim. 50fs	1	6	0.0884025
Panel a Classical Sim. 50fs	2	6	0.0129061
Panel a Classical Sim. 50fs	3	6	0.000579686
Panel a Classical Sim. 50fs	4	6	1.33208e-05
Panel a Classical Sim. 50fs	0	6.5	0.901917
Panel a Classical Sim. 50fs	1	6.5	0.0814382
Panel a Classical Sim. 50fs	2	6.5	0.015754
Panel a Classical Sim. 50fs	3	6.5	0.000867083
Panel a Classical Sim. 50fs	4	6.5	2.39787e-05
Panel a Classical Sim. 50fs	0	7	0.907826
Panel a Classical Sim. 50fs	1	7	0.0723104
Panel a Classical Sim. 50fs	2	7	0.0185787
Panel a Classical Sim. 50fs	3	7	0.00124361
Panel a Classical Sim. 50fs	4	7	4.09919e-05
Panel a Classical Sim. 50fs	0	7.5	0.914937
Panel a Classical Sim. 50fs	1	7.5	0.0620471
Panel a Classical Sim. 50fs	2	7.5	0.0212302
Panel a Classical Sim. 50fs	3	7.5	0.0017186
Panel a Classical Sim. 50fs	4	7.5	6.69888e-05
Panel a Classical Sim. 50fs	0	8	0.922285
Panel a Classical Sim. 50fs	1	8	0.0517461
Panel a Classical Sim. 50fs	2	8	0.0235663
Panel a Classical Sim. 50fs	3	8	0.00229729
Panel a Classical Sim. 50fs	4	8	0.000105204
Panel a Classical Sim. 50fs	0	8.5	0.928929
Panel a Classical Sim. 50fs	1	8.5	0.0424794
Panel a Classical Sim. 50fs	2	8.5	0.0254524
Panel a Classical Sim. 50fs	3	8.5	0.00297975
Panel a Classical Sim. 50fs	4	8.5	0.000159468
Panel a Classical Sim. 50fs	0	9	0.934048
Panel a Classical Sim. 50fs	1	9	0.0351737
Panel a Classical Sim. 50fs	2	9	0.0267837
Panel a Classical Sim. 50fs	3	9	0.00376004
Panel a Classical Sim. 50fs	4	9	0.000234142
Panel a Classical Sim. 50fs	0	9.5	0.937006
Panel a Classical Sim. 50fs	1	9.5	0.0305426
Panel a Classical Sim. 50fs	2	9.5	0.0274915
Panel a Classical Sim. 50fs	3	9.5	0.00462581
Panel a Classical Sim. 50fs	4	9.5	0.000334009
Panel a Classical Sim. 50fs	0	10	0.937406
Panel a Classical Sim. 50fs	1	10	0.0290215
Panel a Classical Sim. 50fs	2	10	0.0275498
Panel a Classical Sim. 50fs	3	10	0.00555831
Panel a Classical Sim. 50fs	4	10	0.000464108
Panel a Classical Sim. 50fs	0	10.5	0.935128
Panel a Classical Sim. 50fs	1	10.5	0.030732
Panel a Classical Sim. 50fs	2	10.5	0.0269777
Panel a Classical Sim. 50fs	3	10.5	0.00653297
Panel a Classical Sim. 50fs	4	10.5	0.000629511
Panel a Classical Sim. 50fs	0	11	0.930328
Panel a Classical Sim. 50fs	1	11	0.0354758
Panel a Classical Sim. 50fs	2	11	0.0258386
Panel a Classical Sim. 50fs	3	11	0.00752208
Panel a Classical Sim. 50fs	4	11	0.000835081
Panel a Classical Sim. 50fs	0	11.5	0.92343
Panel a Classical Sim. 50fs	1	11.5	0.0427566
Panel a Classical Sim. 50fs	2	11.5	0.0242358
Panel a Classical Sim. 50fs	3	11.5	0.00849226
Panel a Classical Sim. 50fs	4	11.5	0.00108518
Panel a Classical Sim. 50fs	0	12	0.915076
Panel a Classical Sim. 50fs	1	12	0.0518274
Panel a Classical Sim. 50fs	2	12	0.0223035
Panel a Classical Sim. 50fs	3	12	0.00940985
Panel a Classical Sim. 50fs	4	12	0.0013834
Panel a Classical Sim. 50fs	0	12.5	0.906065
Panel a Classical Sim. 50fs	1	12.5	0.0617614
Panel a Classical Sim. 50fs	2	12.5	0.020199
Panel a Classical Sim. 50fs	3	12.5	0.0102418
Panel a Classical Sim. 50fs	4	12.5	0.00173225
Panel a Classical Sim. 50fs	0	13	0.897284
Panel a Classical Sim. 50fs	1	13	0.0715381
Panel a Classical Sim. 50fs	2	13	0.0180871
Panel a Classical Sim. 50fs	3	13	0.0109581
Panel a Classical Sim. 50fs	4	13	0.00213295
Panel a Classical Sim. 50fs	0	13.5	0.889617
Panel a Classical Sim. 50fs	1	13.5	0.0801397
Panel a Classical Sim. 50fs	2	13.5	0.0161242
Panel a Classical Sim. 50fs	3	13.5	0.0115337
Panel a Classical Sim. 50fs	4	13.5	0.0025852
Panel a Classical Sim. 50fs	0	14	0.883864
Panel a Classical Sim. 50fs	1	14	0.0866484
Panel a Classical Sim. 50fs	2	14	0.0144499
Panel a Classical Sim. 50fs	3	14	0.0119504
Panel a Classical Sim. 50fs	4	14	0.00308709
Panel a Classical Sim. 50fs	0	14.5	0.880656
Panel a Classical Sim. 50fs	1	14.5	0.0903373
Panel a Classical Sim. 50fs	2	14.5	0.0131734
Panel a Classical Sim. 50fs	3	14.5	0.0121982
Panel a Classical Sim. 50fs	4	14.5	0.00363544
Panel a Classical Sim. 50fs	0	15	0.880389
Panel a Classical Sim. 50fs	1	15	0.0907455
Panel a Classical Sim. 50fs	2	15	0.0123648
Panel a Classical Sim. 50fs	3	15	0.0122758
Panel a Classical Sim. 50fs	4	15	0.00422515
Panel a Classical Sim. 50fs	0	15.5	0.88318
Panel a Classical Sim. 50fs	1	15.5	0.0877305
Panel a Classical Sim. 50fs	2	15.5	0.0120492
Panel a Classical Sim. 50fs	3	15.5	0.0121914
Panel a Classical Sim. 50fs	4	15.5	0.004849
Panel a Classical Sim. 50fs	0	16	0.888842
Panel a Classical Sim. 50fs	1	16	0.0814914
Panel a Classical Sim. 50fs	2	16	0.0122053
Panel a Classical Sim. 50fs	3	16	0.0119618
Panel a Classical Sim. 50fs	4	16	0.00549964
Panel a Classical Sim. 50fs	0	16.5	0.896883
Panel a Classical Sim. 50fs	1	16.5	0.0725695
Panel a Classical Sim. 50fs	2	16.5	0.0127675
Panel a Classical Sim. 50fs	3	16.5	0.011611
Panel a Classical Sim. 50fs	4	16.5	0.00616859
Panel a Classical Sim. 50fs	0	17	0.906569
Panel a Classical Sim. 50fs	1	17	0.0617816
Panel a Classical Sim. 50fs	2	17	0.0136332
Panel a Classical Sim. 50fs	3	17	0.0111705
Panel a Classical Sim. 50fs	4	17	0.00684596
Panel a Classical Sim. 50fs	0	17.5	0.916964
Panel a Classical Sim. 50fs	1	17.5	0.050167
Panel a Classical Sim. 50fs	2	17.5	0.0146723
Panel a Classical Sim. 50fs	3	17.5	0.0106747
Panel a Classical Sim. 50fs	4	17.5	0.0075222
Panel a Classical Sim. 50fs	0	18	0.927031
Panel a Classical Sim. 50fs	1	18	0.0388823
Panel a Classical Sim. 50fs	2	18	0.015741
Panel a Classical Sim. 50fs	3	18	0.0101582
Panel a Classical Sim. 50fs	4	18	0.00818797
Panel a Classical Sim. 50fs	0	18.5	0.935726
Panel a Classical Sim. 50fs	1	18.5	0.0290885
Panel a Classical Sim. 50fs	2	18.5	0.0166952
Panel a Classical Sim. 50fs	3	18.5	0.00965551
Panel a Classical Sim. 50fs	4	18.5	0.00883454
Panel a Classical Sim. 50fs	0	19	0.942117
Panel a Classical Sim. 50fs	1	19	0.0218249
Panel a Classical Sim. 50fs	2	19	0.0174065
Panel a Classical Sim. 50fs	3	19	0.00919775
Panel a Classical Sim. 50fs	4	19	0.00945419
Panel a Classical Sim. 50fs	0	19.5	0.945473
Panel a Classical Sim. 50fs	1	19.5	0.0179044
Panel a Classical Sim. 50fs	2	19.5	0.017771
Panel a Classical Sim. 50fs	3	19.5	0.00881064
Panel a Classical Sim. 50fs	4	19.5	0.0100404
Panel a Classical Sim. 50fs	0	20	0.945354
Panel a Classical Sim. 50fs	1	20	0.017818
Panel a Classical Sim. 50fs	2	20	0.0177264
Panel a Classical Sim. 50fs	3	20	0.00851298
Panel a Classical Sim. 50fs	4	20	0.0105883
Panel a Classical Sim. 50fs	0	20.5	0.941657
Panel a Classical Sim. 50fs	1	20.5	0.0216799
Panel a Classical Sim. 50fs	2	20.5	0.0172531
Panel a Classical Sim. 50fs	3	20.5	0.00831577
Panel a Classical Sim. 50fs	4	20.5	0.0110943
Panel a Classical Sim. 50fs	0	21	0.934637
Panel a Classical Sim. 50fs	1	21	0.0292066
Panel a Classical Sim. 50fs	2	21	0.016378
Panel a Classical Sim. 50fs	3	21	0.008222
Panel a Classical Sim. 50fs	4	21	0.0115566
Panel a Classical Sim. 50fs	0	21.5	0.924887
Panel a Classical Sim. 50fs	1	21.5	0.0397406
Panel a Classical Sim. 50fs	2	21.5	0.0151699
Panel a Classical Sim. 50fs	3	21.5	0.00822704
Panel a Classical Sim. 50fs	4	21.5	0.0119751
Panel a Classical Sim. 50fs	0	22	0.913277
Panel a Classical Sim. 50fs	1	22	0.0523176
Panel a Classical Sim. 50fs	2	22	0.0137352
Panel a Classical Sim. 50fs	3	22	0.00831969
Panel a Classical Sim. 50fs	4	22	0.0123509
Panel a Classical Sim. 50fs	0	22.5	0.900861
Panel a Classical Sim. 50fs	1	22.5	0.0657637
Panel a Classical Sim. 50fs	2	22.5	0.0122054
Panel a Classical Sim. 50fs	3	22.5	0.00848377
Panel a Classical Sim. 50fs	4	22.5	0.0126863
Panel a Classical Sim. 50fs	0	23	0.888772
Panel a Classical Sim. 50fs	1	23	0.0788188
Panel a Classical Sim. 50fs	2	23	0.0107242
Panel a Classical Sim. 50fs	3	23	0.0087
Panel a Classical Sim. 50fs	4	23	0.0129846
Panel a Classical Sim. 50fs	0	23.5	0.878101
Panel a Classical Sim. 50fs	1	23.5	0.0902689
Panel a Classical Sim. 50fs	2	23.5	0.00943259
Panel a Classical Sim. 50fs	3	23.5	0.00894804
Panel a Classical Sim. 50fs	4	23.5	0.0132499
Panel a Classical Sim. 50fs	0	24	0.869779
Panel a Classical Sim. 50fs	1	24	0.0990722
Panel a Classical Sim. 50fs	2	24	0.00845418
Panel a Classical Sim. 50fs	3	24	0.00920851
Panel a Classical Sim. 50fs	4	24	0.0134864
Panel a Classical Sim. 50fs	0	24.5	0.864487
Panel a Classical Sim. 50fs	1	24.5	0.104467
Panel a Classical Sim. 50fs	2	24.5	0.00788339
Panel a Classical Sim. 50fs	3	24.5	0.0094647
Panel a Classical Sim. 50fs	4	24.5	0.0136987
Panel a Classical Sim. 50fs	0	25	0.862585
Panel a Classical Sim. 50fs	1	25	0.106043
Panel a Classical Sim. 50fs	2	25	0.00777602
Panel a Classical Sim. 50fs	3	25	0.00970397
Panel a Classical Sim. 50fs	4	25	0.0138913
Panel a Classical Sim. 50fs	0	25.5	0.864085
Panel a Classical Sim. 50fs	1	25.5	0.103784
Panel a Classical Sim. 50fs	2	25.5	0.00814425
Panel a Classical Sim. 50fs	3	25.5	0.00991855
Panel a Classical Sim. 50fs	4	25.5	0.0140685
Panel a Classical Sim. 50fs	0	26	0.868648
Panel a Classical Sim. 50fs	1	26	0.0980556
Panel a Classical Sim. 50fs	2	26	0.00895611
Panel a Classical Sim. 50fs	3	26	0.0101058
Panel a Classical Sim. 50fs	4	26	0.0142341
Panel a Classical Sim. 50fs	0	26.5	0.875637
Panel a Classical Sim. 50fs	1	26.5	0.0895641
Panel a Classical Sim. 50fs	2	26.5	0.0101393
Panel a Classical Sim. 50fs	3	26.5	0.0102679
Panel a Classical Sim. 50fs	4	26.5	0.0143919
Panel a Classical Sim. 50fs	0	27	0.884178
Panel a Classical Sim. 50fs	1	27	0.0792768
Panel a Classical Sim. 50fs	2	27	0.0115894
Panel a Classical Sim. 50fs	3	27	0.0104109
Panel a Classical Sim. 50fs	4	27	0.0145449
Panel a Classical Sim. 50fs	0	27.5	0.893262
Panel a Classical Sim. 50fs	1	27.5	0.0683183
Panel a Classical Sim. 50fs	2	27.5	0.0131805
Panel a Classical Sim. 50fs	3	27.5	0.0105436
Panel a Classical Sim. 50fs	4	27.5	0.0146961
Panel a Classical Sim. 50fs	0	28	0.901841
Panel a Classical Sim. 50fs	1	28	0.0578566
Panel a Classical Sim. 50fs	2	28	0.0147783
Panel a Classical Sim. 50fs	3	28	0.0106759
Panel a Classical Sim. 50fs	4	28	0.014848
Panel a Classical Sim. 50fs	0	28.5	0.908941
Panel a Classical Sim. 50fs	1	28.5	0.0489847
Panel a Classical Sim. 50fs	2	28.5	0.0162535
Panel a Classical Sim. 50fs	3	28.5	0.0108175
Panel a Classical Sim. 50fs	4	28.5	0.0150031
Panel a Classical Sim. 50fs	0	29	0.913747
Panel a Classical Sim. 50fs	1	29	0.0426184
Panel a Classical Sim. 50fs	2	29	0.0174948
Panel a Classical Sim. 50fs	3	29	0.010976
Panel a Classical Sim. 50fs	4	29	0.0151636
Panel a Classical Sim. 50fs	0	29.5	0.915673
Panel a Classical Sim. 50fs	1	29.5	0.0394202
Panel a Classical Sim. 50fs	2	29.5	0.0184191
Panel a Classical Sim. 50fs	3	29.5	0.0111557
Panel a Classical Sim. 50fs	4	29.5	0.0153315
Panel a Classical Sim. 50fs	0	30	0.914433
Panel a Classical Sim. 50fs	1	30	0.0397209
Panel a Classical Sim. 50fs	2	30	0.0189798
Panel a Classical Sim. 50fs	3	30	0.0113571
Panel a Classical Sim. 50fs	4	30	0.0155088
Panel a Classical Sim. 50fs	0	30.5	0.910043
Panel a Classical Sim. 50fs	1	30.5	0.0435136
Panel a Classical Sim. 50fs	2	30.5	0.0191701
Panel a Classical Sim. 50fs	3	30.5	0.0115761
Panel a Classical Sim. 50fs	4	30.5	0.0156974
Panel a Classical Sim. 50fs	0	31	0.902817
Panel a Classical Sim. 50fs	1	31	0.0504567
Panel a Classical Sim. 50fs	2	31	0.0190232
Panel a Classical Sim. 50fs	3	31	0.0118044
Panel a Classical Sim. 50fs	4	31	0.0158988
Panel a Classical Sim. 50fs	0	31.5	0.893337
Panel a Classical Sim. 50fs	1	31.5	0.0599103
Panel a Classical Sim. 50fs	2	31.5	0.0186086
Panel a Classical Sim. 50fs	3	31.5	0.0120299
Panel a Classical Sim. 50fs	4	31.5	0.0161144
Panel a Classical Sim. 50fs	0	32	0.882392
Panel a Classical Sim. 50fs	1	32	0.0710004
Panel a Classical Sim. 50fs	2	32	0.0180243
Panel a Classical Sim. 50fs	3	32	0.0122379
Panel a Classical Sim. 50fs	4	32	0.016345
Panel a Classical Sim. 50fs	0	32.5	0.870907
Panel a Classical Sim. 50fs	1	32.5	0.0827024
Panel a Classical Sim. 50fs	2	32.5	0.0173874
Panel a Classical Sim. 50fs	3	32.5	0.0124125
Panel a Classical Sim. 50fs	4	32.5	0.0165911
Panel a Classical Sim. 50fs	0	33	0.859851
Panel a Classical Sim. 50fs	1	33	0.0939364
Panel a Classical Sim. 50fs	2	33	0.0168216
Panel a Classical Sim. 50fs	3	33	0.0125382
Panel a Classical Sim. 50fs	4	33	0.0168524
Panel a Classical Sim. 50fs	0	33.5	0.850159
Panel a Classical Sim. 50fs	1	33.5	0.103667
Panel a Classical Sim. 50fs	2	33.5	0.016445
Panel a Classical Sim. 50fs	3	33.5	0.0126013
Panel a Classical Sim. 50fs	4	33.5	0.0171281
Panel a Classical Sim. 50fs	0	34	0.842636
Panel a Classical Sim. 50fs	1	34	0.110997
Panel a Classical Sim. 50fs	2	34	0.0163588
Panel a Classical Sim. 50fs	3	34	0.0125916
Panel a Classical Sim. 50fs	4	34	0.0174164
Panel a Classical Sim. 50fs	0	34.5	0.837895
Panel a Classical Sim. 50fs	1	34.5	0.11525
Panel a Classical Sim. 50fs	2	34.5	0.016636
Panel a Classical Sim. 50fs	3	34.5	0.0125037
Panel a Classical Sim. 50fs	4	34.5	0.0177153
Panel a Classical Sim. 50fs	0	35	0.836293
Panel a Classical Sim. 50fs	1	35	0.116033
Panel a Classical Sim. 50fs	2	35	0.0173148
Panel a Classical Sim. 50fs	3	35	0.0123372
Panel a Classical Sim. 50fs	4	35	0.0180218
Panel a Classical Sim. 50fs	0	35.5	0.837903
Panel a Classical Sim. 50fs	1	35.5	0.113272
Panel a Classical Sim. 50fs	2	35.5	0.0183939
Panel a Classical Sim. 50fs	3	35.5	0.0120978
Panel a Classical Sim. 50fs	4	35.5	0.0183327
Panel a Classical Sim. 50fs	0	36	0.842503
Panel a Classical Sim. 50fs	1	36	0.107224
Panel a Classical Sim. 50fs	2	36	0.0198321
Panel a Classical Sim. 50fs	3	36	0.0117963
Panel a Classical Sim. 50fs	4	36	0.0186443
Panel a Classical Sim. 50fs	0	36.5	0.849596
Panel a Classical Sim. 50fs	1	36.5	0.0984507
Panel a Classical Sim. 50fs	2	36.5	0.0215519
Panel a Classical Sim. 50fs	3	36.5	0.0114484
Panel a Classical Sim. 50fs	4	36.5	0.018953
Panel a Classical Sim. 50fs	0	37	0.85845
Panel a Classical Sim. 50fs	1	37	0.0877755
Panel a Classical Sim. 50fs	2	37	0.0234461
Panel a Classical Sim. 50fs	3	37	0.0110729
Panel a Classical Sim. 50fs	4	37	0.0192553
Panel a Classical Sim. 50fs	0	37.5	0.868173
Panel a Classical Sim. 50fs	1	37.5	0.0761996
Panel a Classical Sim. 50fs	2	37.5	0.0253884
Panel a Classical Sim. 50fs	3	37.5	0.0106908
Panel a Classical Sim. 50fs	4	37.5	0.019548
Panel a Classical Sim. 50fs	0	38	0.877793
Panel a Classical Sim. 50fs	1	38	0.0648104
Panel a Classical Sim. 50fs	2	38	0.0272452
Panel a Classical Sim. 50fs	3	38	0.0103229
Panel a Classical Sim. 50fs	4	38	0.0198285
Panel a Classical Sim. 50fs	0	38.5	0.886352
Panel a Classical Sim. 50fs	1	38.5	0.0546757
Panel a Classical Sim. 50fs	2	38.5	0.0288887
Panel a Classical Sim. 50fs	3	38.5	0.00998863
Panel a Classical Sim. 50fs	4	38.5	0.020095
Panel a Classical Sim. 50fs	0	39	0.892998
Panel a Classical Sim. 50fs	1	39	0.0467415
Panel a Classical Sim. 50fs	2	39	0.0302096
Panel a Classical Sim. 50fs	3	39	0.00970379
Panel a Classical Sim. 50fs	4	39	0.0203467
Panel a Classical Sim. 50fs	0	39.5	0.897073
Panel a Classical Sim. 50fs	1	39.5	0.0417359
Panel a Classical Sim. 50fs	2	39.5	0.0311285
Panel a Classical Sim. 50fs	3	39.5	0.00947948
Panel a Classical Sim. 50fs	4	39.5	0.0205835
Panel a Classical Sim. 50fs	0	40	0.898176
Panel a Classical Sim. 50fs	1	40	0.0400925
Panel a Classical Sim. 50fs	2	40	0.0316037
Panel a Classical Sim. 50fs	3	40	0.00932121
Panel a Classical Sim. 50fs	4	40	0.0208063
Panel a Classical Sim. 50fs	0	40.5	0.896214
Panel a Classical Sim. 50fs	1	40.5	0.0419041
Panel a Classical Sim. 50fs	2	40.5	0.0316362
Panel a Classical Sim. 50fs	3	40.5	0.00922835
Panel a Classical Sim. 50fs	4	40.5	0.0210169
Panel a Classical Sim. 50fs	0	41	0.891409
Panel a Classical Sim. 50fs	1	41	0.0469086
Panel a Classical Sim. 50fs	2	41	0.0312708
Panel a Classical Sim. 50fs	3	41	0.00919414
Panel a Classical Sim. 50fs	4	41	0.0212176
Panel a Classical Sim. 50fs	0	41.5	0.884277
Panel a Classical Sim. 50fs	1	41.5	0.0545137
Panel a Classical Sim. 50fs	2	41.5	0.0305915
Panel a Classical Sim. 50fs	3	41.5	0.00920659
Panel a Classical Sim. 50fs	4	41.5	0.0214113
Panel a Classical Sim. 50fs	0	42	0.875578
Panel a Classical Sim. 50fs	1	42	0.0638566
Panel a Classical Sim. 50fs	2	42	0.0297141
Panel a Classical Sim. 50fs	3	42	0.00924995
Panel a Classical Sim. 50fs	4	42	0.021601
Panel a Classical Sim. 50fs	0	42.5	0.866236
Panel a Classical Sim. 50fs	1	42.5	0.0738935
Panel a Classical Sim. 50fs	2	42.5	0.028775
Panel a Classical Sim. 50fs	3	42.5	0.0093057
Panel a Classical Sim. 50fs	4	42.5	0.02179
Panel a Classical Sim. 50fs	0	43	0.857236
Panel a Classical Sim. 50fs	1	43	0.0835097
Panel a Classical Sim. 50fs	2	43	0.0279183
Panel a Classical Sim. 50fs	3	43	0.00935482
Panel a Classical Sim. 50fs	4	43	0.021981
Panel a Classical Sim. 50fs	0	43.5	0.849524
Panel a Classical Sim. 50fs	1	43.5	0.0916393
Panel a Classical Sim. 50fs	2	43.5	0.0272811
Panel a Classical Sim. 50fs	3	43.5	0.00937927
Panel a Classical Sim. 50fs	4	43.5	0.0221765
Panel a Classical Sim. 50fs	0	44	0.843897
Panel a Classical Sim. 50fs	1	44	0.09738
Panel a Classical Sim. 50fs	2	44	0.0269802
Panel a Classical Sim. 50fs	3	44	0.00936418
Panel a Classical Sim. 50fs	4	44	0.0223782
Panel a Classical Sim. 50fs	0	44.5	0.840922
Panel a Classical Sim. 50fs	1	44.5	0.100091
Panel a Classical Sim. 50fs	2	44.5	0.0271005
Panel a Classical Sim. 50fs	3	44.5	0.00929902
Panel a Classical Sim. 50fs	4	44.5	0.0225873
Panel a Classical Sim. 50fs	0	45	0.840868
Panel a Classical Sim. 50fs	1	45	0.0994627
Panel a Classical Sim. 50fs	2	45	0.0276862
Panel a Classical Sim. 50fs	3	45	0.00917868
Panel a Classical Sim. 50fs	4	45	0.022804
Panel a Classical Sim. 50fs	0	45.5	0.843681
Panel a Classical Sim. 50fs	1	45.5	0.0955498
Panel a Classical Sim. 50fs	2	45.5	0.028737
Panel a Classical Sim. 50fs	3	45.5	0.009004
Panel a Classical Sim. 50fs	4	45.5	0.0230279
Panel a Classical Sim. 50fs	0	46	0.848988
Panel a Classical Sim. 50fs	1	46	0.0887652
Panel a Classical Sim. 50fs	2	46	0.0302077
Panel a Classical Sim. 50fs	3	46	0.00878155
Panel a Classical Sim. 50fs	4	46	0.023258
Panel a Classical Sim. 50fs	0	46.5	0.856136
Panel a Classical Sim. 50fs	1	46.5	0.0798345
Panel a Classical Sim. 50fs	2	46.5	0.0320134
Panel a Classical Sim. 50fs	3	46.5	0.00852337
Panel a Classical Sim. 50fs	4	46.5	0.0234926
Panel a Classical Sim. 50fs	0	47	0.864269
Panel a Classical Sim. 50fs	1	47	0.0697182
Panel a Classical Sim. 50fs	2	47	0.0340375
Panel a Classical Sim. 50fs	3	47	0.00824539
Panel a Classical Sim. 50fs	4	47	0.02373
Panel a Classical Sim. 50fs	0	47.5	0.872413
Panel a Classical Sim. 50fs	1	47.5	0.0595087
Panel a Classical Sim. 50fs	2	47.5	0.0361438
Panel a Classical Sim. 50fs	3	47.5	0.00796638
Panel a Classical Sim. 50fs	4	47.5	0.0239681
Panel a Classical Sim. 50fs	0	48	0.879584
Panel a Classical Sim. 50fs	1	48	0.0503154
Panel a Classical Sim. 50fs	2	48	0.0381893
Panel a Classical Sim. 50fs	3	48	0.00770637
Panel a Classical Sim. 50fs	4	48	0.0242052
Panel a Classical Sim. 50fs	0	48.5	0.884888
Panel a Classical Sim. 50fs	1	48.5	0.0431498
Panel a Classical Sim. 50fs	2	48.5	0.0400388
Panel a Classical Sim. 50fs	3	48.5	0.00748383
Panel a Classical Sim. 50fs	4	48.5	0.0244398
Panel a Classical Sim. 50fs	0	49	0.887614
Panel a Classical Sim. 50fs	1	49	0.038823
Panel a Classical Sim. 50fs	2	49	0.0415768
Panel a Classical Sim. 50fs	3	49	0.00731494
Panel a Classical Sim. 50fs	4	49	0.0246708
Panel a Classical Sim. 50fs	0	49.5	0.887307
Panel a Classical Sim. 50fs	1	49.5	0.0378638
Panel a Classical Sim. 50fs	2	49.5	0.042719
Panel a Classical Sim. 50fs	3	49.5	0.0072122
Panel a Classical Sim. 50fs	4	49.5	0.0248979
Panel a Classical Sim. 50fs	0	50	0.883806
Panel a Classical Sim. 50fs	1	50	0.040471
Panel a Classical Sim. 50fs	2	50	0.0434191
Panel a Classical Sim. 50fs	3	50	0.007183
Panel a Classical Sim. 50fs	4	50	0.0251211
Panel a Classical Sim. 50fs	0	50.5	0.87726
Panel a Classical Sim. 50fs	1	50.5	0.0464966
Panel a Classical Sim. 50fs	2	50.5	0.0436728
Panel a Classical Sim. 50fs	3	50.5	0.0072294
Panel a Classical Sim. 50fs	4	50.5	0.0253415
Panel a Classical Sim. 50fs	0	51	0.86811
Panel a Classical Sim. 50fs	1	51	0.0554644
Panel a Classical Sim. 50fs	2	51	0.0435172
Panel a Classical Sim. 50fs	3	51	0.00734803
Panel a Classical Sim. 50fs	4	51	0.0255604
Panel a Classical Sim. 50fs	0	51.5	0.857045
Panel a Classical Sim. 50fs	1	51.5	0.0666185
Panel a Classical Sim. 50fs	2	51.5	0.0430262
Panel a Classical Sim. 50fs	3	51.5	0.00753056
Panel a Classical Sim. 50fs	4	51.5	0.0257796
Panel a Classical Sim. 50fs	0	52	0.844932
Panel a Classical Sim. 50fs	1	52	0.0789986
Panel a Classical Sim. 50fs	2	52	0.042303
Panel a Classical Sim. 50fs	3	52	0.00776459
Panel a Classical Sim. 50fs	4	52	0.0260016
Panel a Classical Sim. 50fs	0	52.5	0.832732
Panel a Classical Sim. 50fs	1	52.5	0.0915346
Panel a Classical Sim. 50fs	2	52.5	0.0414694
Panel a Classical Sim. 50fs	3	52.5	0.00803493
Panel a Classical Sim. 50fs	4	52.5	0.0262287
Panel a Classical Sim. 50fs	0	53	0.821408
Panel a Classical Sim. 50fs	1	53	0.103149
Panel a Classical Sim. 50fs	2	53	0.0406541
Panel a Classical Sim. 50fs	3	53	0.00832497
Panel a Classical Sim. 50fs	4	53	0.0264635
Panel a Classical Sim. 50fs	0	53.5	0.811841
Panel a Classical Sim. 50fs	1	53.5	0.112852
Panel a Classical Sim. 50fs	2	53.5	0.0399801
Panel a Classical Sim. 50fs	3	53.5	0.00861824
Panel a Classical Sim. 50fs	4	53.5	0.0267085
Panel a Classical Sim. 50fs	0	54	0.804745
Panel a Classical Sim. 50fs	1	54	0.119836
Panel a Classical Sim. 50fs	2	54	0.0395542
Panel a Classical Sim. 50fs	3	54	0.0088998
Panel a Classical Sim. 50fs	4	54	0.0269658
Panel a Classical Sim. 50fs	0	54.5	0.800603
Panel a Classical Sim. 50fs	1	54.5	0.123546
Panel a Classical Sim. 50fs	2	54.5	0.0394561
Panel a Classical Sim. 50fs	3	54.5	0.00915738
Panel a Classical Sim. 50fs	4	54.5	0.0272376
Panel a Classical Sim. 50fs	0	55	0.799629
Panel a Classical Sim. 50fs	1	55	0.12373
Panel a Classical Sim. 50fs	2	55	0.0397323
Panel a Classical Sim. 50fs	3	55	0.0093823
Panel a Classical Sim. 50fs	4	55	0.0275255
Panel a Classical Sim. 50fs	0	55.5	0.801746
Panel a Classical Sim. 50fs	1	55.5	0.12046
Panel a Classical Sim. 50fs	2	55.5	0.0403924
Panel a Classical Sim. 50fs	3	55.5	0.00956993
Panel a Classical Sim. 50fs	4	55.5	0.0278311
Panel a Classical Sim. 50fs	0	56	0.806597
Panel a Classical Sim. 50fs	1	56	0.114119
Panel a Classical Sim. 50fs	2	56	0.0414089
Panel a Classical Sim. 50fs	3	56	0.00971977
Panel a Classical Sim. 50fs	4	56	0.0281556
Panel a Classical Sim. 50fs	0	56.5	0.813576
Panel a Classical Sim. 50fs	1	56.5	0.105368
Panel a Classical Sim. 50fs	2	56.5	0.0427209
Panel a Classical Sim. 50fs	3	56.5	0.00983509
Panel a Classical Sim. 50fs	4	56.5	0.0284999
Panel a Classical Sim. 50fs	0	57	0.821888
Panel a Classical Sim. 50fs	1	57	0.095084
Panel a Classical Sim. 50fs	2	57	0.0442405
Panel a Classical Sim. 50fs	3	57	0.00992228
Panel a Classical Sim. 50fs	4	57	0.0288649
Panel a Classical Sim. 50fs	0	57.5	0.830621
Panel a Classical Sim. 50fs	1	57.5	0.0842754
Panel a Classical Sim. 50fs	2	57.5	0.0458622
Panel a Classical Sim. 50fs	3	57.5	0.00998991
Panel a Classical Sim. 50fs	4	57.5	0.0292514
Panel a Classical Sim. 50fs	0	58	0.838829
Panel a Classical Sim. 50fs	1	58	0.0739894
Panel a Classical Sim. 50fs	2	58	0.0474732
Panel a Classical Sim. 50fs	3	58	0.0100477
Panel a Classical Sim. 50fs	4	58	0.0296603
Panel a Classical Sim. 50fs	0	58.5	0.845625
Panel a Classical Sim. 50fs	1	58.5	0.065213
Panel a Classical Sim. 50fs	2	58.5	0.0489647
Panel a Classical Sim. 50fs	3	58.5	0.0101052
Panel a Classical Sim. 50fs	4	58.5	0.0300923
Panel a Classical Sim. 50fs	0	59	0.850259
Panel a Classical Sim. 50fs	1	59	0.0587786
Panel a Classical Sim. 50fs	2	59	0.0502428
Panel a Classical Sim. 50fs	3	59	0.0101713
Panel a Classical Sim. 50fs	4	59	0.0305482
Panel a Classical Sim. 50fs	0	59.5	0.852198
Panel a Classical Sim. 50fs	1	59.5	0.0552832
Panel a Classical Sim. 50fs	2	59.5	0.0512369
Panel a Classical Sim. 50fs	3	59.5	0.0102529
Panel a Classical Sim. 50fs	4	59.5	0.0310288
Panel a Classical Sim. 50fs	0	60	0.851174
Panel a Classical Sim. 50fs	1	60	0.0550297
Panel a Classical Sim. 50fs	2	60	0.0519071
Panel a Classical Sim. 50fs	3	60	0.0103548
Panel a Classical Sim. 50fs	4	60	0.0315348
Panel a Classical Sim. 50fs	0	60.5	0.847213
Panel a Classical Sim. 50fs	1	60.5	0.0579947
Panel a Classical Sim. 50fs	2	60.5	0.0522465
Panel a Classical Sim. 50fs	3	60.5	0.0104791
Panel a Classical Sim. 50fs	4	60.5	0.0320666
Panel a Classical Sim. 50fs	0	61	0.840639
Panel a Classical Sim. 50fs	1	61	0.0638288
Panel a Classical Sim. 50fs	2	61	0.0522819
Panel a Classical Sim. 50fs	3	61	0.0106261
Panel a Classical Sim. 50fs	4	61	0.0326243
Panel a Classical Sim. 50fs	0	61.5	0.83204
Panel a Classical Sim. 50fs	1	61.5	0.0718883
Panel a Classical Sim. 50fs	2	61.5	0.0520697
Panel a Classical Sim. 50fs	3	61.5	0.0107941
Panel a Classical Sim. 50fs	4	61.5	0.0332076
Panel a Classical Sim. 50fs	0	62	0.822218
Panel a Classical Sim. 50fs	1	62	0.0812969
Panel a Classical Sim. 50fs	2	62	0.0516895
Panel a Classical Sim. 50fs	3	62	0.0109805
Panel a Classical Sim. 50fs	4	62	0.0338154
Panel a Classical Sim. 50fs	0	62.5	0.812104
Panel a Classical Sim. 50fs	1	62.5	0.0910333
Panel a Classical Sim. 50fs	2	62.5	0.0512343
Panel a Classical Sim. 50fs	3	62.5	0.0111826
Panel a Classical Sim. 50fs	4	62.5	0.0344462
Panel a Classical Sim. 50fs	0	63	0.802669
Panel a Classical Sim. 50fs	1	63	0.100034
Panel a Classical Sim. 50fs	2	63	0.0508001
Panel a Classical Sim. 50fs	3	63	0.0113986
Panel a Classical Sim. 50fs	4	63	0.0350977
Panel a Classical Sim. 50fs	0	63.5	0.794826
Panel a Classical Sim. 50fs	1	63.5	0.107303
Panel a Classical Sim. 50fs	2	63.5	0.0504747
Panel a Classical Sim. 50fs	3	63.5	0.0116284
Panel a Classical Sim. 50fs	4	63.5	0.0357672
Panel a Classical Sim. 50fs	0	64	0.789331
Panel a Classical Sim. 50fs	1	64	0.112017
Panel a Classical Sim. 50fs	2	64	0.0503273
Panel a Classical Sim. 50fs	3	64	0.0118742
Panel a Classical Sim. 50fs	4	64	0.036451
Panel a Classical Sim. 50fs	0	64.5	0.786705
Panel a Classical Sim. 50fs	1	64.5	0.113609
Panel a Classical Sim. 50fs	2	64.5	0.0504005
Panel a Classical Sim. 50fs	3	64.5	0.0121406
Panel a Classical Sim. 50fs	4	64.5	0.0371454
Panel a Classical Sim. 50fs	0	65	0.787178
Panel a Classical Sim. 50fs	1	65	0.111836
Panel a Classical Sim. 50fs	2	65	0.050705
Panel a Classical Sim. 50fs	3	65	0.0124351
Panel a Classical Sim. 50fs	4	65	0.0378459
Panel a Classical Sim. 50fs	0	65.5	0.790665
Panel a Classical Sim. 50fs	1	65.5	0.106802
Panel a Classical Sim. 50fs	2	65.5	0.0512179
Panel a Classical Sim. 50fs	3	65.5	0.0127671
Panel a Classical Sim. 50fs	4	65.5	0.0385486
Panel a Classical Sim. 50fs	0	66	0.796769
Panel a Classical Sim. 50fs	1	66	0.0989504
Panel a Classical Sim. 50fs	2	66	0.0518845
Panel a Classical Sim. 50fs	3	66	0.0131475
Panel a Classical Sim. 50fs	4	66	0.0392491
Panel a Classical Sim. 50fs	0	66.5	0.804822
Panel a Classical Sim. 50fs	1	66.5	0.0890224
Panel a Classical Sim. 50fs	2	66.5	0.0526241
Panel a Classical Sim. 50fs	3	66.5	0.0135872
Panel a Classical Sim. 50fs	4	66.5	0.039944
Panel a Classical Sim. 50fs	0	67	0.813957
Panel a Classical Sim. 50fs	1	67	0.0779772
Panel a Classical Sim. 50fs	2	67	0.0533391
Panel a Classical Sim. 50fs	3	67	0.0140961
Panel a Classical Sim. 50fs	4	67	0.0406301
Panel a Classical Sim. 50fs	0	67.5	0.823193
Panel a Classical Sim. 50fs	1	67.5	0.0668945
Panel a Classical Sim. 50fs	2	67.5	0.0539255
Panel a Classical Sim. 50fs	3	67.5	0.0146816
Panel a Classical Sim. 50fs	4	67.5	0.0413053
Panel a Classical Sim. 50fs	0	68	0.831537
Panel a Classical Sim. 50fs	1	68	0.0568618
Panel a Classical Sim. 50fs	2	68	0.0542851
Panel a Classical Sim. 50fs	3	68	0.0153473
Panel a Classical Sim. 50fs	4	68	0.0419684
Panel a Classical Sim. 50fs	0	68.5	0.838088
Panel a Classical Sim. 50fs	1	68.5	0.0488631
Panel a Classical Sim. 50fs	2	68.5	0.0543374
Panel a Classical Sim. 50fs	3	68.5	0.0160921
Panel a Classical Sim. 50fs	4	68.5	0.0426191
Panel a Classical Sim. 50fs	0	69	0.842125
Panel a Classical Sim. 50fs	1	69	0.0436789
Panel a Classical Sim. 50fs	2	69	0.0540293
Panel a Classical Sim. 50fs	3	69	0.0169089
Panel a Classical Sim. 50fs	4	69	0.043258
Panel a Classical Sim. 50fs	0	69.5	0.843176
Panel a Classical Sim. 50fs	1	69.5	0.0418088
Panel a Classical Sim. 50fs	2	69.5	0.0533429
Panel a Classical Sim. 50fs	3	69.5	0.0177852
Panel a Classical Sim. 50fs	4	69.5	0.0438867
Panel a Classical Sim. 50fs	0	70	0.841068
Panel a Classical Sim. 50fs	1	70	0.0434224
Panel a Classical Sim. 50fs	2	70	0.0522999
Panel a Classical Sim. 50fs	3	70	0.0187026
Panel a Classical Sim. 50fs	4	70	0.0445076
Panel a Classical Sim. 50fs	0	70.5	0.83593
Panel a Classical Sim. 50fs	1	70.5	0.0483478
Panel a Classical Sim. 50fs	2	70.5	0.0509612
Panel a Classical Sim. 50fs	3	70.5	0.0196379
Panel a Classical Sim. 50fs	4	70.5	0.0451232
Panel a Classical Sim. 50fs	0	71	0.828183
Panel a Classical Sim. 50fs	1	71	0.0560931
Panel a Classical Sim. 50fs	2	71	0.0494231
Panel a Classical Sim. 50fs	3	71	0.0205642
Panel a Classical Sim. 50fs	4	71	0.0457364
Panel a Classical Sim. 50fs	0	71.5	0.818486
Panel a Classical Sim. 50fs	1	71.5	0.0659008
Panel a Classical Sim. 50fs	2	71.5	0.0478101
Panel a Classical Sim. 50fs	3	71.5	0.0214527
Panel a Classical Sim. 50fs	4	71.5	0.04635
Panel a Classical Sim. 50fs	0	72	0.807671
Panel a Classical Sim. 50fs	1	72	0.0768262
Panel a Classical Sim. 50fs	2	72	0.0462644
Panel a Classical Sim. 50fs	3	72	0.0222723
Panel a Classical Sim. 50fs	4	72	0.0469665
Panel a Classical Sim. 50fs	0	72.5	0.796645
Panel a Classical Sim. 50fs	1	72.5	0.0878347
Panel a Classical Sim. 50fs	2	72.5	0.0449329
Panel a Classical Sim. 50fs	3	72.5	0.0229998
Panel a Classical Sim. 50fs	4	72.5	0.0475876
Panel a Classical Sim. 50fs	0	73	0.786317
Panel a Classical Sim. 50fs	1	73	0.0979044
Panel a Classical Sim. 50fs	2	73	0.0439551
Panel a Classical Sim. 50fs	3	73	0.0236096
Panel a Classical Sim. 50fs	4	73	0.0482143
Panel a Classical Sim. 50fs	0	73.5	0.777495
Panel a Classical Sim. 50fs	1	73.5	0.106125
Panel a Classical Sim. 50fs	2	73.5	0.04345
Panel a Classical Sim. 50fs	3	73.5	0.0240839
Panel a Classical Sim. 50fs	4	73.5	0.0488469
Panel a Classical Sim. 50fs	0	74	0.770816
Panel a Classical Sim. 50fs	1	74	0.111783
Panel a Classical Sim. 50fs	2	74	0.043505
Panel a Classical Sim. 50fs	3	74	0.0244114
Panel a Classical Sim. 50fs	4	74	0.0494845
Panel a Classical Sim. 50fs	0	74.5	0.766687
Panel a Classical Sim. 50fs	1	74.5	0.11443
Panel a Classical Sim. 50fs	2	74.5	0.0441681
Panel a Classical Sim. 50fs	3	74.5	0.0245885
Panel a Classical Sim. 50fs	4	74.5	0.0501255
Panel a Classical Sim. 50fs	0	75	0.765251
Panel a Classical Sim. 50fs	1	75	0.113919
Panel a Classical Sim. 50fs	2	75	0.0454426
Panel a Classical Sim. 50fs	3	75	0.0246193
Panel a Classical Sim. 50fs	4	75	0.0507676
Panel a Classical Sim. 50fs	0	75.5	0.766377
Panel a Classical Sim. 50fs	1	75.5	0.110414
Panel a Classical Sim. 50fs	2	75.5	0.0472863
Panel a Classical Sim. 50fs	3	75.5	0.0245155
Panel a Classical Sim. 50fs	4	75.5	0.0514078
Panel a Classical Sim. 50fs	0	76	0.769679
Panel a Classical Sim. 50fs	1	76	0.104368
Panel a Classical Sim. 50fs	2	76	0.0496146
Panel a Classical Sim. 50fs	3	76	0.0242954
Panel a Classical Sim. 50fs	4	76	0.052043
Panel a Classical Sim. 50fs	0	76.5	0.774561
Panel a Classical Sim. 50fs	1	76.5	0.0964797
Panel a Classical Sim. 50fs	2	76.5	0.0523066
Panel a Classical Sim. 50fs	3	76.5	0.0239824
Panel a Classical Sim. 50fs	4	76.5	0.0526701
Panel a Classical Sim. 50fs	0	77	0.780276
Panel a Classical Sim. 50fs	1	77	0.0876194
Panel a Classical Sim. 50fs	2	77	0.0552155
Panel a Classical Sim. 50fs	3	77	0.0236033
Panel a Classical Sim. 50fs	4	77	0.053286
Panel a Classical Sim. 50fs	0	77.5	0.785999
Panel a Classical Sim. 50fs	1	77.5	0.0787464
Panel a Classical Sim. 50fs	2	77.5	0.0581793
Panel a Classical Sim. 50fs	3	77.5	0.0231865
Panel a Classical Sim. 50fs	4	77.5	0.0538883
Panel a Classical Sim. 50fs	0	78	0.790916
Panel a Classical Sim. 50fs	1	78	0.0708138
Panel a Classical Sim. 50fs	2	78	0.0610348
Panel a Classical Sim. 50fs	3	78	0.0227597
Panel a Classical Sim. 50fs	4	78	0.0544755
Panel a Classical Sim. 50fs	0	78.5	0.794297
Panel a Classical Sim. 50fs	1	78.5	0.0646778
Panel a Classical Sim. 50fs	2	78.5	0.0636298
Panel a Classical Sim. 50fs	3	78.5	0.0223485
Panel a Classical Sim. 50fs	4	78.5	0.0550467
Panel a Classical Sim. 50fs	0	79	0.795577
Panel a Classical Sim. 50fs	1	79	0.0610141
Panel a Classical Sim. 50fs	2	79	0.065833
Panel a Classical Sim. 50fs	3	79	0.0219741
Panel a Classical Sim. 50fs	4	79	0.055602
Panel a Classical Sim. 50fs	0	79.5	0.794402
Panel a Classical Sim. 50fs	1	79.5	0.0602514
Panel a Classical Sim. 50fs	2	79.5	0.0675517
Panel a Classical Sim. 50fs	3	79.5	0.0216526
Panel a Classical Sim. 50fs	4	79.5	0.0561422
Panel a Classical Sim. 50fs	0	80	0.79068
Panel a Classical Sim. 50fs	1	80	0.0625303
Panel a Classical Sim. 50fs	2	80	0.0687261
Panel a Classical Sim. 50fs	3	80	0.0213939
Panel a Classical Sim. 50fs	4	80	0.0566692
Panel a Classical Sim. 50fs	0	80.5	0.784586
Panel a Classical Sim. 50fs	1	80.5	0.0676857
Panel a Classical Sim. 50fs	2	80.5	0.0693407
Panel a Classical Sim. 50fs	3	80.5	0.0212019
Panel a Classical Sim. 50fs	4	80.5	0.0571854
Panel a Classical Sim. 50fs	0	81	0.77655
Panel a Classical Sim. 50fs	1	81	0.0752609
Panel a Classical Sim. 50fs	2	81	0.0694214
Panel a Classical Sim. 50fs	3	81	0.0210745
Panel a Classical Sim. 50fs	4	81	0.0576934
Panel a Classical Sim. 50fs	0	81.5	0.767218
Panel a Classical Sim. 50fs	1	81.5	0.0845496
Panel a Classical Sim. 50fs	2	81.5	0.0690312
Panel a Classical Sim. 50fs	3	81.5	0.0210048
Panel a Classical Sim. 50fs	4	81.5	0.0581961
Panel a Classical Sim. 50fs	0	82	0.757397
Panel a Classical Sim. 50fs	1	82	0.0946618
Panel a Classical Sim. 50fs	2	82	0.068263
Panel a Classical Sim. 50fs	3	82	0.0209816
Panel a Classical Sim. 50fs	4	82	0.0586962
Panel a Classical Sim. 50fs	0	82.5	0.747973
Panel a Classical Sim. 50fs	1	82.5	0.10461
Panel a Classical Sim. 50fs	2	82.5	0.0672294
Panel a Classical Sim. 50fs	3	82.5	0.0209918
Panel a Classical Sim. 50fs	4	82.5	0.059196
Panel a Classical Sim. 50fs	0	83	0.739823
Panel a Classical Sim. 50fs	1	83	0.113406
Panel a Classical Sim. 50fs	2	83	0.0660516
Panel a Classical Sim. 50fs	3	83	0.0210213
Panel a Classical Sim. 50fs	4	83	0.0596972
Panel a Classical Sim. 50fs	0	83.5	0.733735
Panel a Classical Sim. 50fs	1	83.5	0.12016
Panel a Classical Sim. 50fs	2	83.5	0.0648478
Panel a Classical Sim. 50fs	3	83.5	0.0210565
Panel a Classical Sim. 50fs	4	83.5	0.0602007
Panel a Classical Sim. 50fs	0	84	0.730315
Panel a Classical Sim. 50fs	1	84	0.12417
Panel a Classical Sim. 50fs	2	84	0.0637222
Panel a Classical Sim. 50fs	3	84	0.021086
Panel a Classical Sim. 50fs	4	84	0.0607065
Panel a Classical Sim. 50fs	0	84.5	0.729932
Panel a Classical Sim. 50fs	1	84.5	0.124996
Panel a Classical Sim. 50fs	2	84.5	0.0627565
Panel a Classical Sim. 50fs	3	84.5	0.0211014
Panel a Classical Sim. 50fs	4	84.5	0.0612138
Panel a Classical Sim. 50fs	0	85	0.732669
Panel a Classical Sim. 50fs	1	85	0.122509
Panel a Classical Sim. 50fs	2	85	0.0620034
Panel a Classical Sim. 50fs	3	85	0.021098
Panel a Classical Sim. 50fs	4	85	0.061721
Panel a Classical Sim. 50fs	0	85.5	0.738309
Panel a Classical Sim. 50fs	1	85.5	0.116906
Panel a Classical Sim. 50fs	2	85.5	0.0614842
Panel a Classical Sim. 50fs	3	85.5	0.0210746
Panel a Classical Sim. 50fs	4	85.5	0.0622257
Panel a Classical Sim. 50fs	0	86	0.746353
Panel a Classical Sim. 50fs	1	86	0.108699
Panel a Classical Sim. 50fs	2	86	0.0611893
Panel a Classical Sim. 50fs	3	86	0.0210337
Panel a Classical Sim. 50fs	4	86	0.0627251
Panel a Classical Sim. 50fs	0	86.5	0.756058
Panel a Classical Sim. 50fs	1	86.5	0.098663
Panel a Classical Sim. 50fs	2	86.5	0.0610823
Panel a Classical Sim. 50fs	3	86.5	0.0209805
Panel a Classical Sim. 50fs	4	86.5	0.063216
Panel a Classical Sim. 50fs	0	87	0.766513
Panel a Classical Sim. 50fs	1	87	0.0877618
Panel a Classical Sim. 50fs	2	87	0.0611077
Panel a Classical Sim. 50fs	3	87	0.020922
Panel a Classical Sim. 50fs	4	87	0.0636954
Panel a Classical Sim. 50fs	0	87.5	0.776722
Panel a Classical Sim. 50fs	1	87.5	0.0770529
Panel a Classical Sim. 50fs	2	87.5	0.0611995
Panel a Classical Sim. 50fs	3	87.5	0.0208656
Panel a Classical Sim. 50fs	4	87.5	0.0641601
Panel a Classical Sim. 50fs	0	88	0.785701
Panel a Classical Sim. 50fs	1	88	0.067581
Panel a Classical Sim. 50fs	2	88	0.0612921
Panel a Classical Sim. 50fs	3	88	0.0208181
Panel a Classical Sim. 50fs	4	88	0.0646075
Panel a Classical Sim. 50fs	0	88.5	0.792577
Panel a Classical Sim. 50fs	1	88.5	0.0602724
Panel a Classical Sim. 50fs	2	88.5	0.0613303
Panel a Classical Sim. 50fs	3	88.5	0.0207844
Panel a Classical Sim. 50fs	4	88.5	0.0650355
Panel a Classical Sim. 50fs	0	89	0.79667
Panel a Classical Sim. 50fs	1	89	0.0558429
Panel a Classical Sim. 50fs	2	89	0.0612783
Panel a Classical Sim. 50fs	3	89	0.0207667
Panel a Classical Sim. 50fs	4	89	0.0654424
Panel a Classical Sim. 50fs	0	89.5	0.797559
Panel a Classical Sim. 50fs	1	89.5	0.0547231
Panel a Classical Sim. 50fs	2	89.5	0.0611263
Panel a Classical Sim. 50fs	3	89.5	0.020764
Panel a Classical Sim. 50fs	4	89.5	0.0658273
Panel a Classical Sim. 50fs	0	90	0.795126
Panel a Classical Sim. 50fs	1	90	0.0570187
Panel a Classical Sim. 50fs	2	90	0.0608945
Panel a Classical Sim. 50fs	3	90	0.0207715
Panel a Classical Sim. 50fs	4	90	0.0661898
Panel a Classical Sim. 50fs	0	90.5	0.789555
Panel a Classical Sim. 50fs	1	90.5	0.0625009
Panel a Classical Sim. 50fs	2	90.5	0.0606327
Panel a Classical Sim. 50fs	3	90.5	0.0207812
Panel a Classical Sim. 50fs	4	90.5	0.0665301
Panel a Classical Sim. 50fs	0	91	0.781319
Panel a Classical Sim. 50fs	1	91	0.0706317
Panel a Classical Sim. 50fs	2	91	0.0604174
Panel a Classical Sim. 50fs	3	91	0.0207827
Panel a Classical Sim. 50fs	4	91	0.0668487
Panel a Classical Sim. 50fs	0	91.5	0.771124
Panel a Classical Sim. 50fs	1	91.5	0.0806206
Panel a Classical Sim. 50fs	2	91.5	0.0603448
Panel a Classical Sim. 50fs	3	91.5	0.0207639
Panel a Classical Sim. 50fs	4	91.5	0.0671464
Panel a Classical Sim. 50fs	0	92	0.759835
Panel a Classical Sim. 50fs	1	92	0.0915069
Panel a Classical Sim. 50fs	2	92	0.0605214
Panel a Classical Sim. 50fs	3	92	0.0207124
Panel a Classical Sim. 50fs	4	92	0.0674241
Panel a Classical Sim. 50fs	0	92.5	0.748391
Panel a Classical Sim. 50fs	1	92.5	0.102256
Panel a Classical Sim. 50fs	2	92.5	0.0610534
Panel a Classical Sim. 50fs	3	92.5	0.0206168
Panel a Classical Sim. 50fs	4	92.5	0.0676825
Panel a Classical Sim. 50fs	0	93	0.73771
Panel a Classical Sim. 50fs	1	93	0.111864
Panel a Classical Sim. 50fs	2	93	0.0620354
Panel a Classical Sim. 50fs	3	93	0.0204683
Panel a Classical Sim. 50fs	4	93	0.0679226
Panel a Classical Sim. 50fs	0	93.5	0.728602
Panel a Classical Sim. 50fs	1	93.5	0.119453
Panel a Classical Sim. 50fs	2	93.5	0.063539
Panel a Classical Sim. 50fs	3	93.5	0.0202617
Panel a Classical Sim. 50fs	4	93.5	0.0681448
Panel a Classical Sim. 50fs	0	94	0.721691
Panel a Classical Sim. 50fs	1	94	0.124359
Panel a Classical Sim. 50fs	2	94	0.0656044
Panel a Classical Sim. 50fs	3	94	0.0199964
Panel a Classical Sim. 50fs	4	94	0.0683497
Panel a Classical Sim. 50fs	0	94.5	0.717362
Panel a Classical Sim. 50fs	1	94.5	0.12619
Panel a Classical Sim. 50fs	2	94.5	0.0682338
Panel a Classical Sim. 50fs	3	94.5	0.0196767
Panel a Classical Sim. 50fs	4	94.5	0.0685376
Panel a Classical Sim. 50fs	0	95	0.715729
Panel a Classical Sim. 50fs	1	95	0.124862
Panel a Classical Sim. 50fs	2	95	0.0713886
Panel a Classical Sim. 50fs	3	95	0.0193121
Panel a Classical Sim. 50fs	4	95	0.0687089
Panel a Classical Sim. 50fs	0	95.5	0.716633
Panel a Classical Sim. 50fs	1	95.5	0.120596
Panel a Classical Sim. 50fs	2	95.5	0.0749897
Panel a Classical Sim. 50fs	3	95.5	0.0189166
Panel a Classical Sim. 50fs	4	95.5	0.0688643
Panel a Classical Sim. 50fs	0	96	0.719667
Panel a Classical Sim. 50fs	1	96	0.113898
Panel a Classical Sim. 50fs	2	96	0.0789224
Panel a Classical Sim. 50fs	3	96	0.0185081
Panel a Classical Sim. 50fs	4	96	0.0690045
Panel a Classical Sim. 50fs	0	96.5	0.72422
Panel a Classical Sim. 50fs	1	96.5	0.105499
Panel a Classical Sim. 50fs	2	96.5	0.0830434
Panel a Classical Sim. 50fs	3	96.5	0.0181069
Panel a Classical Sim. 50fs	4	96.5	0.069131
Panel a Classical Sim. 50fs	0	97	0.729546
Panel a Classical Sim. 50fs	1	97	0.0962829
Panel a Classical Sim. 50fs	2	97	0.0871919
Panel a Classical Sim. 50fs	3	97	0.0177341
Panel a Classical Sim. 50fs	4	97	0.0692457
Panel a Classical Sim. 50fs	0	97.5	0.734839
Panel a Classical Sim. 50fs	1	97.5	0.087199
Panel a Classical Sim. 50fs	2	97.5	0.0912005
Panel a Classical Sim. 50fs	3	97.5	0.0174103
Panel a Classical Sim. 50fs	4	97.5	0.0693511
Panel a Classical Sim. 50fs	0	98	0.739319
Panel a Classical Sim. 50fs	1	98	0.079168
Panel a Classical Sim. 50fs	2	98	0.0949084
Panel a Classical Sim. 50fs	3	98	0.0171539
Panel a Classical Sim. 50fs	4	98	0.0694508
Panel a Classical Sim. 50fs	0	98.5	0.742304
Panel a Classical Sim. 50fs	1	98.5	0.0729945
Panel a Classical Sim. 50fs	2	98.5	0.0981729
Panel a Classical Sim. 50fs	3	98.5	0.0169794
Panel a Classical Sim. 50fs	4	98.5	0.0695489
Panel a Classical Sim. 50fs	0	99	0.743282
Panel a Classical Sim. 50fs	1	99	0.0692903
Panel a Classical Sim. 50fs	2	99	0.100881
Panel a Classical Sim. 50fs	3	99	0.0168963
Panel a Classical Sim. 50fs	4	99	0.0696501
Panel a Classical Sim. 50fs	0	99.5	0.741958
Panel a Classical Sim. 50fs	1	99.5	0.0684184
Panel a Classical Sim. 50fs	2	99.5	0.102956
Panel a Classical Sim. 50fs	3	99.5	0.0169087
Panel a Classical Sim. 50fs	4	99.5	0.0697598
Panel a Classical Sim. 50fs	0	100	0.73828
Panel a Classical Sim. 50fs	1	100	0.0704597
Panel a Classical Sim. 50fs	2	100	0.104362
Panel a Classical Sim. 50fs	3	100	0.0170146
Panel a Classical Sim. 50fs	4	100	0.0698835
Panel a Classical Sim. 50fs	0	100.5	0.732449
Panel a Classical Sim. 50fs	1	100.5	0.0752078
Panel a Classical Sim. 50fs	2	100.5	0.10511
Panel a Classical Sim. 50fs	3	100.5	0.0172061
Panel a Classical Sim. 50fs	4	100.5	0.0700269
Panel a Classical Sim. 50fs	0	101	0.724896
Panel a Classical Sim. 50fs	1	101	0.0821907
Panel a Classical Sim. 50fs	2	101	0.105248
Panel a Classical Sim. 50fs	3	101	0.0174704
Panel a Classical Sim. 50fs	4	101	0.0701953
Panel a Classical Sim. 50fs	0	101.5	0.716237
Panel a Classical Sim. 50fs	1	101.5	0.090718
Panel a Classical Sim. 50fs	2	101.5	0.104861
Panel a Classical Sim. 50fs	3	101.5	0.0177908
Panel a Classical Sim. 50fs	4	101.5	0.0703936
Panel a Classical Sim. 50fs	0	102	0.707218
Panel a Classical Sim. 50fs	1	102	0.0999485
Panel a Classical Sim. 50fs	2	102	0.10406
Panel a Classical Sim. 50fs	3	102	0.0181478
Panel a Classical Sim. 50fs	4	102	0.0706256
Panel a Classical Sim. 50fs	0	102.5	0.698637
Panel a Classical Sim. 50fs	1	102.5	0.108974
Panel a Classical Sim. 50fs	2	102.5	0.102973
Panel a Classical Sim. 50fs	3	102.5	0.0185211
Panel a Classical Sim. 50fs	4	102.5	0.0708944
Panel a Classical Sim. 50fs	0	103	0.691267
Panel a Classical Sim. 50fs	1	103	0.116908
Panel a Classical Sim. 50fs	2	103	0.101732
Panel a Classical Sim. 50fs	3	103	0.0188908
Panel a Classical Sim. 50fs	4	103	0.0712017
Panel a Classical Sim. 50fs	0	103.5	0.685777
Panel a Classical Sim. 50fs	1	103.5	0.122974
Panel a Classical Sim. 50fs	2	103.5	0.100462
Panel a Classical Sim. 50fs	3	103.5	0.0192393
Panel a Classical Sim. 50fs	4	103.5	0.071548
Panel a Classical Sim. 50fs	0	104	0.682662
Panel a Classical Sim. 50fs	1	104	0.12658
Panel a Classical Sim. 50fs	2	104	0.0992723
Panel a Classical Sim. 50fs	3	104	0.0195527
Panel a Classical Sim. 50fs	4	104	0.0719324
Panel a Classical Sim. 50fs	0	104.5	0.682196
Panel a Classical Sim. 50fs	1	104.5	0.127385
Panel a Classical Sim. 50fs	2	104.5	0.0982443
Panel a Classical Sim. 50fs	3	104.5	0.0198211
Panel a Classical Sim. 50fs	4	104.5	0.0723529
Panel a Classical Sim. 50fs	0	105	0.684396
Panel a Classical Sim. 50fs	1	105	0.125329
Panel a Classical Sim. 50fs	2	105	0.0974294
Panel a Classical Sim. 50fs	3	105	0.0200398
Panel a Classical Sim. 50fs	4	105	0.0728063
Panel a Classical Sim. 50fs	0	105.5	0.689014
Panel a Classical Sim. 50fs	1	105.5	0.120642
Panel a Classical Sim. 50fs	2	105.5	0.0968452
Panel a Classical Sim. 50fs	3	105.5	0.0202094
Panel a Classical Sim. 50fs	4	105.5	0.0732887
Panel a Classical Sim. 50fs	0	106	0.695565
Panel a Classical Sim. 50fs	1	106	0.113827
Panel a Classical Sim. 50fs	2	106	0.096477
Panel a Classical Sim. 50fs	3	106	0.0203351
Panel a Classical Sim. 50fs	4	106	0.0737955
Panel a Classical Sim. 50fs	0	106.5	0.703363
Panel a Classical Sim. 50fs	1	106.5	0.105607
Panel a Classical Sim. 50fs	2	106.5	0.0962818
Panel a Classical Sim. 50fs	3	106.5	0.020426
Panel a Classical Sim. 50fs	4	106.5	0.0743218
Panel a Classical Sim. 50fs	0	107	0.711593
Panel a Classical Sim. 50fs	1	107	0.0968538
Panel a Classical Sim. 50fs	2	107	0.096196
Panel a Classical Sim. 50fs	3	107	0.0204945
Panel a Classical Sim. 50fs	4	107	0.0748627
Panel a Classical Sim. 50fs	0	107.5	0.719384
Panel a Classical Sim. 50fs	1	107.5	0.0885046
Panel a Classical Sim. 50fs	2	107.5	0.0961442
Panel a Classical Sim. 50fs	3	107.5	0.0205544
Panel a Classical Sim. 50fs	4	107.5	0.0754133
Panel a Classical Sim. 50fs	0	108	0.7259
Panel a Classical Sim. 50fs	1	108	0.0814613
Panel a Classical Sim. 50fs	2	108	0.0960493
Panel a Classical Sim. 50fs	3	108	0.0206202
Panel a Classical Sim. 50fs	4	108	0.0759693
Panel a Classical Sim. 50fs	0	108.5	0.730424
Panel a Classical Sim. 50fs	1	108.5	0.0765013
Panel a Classical Sim. 50fs	2	108.5	0.0958427
Panel a Classical Sim. 50fs	3	108.5	0.0207055
Panel a Classical Sim. 50fs	4	108.5	0.0765271
Panel a Classical Sim. 50fs	0	109	0.732425
Panel a Classical Sim. 50fs	1	109	0.074196
Panel a Classical Sim. 50fs	2	109	0.095473
Panel a Classical Sim. 50fs	3	109	0.020822
Panel a Classical Sim. 50fs	4	109	0.0770836
Panel a Classical Sim. 50fs	0	109.5	0.731621
Panel a Classical Sim. 50fs	1	109.5	0.074851
Panel a Classical Sim. 50fs	2	109.5	0.0949132
Panel a Classical Sim. 50fs	3	109.5	0.0209784
Panel a Classical Sim. 50fs	4	109.5	0.0776366
Panel a Classical Sim. 50fs	0	110	0.727998
Panel a Classical Sim. 50fs	1	110	0.0784728
Panel a Classical Sim. 50fs	2	110	0.0941642
Panel a Classical Sim. 50fs	3	110	0.0211803
Panel a Classical Sim. 50fs	4	110	0.0781847
Panel a Classical Sim. 50fs	0	110.5	0.72182
Panel a Classical Sim. 50fs	1	110.5	0.0847665
Panel a Classical Sim. 50fs	2	110.5	0.093256
Panel a Classical Sim. 50fs	3	110.5	0.02143
Panel a Classical Sim. 50fs	4	110.5	0.0787271
Panel a Classical Sim. 50fs	0	111	0.713599
Panel a Classical Sim. 50fs	1	111	0.0931666
Panel a Classical Sim. 50fs	2	111	0.0922449
Panel a Classical Sim. 50fs	3	111	0.0217262
Panel a Classical Sim. 50fs	4	111	0.0792636
Panel a Classical Sim. 50fs	0	111.5	0.70404
Panel a Classical Sim. 50fs	1	111.5	0.102892
Panel a Classical Sim. 50fs	2	111.5	0.0912083
Panel a Classical Sim. 50fs	3	111.5	0.0220652
Panel a Classical Sim. 50fs	4	111.5	0.0797945
Panel a Classical Sim. 50fs	0	112	0.693976
Panel a Classical Sim. 50fs	1	112	0.113025
Panel a Classical Sim. 50fs	2	112	0.0902369
Panel a Classical Sim. 50fs	3	112	0.0224413
Panel a Classical Sim. 50fs	4	112	0.0803204
Panel a Classical Sim. 50fs	0	112.5	0.684278
Panel a Classical Sim. 50fs	1	112.5	0.122607
Panel a Classical Sim. 50fs	2	112.5	0.0894248
Panel a Classical Sim. 50fs	3	112.5	0.0228477
Panel a Classical Sim. 50fs	4	112.5	0.0808424
Panel a Classical Sim. 50fs	0	113	0.675769
Panel a Classical Sim. 50fs	1	113	0.130733
Panel a Classical Sim. 50fs	2	113	0.08886
Panel a Classical Sim. 50fs	3	113	0.0232773
Panel a Classical Sim. 50fs	4	113	0.0813614
Panel a Classical Sim. 50fs	0	113.5	0.66914
Panel a Classical Sim. 50fs	1	113.5	0.136643
Panel a Classical Sim. 50fs	2	113.5	0.0886146
Panel a Classical Sim. 50fs	3	113.5	0.0237239
Panel a Classical Sim. 50fs	4	113.5	0.0818787
Panel a Classical Sim. 50fs	0	114	0.664885
Panel a Classical Sim. 50fs	1	114	0.1398
Panel a Classical Sim. 50fs	2	114	0.0887369
Panel a Classical Sim. 50fs	3	114	0.0241825
Panel a Classical Sim. 50fs	4	114	0.0823955
Panel a Classical Sim. 50fs	0	114.5	0.66325
Panel a Classical Sim. 50fs	1	114.5	0.139941
Panel a Classical Sim. 50fs	2	114.5	0.0892459
Panel a Classical Sim. 50fs	3	114.5	0.0246499
Panel a Classical Sim. 50fs	4	114.5	0.0829131
Panel a Classical Sim. 50fs	0	115	0.664213
Panel a Classical Sim. 50fs	1	115	0.137101
Panel a Classical Sim. 50fs	2	115	0.0901285
Panel a Classical Sim. 50fs	3	115	0.0251246
Panel a Classical Sim. 50fs	4	115	0.0834332
Panel a Classical Sim. 50fs	0	115.5	0.667488
Panel a Classical Sim. 50fs	1	115.5	0.131608
Panel a Classical Sim. 50fs	2	115.5	0.0913404
Panel a Classical Sim. 50fs	3	115.5	0.0256069
Panel a Classical Sim. 50fs	4	115.5	0.0839572
Panel a Classical Sim. 50fs	0	116	0.672555
Panel a Classical Sim. 50fs	1	116	0.12405
Panel a Classical Sim. 50fs	2	116	0.0928093
Panel a Classical Sim. 50fs	3	116	0.0260983
Panel a Classical Sim. 50fs	4	116	0.084487
Panel a Classical Sim. 50fs	0	116.5	0.678719
Panel a Classical Sim. 50fs	1	116.5	0.115213
Panel a Classical Sim. 50fs	2	116.5	0.0944418
Panel a Classical Sim. 50fs	3	116.5	0.0266006
Panel a Classical Sim. 50fs	4	116.5	0.0850249
Panel a Classical Sim. 50fs	0	117	0.685175
Panel a Classical Sim. 50fs	1	117	0.106004
Panel a Classical Sim. 50fs	2	117	0.096132
Panel a Classical Sim. 50fs	3	117	0.0271157
Panel a Classical Sim. 50fs	4	117	0.085573
Panel a Classical Sim. 50fs	0	117.5	0.69109
Panel a Classical Sim. 50fs	1	117.5	0.0973605
Panel a Classical Sim. 50fs	2	117.5	0.0977713
Panel a Classical Sim. 50fs	3	117.5	0.0276444
Panel a Classical Sim. 50fs	4	117.5	0.086134
Panel a Classical Sim. 50fs	0	118	0.695686
Panel a Classical Sim. 50fs	1	118	0.0901594
Panel a Classical Sim. 50fs	2	118	0.0992583
Panel a Classical Sim. 50fs	3	118	0.0281855
Panel a Classical Sim. 50fs	4	118	0.0867106
Panel a Classical Sim. 50fs	0	118.5	0.698317
Panel a Classical Sim. 50fs	1	118.5	0.085133
Panel a Classical Sim. 50fs	2	118.5	0.100509
Panel a Classical Sim. 50fs	3	118.5	0.0287359
Panel a Classical Sim. 50fs	4	118.5	0.0873055
Panel a Classical Sim. 50fs	0	119	0.698527
Panel a Classical Sim. 50fs	1	119	0.0827999
Panel a Classical Sim. 50fs	2	119	0.101462
Panel a Classical Sim. 50fs	3	119	0.0292897
Panel a Classical Sim. 50fs	4	119	0.0879214
Panel a Classical Sim. 50fs	0	119.5	0.696094
Panel a Classical Sim. 50fs	1	119.5	0.0834171
Panel a Classical Sim. 50fs	2	119.5	0.102089
Panel a Classical Sim. 50fs	3	119.5	0.0298389
Panel a Classical Sim. 50fs	4	119.5	0.0885606
Panel a Classical Sim. 50fs	0	120	0.691053
Panel a Classical Sim. 50fs	1	120	0.0869575
Panel a Classical Sim. 50fs	2	120	0.102392
Panel a Classical Sim. 50fs	3	120	0.0303728
Panel a Classical Sim. 50fs	4	120	0.0892247
Panel a Classical Sim. 50fs	0	120.5	0.683687
Panel a Classical Sim. 50fs	1	120.5	0.0931147
Panel a Classical Sim. 50fs	2	120.5	0.102404
Panel a Classical Sim. 50fs	3	120.5	0.0308796
Panel a Classical Sim. 50fs	4	120.5	0.0899147
Panel a Classical Sim. 50fs	0	121	0.674501
Panel a Classical Sim. 50fs	1	121	0.101335
Panel a Classical Sim. 50fs	2	121	0.102187
Panel a Classical Sim. 50fs	3	121	0.0313468
Panel a Classical Sim. 50fs	4	121	0.0906305
Panel a Classical Sim. 50fs	0	121.5	0.664173
Panel a Classical Sim. 50fs	1	121.5	0.11087
Panel a Classical Sim. 50fs	2	121.5	0.101823
Panel a Classical Sim. 50fs	3	121.5	0.0317626
Panel a Classical Sim. 50fs	4	121.5	0.0913708
Panel a Classical Sim. 50fs	0	122	0.653489
Panel a Classical Sim. 50fs	1	122	0.120853
Panel a Classical Sim. 50fs	2	122	0.101409
Panel a Classical Sim. 50fs	3	122	0.0321163
Panel a Classical Sim. 50fs	4	122	0.0921332
Panel a Classical Sim. 50fs	0	122.5	0.643267
Panel a Classical Sim. 50fs	1	122.5	0.130376
Panel a Classical Sim. 50fs	2	122.5	0.101042
Panel a Classical Sim. 50fs	3	122.5	0.0324003
Panel a Classical Sim. 50fs	4	122.5	0.0929139
Panel a Classical Sim. 50fs	0	123	0.634284
Panel a Classical Sim. 50fs	1	123	0.138583
Panel a Classical Sim. 50fs	2	123	0.100815
Panel a Classical Sim. 50fs	3	123	0.0326103
Panel a Classical Sim. 50fs	4	123	0.0937079
Panel a Classical Sim. 50fs	0	123.5	0.627195
Panel a Classical Sim. 50fs	1	123.5	0.144745
Panel a Classical Sim. 50fs	2	123.5	0.100804
Panel a Classical Sim. 50fs	3	123.5	0.0327463
Panel a Classical Sim. 50fs	4	123.5	0.0945093
Panel a Classical Sim. 50fs	0	124	0.622482
Panel a Classical Sim. 50fs	1	124	0.148335
Panel a Classical Sim. 50fs	2	124	0.10106
Panel a Classical Sim. 50fs	3	124	0.0328127
Panel a Classical Sim. 50fs	4	124	0.0953111
Panel a Classical Sim. 50fs	0	124.5	0.620398
Panel a Classical Sim. 50fs	1	124.5	0.14907
Panel a Classical Sim. 50fs	2	124.5	0.101607
Panel a Classical Sim. 50fs	3	124.5	0.0328183
Panel a Classical Sim. 50fs	4	124.5	0.0961061
Panel a Classical Sim. 50fs	0	125	0.620953
Panel a Classical Sim. 50fs	1	125	0.146945
Panel a Classical Sim. 50fs	2	125	0.102439
Panel a Classical Sim. 50fs	3	125	0.0327757
Panel a Classical Sim. 50fs	4	125	0.0968869
Panel a Classical Sim. 50fs	0	125.5	0.623911
Panel a Classical Sim. 50fs	1	125.5	0.142227
Panel a Classical Sim. 50fs	2	125.5	0.103516
Panel a Classical Sim. 50fs	3	125.5	0.0327004
Panel a Classical Sim. 50fs	4	125.5	0.0976461
Panel a Classical Sim. 50fs	0	126	0.628811
Panel a Classical Sim. 50fs	1	126	0.135427
Panel a Classical Sim. 50fs	2	126	0.104775
Panel a Classical Sim. 50fs	3	126	0.0326096
Panel a Classical Sim. 50fs	4	126	0.0983772
Panel a Classical Sim. 50fs	0	126.5	0.635018
Panel a Classical Sim. 50fs	1	126.5	0.127255
Panel a Classical Sim. 50fs	2	126.5	0.106132
Panel a Classical Sim. 50fs	3	126.5	0.032521
Panel a Classical Sim. 50fs	4	126.5	0.0990745
Panel a Classical Sim. 50fs	0	127	0.641782
Panel a Classical Sim. 50fs	1	127	0.118542
Panel a Classical Sim. 50fs	2	127	0.107491
Panel a Classical Sim. 50fs	3	127	0.032451
Panel a Classical Sim. 50fs	4	127	0.0997335
Panel a Classical Sim. 50fs	0	127.5	0.648315
Panel a Classical Sim. 50fs	1	127.5	0.110163
Panel a Classical Sim. 50fs	2	127.5	0.108757
Panel a Classical Sim. 50fs	3	127.5	0.0324135
Panel a Classical Sim. 50fs	4	127.5	0.100351
Panel a Classical Sim. 50fs	0	128	0.653866
Panel a Classical Sim. 50fs	1	128	0.102948
Panel a Classical Sim. 50fs	2	128	0.109841
Panel a Classical Sim. 50fs	3	128	0.0324184
Panel a Classical Sim. 50fs	4	128	0.100926
Panel a Classical Sim. 50fs	0	128.5	0.657798
Panel a Classical Sim. 50fs	1	128.5	0.0975986
Panel a Classical Sim. 50fs	2	128.5	0.110674
Panel a Classical Sim. 50fs	3	128.5	0.0324708
Panel a Classical Sim. 50fs	4	128.5	0.101458
Panel a Classical Sim. 50fs	0	129	0.659649
Panel a Classical Sim. 50fs	1	129	0.0946172
Panel a Classical Sim. 50fs	2	129	0.111214
Panel a Classical Sim. 50fs	3	129	0.0325706
Panel a Classical Sim. 50fs	4	129	0.101949
Panel a Classical Sim. 50fs	0	129.5	0.659178
Panel a Classical Sim. 50fs	1	129.5	0.0942591
Panel a Classical Sim. 50fs	2	129.5	0.111448
Panel a Classical Sim. 50fs	3	129.5	0.0327122
Panel a Classical Sim. 50fs	4	129.5	0.102402
Panel a Classical Sim. 50fs	0	130	0.656391
Panel a Classical Sim. 50fs	1	130	0.0965065
Panel a Classical Sim. 50fs	2	130	0.111398
Panel a Classical Sim. 50fs	3	130	0.032885
Panel a Classical Sim. 50fs	4	130	0.10282
Panel a Classical Sim. 50fs	0	130.5	0.651532
Panel a Classical Sim. 50fs	1	130.5	0.10107
Panel a Classical Sim. 50fs	2	130.5	0.111116
Panel a Classical Sim. 50fs	3	130.5	0.033074
Panel a Classical Sim. 50fs	4	130.5	0.103208
Panel a Classical Sim. 50fs	0	131	0.645064
Panel a Classical Sim. 50fs	1	131	0.107421
Panel a Classical Sim. 50fs	2	131	0.110683
Panel a Classical Sim. 50fs	3	131	0.0332615
Panel a Classical Sim. 50fs	4	131	0.10357
Panel a Classical Sim. 50fs	0	131.5	0.637614
Panel a Classical Sim. 50fs	1	131.5	0.114846
Panel a Classical Sim. 50fs	2	131.5	0.110199
Panel a Classical Sim. 50fs	3	131.5	0.0334283
Panel a Classical Sim. 50fs	4	131.5	0.103912
Panel a Classical Sim. 50fs	0	132	0.629909
Panel a Classical Sim. 50fs	1	132	0.122521
Panel a Classical Sim. 50fs	2	132	0.109776
Panel a Classical Sim. 50fs	3	132	0.0335555
Panel a Classical Sim. 50fs	4	132	0.104238
Panel a Classical Sim. 50fs	0	132.5	0.622698
Panel a Classical Sim. 50fs	1	132.5	0.1296
Panel a Classical Sim. 50fs	2	132.5	0.109525
Panel a Classical Sim. 50fs	3	132.5	0.033626
Panel a Classical Sim. 50fs	4	132.5	0.104551
Panel a Classical Sim. 50fs	0	133	0.616674
Panel a Classical Sim. 50fs	1	133	0.135301
Panel a Classical Sim. 50fs	2	133	0.109544
Panel a Classical Sim. 50fs	3	133	0.0336263
Panel a Classical Sim. 50fs	4	133	0.104854
Panel a Classical Sim. 50fs	0	133.5	0.612401
Panel a Classical Sim. 50fs	1	133.5	0.138988
Panel a Classical Sim. 50fs	2	133.5	0.109913
Panel a Classical Sim. 50fs	3	133.5	0.0335476
Panel a Classical Sim. 50fs	4	133.5	0.10515
Panel a Classical Sim. 50fs	0	134	0.610251
Panel a Classical Sim. 50fs	1	134	0.14024
Panel a Classical Sim. 50fs	2	134	0.110682
Panel a Classical Sim. 50fs	3	134	0.0333864
Panel a Classical Sim. 50fs	4	134	0.10544
Panel a Classical Sim. 50fs	0	134.5	0.610371
Panel a Classical Sim. 50fs	1	134.5	0.138893
Panel a Classical Sim. 50fs	2	134.5	0.111866
Panel a Classical Sim. 50fs	3	134.5	0.0331454
Panel a Classical Sim. 50fs	4	134.5	0.105724
Panel a Classical Sim. 50fs	0	135	0.612662
Panel a Classical Sim. 50fs	1	135	0.135058
Panel a Classical Sim. 50fs	2	135	0.113445
Panel a Classical Sim. 50fs	3	135	0.0328331
Panel a Classical Sim. 50fs	4	135	0.106002
Panel a Classical Sim. 50fs	0	135.5	0.61679
Panel a Classical Sim. 50fs	1	135.5	0.129111
Panel a Classical Sim. 50fs	2	135.5	0.115364
Panel a Classical Sim. 50fs	3	135.5	0.032463
Panel a Classical Sim. 50fs	4	135.5	0.106272
Panel a Classical Sim. 50fs	0	136	0.622222
Panel a Classical Sim. 50fs	1	136	0.121655
Panel a Classical Sim. 50fs	2	136	0.117536
Panel a Classical Sim. 50fs	3	136	0.0320529
Panel a Classical Sim. 50fs	4	136	0.106534
Panel a Classical Sim. 50fs	0	136.5	0.628276
Panel a Classical Sim. 50fs	1	136.5	0.11346
Panel a Classical Sim. 50fs	2	136.5	0.119854
Panel a Classical Sim. 50fs	3	136.5	0.0316232
Panel a Classical Sim. 50fs	4	136.5	0.106787
Panel a Classical Sim. 50fs	0	137	0.634198
Panel a Classical Sim. 50fs	1	137	0.105382
Panel a Classical Sim. 50fs	2	137	0.122196
Panel a Classical Sim. 50fs	3	137	0.0311955
Panel a Classical Sim. 50fs	4	137	0.107028
Panel a Classical Sim. 50fs	0	137.5	0.639228
Panel a Classical Sim. 50fs	1	137.5	0.098281
Panel a Classical Sim. 50fs	2	137.5	0.124441
Panel a Classical Sim. 50fs	3	137.5	0.0307908
Panel a Classical Sim. 50fs	4	137.5	0.107259
Panel a Classical Sim. 50fs	0	138	0.642688
Panel a Classical Sim. 50fs	1	138	0.0929313
Panel a Classical Sim. 50fs	2	138	0.126474
Panel a Classical Sim. 50fs	3	138	0.0304282
Panel a Classical Sim. 50fs	4	138	0.107479
Panel a Classical Sim. 50fs	0	138.5	0.644041
Panel a Classical Sim. 50fs	1	138.5	0.089947
Panel a Classical Sim. 50fs	2	138.5	0.128201
Panel a Classical Sim. 50fs	3	138.5	0.0301231
Panel a Classical Sim. 50fs	4	138.5	0.107688
Panel a Classical Sim. 50fs	0	139	0.642951
Panel a Classical Sim. 50fs	1	139	0.0897198
Panel a Classical Sim. 50fs	2	139	0.129554
Panel a Classical Sim. 50fs	3	139	0.0298864
Panel a Classical Sim. 50fs	4	139	0.107889
Panel a Classical Sim. 50fs	0	139.5	0.639312
Panel a Classical Sim. 50fs	1	139.5	0.0923807
Panel a Classical Sim. 50fs	2	139.5	0.1305
Panel a Classical Sim. 50fs	3	139.5	0.0297239
Panel a Classical Sim. 50fs	4	139.5	0.108083
Panel a Classical Sim. 50fs	0	140	0.633264
Panel a Classical Sim. 50fs	1	140	0.0977871
Panel a Classical Sim. 50fs	2	140	0.13104
Panel a Classical Sim. 50fs	3	140	0.0296362
Panel a Classical Sim. 50fs	4	140	0.108273
Panel a Classical Sim. 50fs	0	140.5	0.625174
Panel a Classical Sim. 50fs	1	140.5	0.105536
Panel a Classical Sim. 50fs	2	140.5	0.13121
Panel a Classical Sim. 50fs	3	140.5	0.0296186
Panel a Classical Sim. 50fs	4	140.5	0.108462
Panel a Classical Sim. 50fs	0	141	0.615605
Panel a Classical Sim. 50fs	1	141	0.115004
Panel a Classical Sim. 50fs	2	141	0.131076
Panel a Classical Sim. 50fs	3	141	0.0296623
Panel a Classical Sim. 50fs	4	141	0.108653
Panel a Classical Sim. 50fs	0	141.5	0.605261
Panel a Classical Sim. 50fs	1	141.5	0.125406
Panel a Classical Sim. 50fs	2	141.5	0.130728
Panel a Classical Sim. 50fs	3	141.5	0.0297551
Panel a Classical Sim. 50fs	4	141.5	0.10885
Panel a Classical Sim. 50fs	0	142	0.594919
Panel a Classical Sim. 50fs	1	142	0.135869
Panel a Classical Sim. 50fs	2	142	0.130273
Panel a Classical Sim. 50fs	3	142	0.0298829
Panel a Classical Sim. 50fs	4	142	0.109056
Panel a Classical Sim. 50fs	0	142.5	0.585358
Panel a Classical Sim. 50fs	1	142.5	0.145517
Panel a Classical Sim. 50fs	2	142.5	0.129821
Panel a Classical Sim. 50fs	3	142.5	0.0300306
Panel a Classical Sim. 50fs	4	142.5	0.109273
Panel a Classical Sim. 50fs	0	143	0.577281
Panel a Classical Sim. 50fs	1	143	0.153553
Panel a Classical Sim. 50fs	2	143	0.129477
Panel a Classical Sim. 50fs	3	143	0.030184
Panel a Classical Sim. 50fs	4	143	0.109504
Panel a Classical Sim. 50fs	0	143.5	0.571254
Panel a Classical Sim. 50fs	1	143.5	0.159332
Panel a Classical Sim. 50fs	2	143.5	0.129333
Panel a Classical Sim. 50fs	3	143.5	0.0303304
Panel a Classical Sim. 50fs	4	143.5	0.109751
Panel a Classical Sim. 50fs	0	144	0.56765
Panel a Classical Sim. 50fs	1	144	0.162419
Panel a Classical Sim. 50fs	2	144	0.129456
Panel a Classical Sim. 50fs	3	144	0.0304601
Panel a Classical Sim. 50fs	4	144	0.110016
Panel a Classical Sim. 50fs	0	144.5	0.566615
Panel a Classical Sim. 50fs	1	144.5	0.162633
Panel a Classical Sim. 50fs	2	144.5	0.129886
Panel a Classical Sim. 50fs	3	144.5	0.0305664
Panel a Classical Sim. 50fs	4	144.5	0.110299
Panel a Classical Sim. 50fs	0	145	0.568059
Panel a Classical Sim. 50fs	1	145	0.160058
Panel a Classical Sim. 50fs	2	145	0.130635
Panel a Classical Sim. 50fs	3	145	0.0306462
Panel a Classical Sim. 50fs	4	145	0.110602
Panel a Classical Sim. 50fs	0	145.5	0.57166
Panel a Classical Sim. 50fs	1	145.5	0.155036
Panel a Classical Sim. 50fs	2	145.5	0.131679
Panel a Classical Sim. 50fs	3	145.5	0.0306999
Panel a Classical Sim. 50fs	4	145.5	0.110924
Panel a Classical Sim. 50fs	0	146	0.576901
Panel a Classical Sim. 50fs	1	146	0.148128
Panel a Classical Sim. 50fs	2	146	0.132972
Panel a Classical Sim. 50fs	3	146	0.0307307
Panel a Classical Sim. 50fs	4	146	0.111268
Panel a Classical Sim. 50fs	0	146.5	0.583118
Panel a Classical Sim. 50fs	1	146.5	0.140063
Panel a Classical Sim. 50fs	2	146.5	0.134443
Panel a Classical Sim. 50fs	3	146.5	0.030744
Panel a Classical Sim. 50fs	4	146.5	0.111632
Panel a Classical Sim. 50fs	0	147	0.589563
Panel a Classical Sim. 50fs	1	147	0.131663
Panel a Classical Sim. 50fs	2	147	0.136008
Panel a Classical Sim. 50fs	3	147	0.0307464
Panel a Classical Sim. 50fs	4	147	0.112019
Panel a Classical Sim. 50fs	0	147.5	0.59548
Panel a Classical Sim. 50fs	1	147.5	0.123766
Panel a Classical Sim. 50fs	2	147.5	0.137578
Panel a Classical Sim. 50fs	3	147.5	0.0307451
Panel a Classical Sim. 50fs	4	147.5	0.11243
Panel a Classical Sim. 50fs	0	148	0.600175
Panel a Classical Sim. 50fs	1	148	0.117145
Panel a Classical Sim. 50fs	2	148	0.139069
Panel a Classical Sim. 50fs	3	148	0.0307465
Panel a Classical Sim. 50fs	4	148	0.112864
Panel a Classical Sim. 50fs	0	148.5	0.603082
Panel a Classical Sim. 50fs	1	148.5	0.112428
Panel a Classical Sim. 50fs	2	148.5	0.140408
Panel a Classical Sim. 50fs	3	148.5	0.0307561
Panel a Classical Sim. 50fs	4	148.5	0.113325
Panel a Classical Sim. 50fs	0	149	0.603823
Panel a Classical Sim. 50fs	1	149	0.110043
Panel a Classical Sim. 50fs	2	149	0.141543
Panel a Classical Sim. 50fs	3	149	0.0307772
Panel a Classical Sim. 50fs	4	149	0.113814
Panel a Classical Sim. 50fs	0	149.5	0.602239
Panel a Classical Sim. 50fs	1	149.5	0.110174
Panel a Classical Sim. 50fs	2	149.5	0.142443
Panel a Classical Sim. 50fs	3	149.5	0.0308114
Panel a Classical Sim. 50fs	4	149.5	0.114332
Panel a Classical Sim. 50fs	0	150	0.598406
Panel a Classical Sim. 50fs	1	150	0.112748
Panel a Classical Sim. 50fs	2	150	0.143107
Panel a Classical Sim. 50fs	3	150	0.0308583
Panel a Classical Sim. 50fs	4	150	0.11488
Panel a Classical Sim. 50fs	0	150.5	0.592628
Panel a Classical Sim. 50fs	1	150.5	0.117439
Panel a Classical Sim. 50fs	2	150.5	0.143558
Panel a Classical Sim. 50fs	3	150.5	0.0309158
Panel a Classical Sim. 50fs	4	150.5	0.11546
Panel a Classical Sim. 50fs	0	151	0.585405
Panel a Classical Sim. 50fs	1	151	0.123705
Panel a Classical Sim. 50fs	2	151	0.143838
Panel a Classical Sim. 50fs	3	151	0.030981
Panel a Classical Sim. 50fs	4	151	0.116071
Panel a Classical Sim. 50fs	0	151.5	0.577381
Panel a Classical Sim. 50fs	1	151.5	0.130846
Panel a Classical Sim. 50fs	2	151.5	0.14401
Panel a Classical Sim. 50fs	3	151.5	0.0310507
Panel a Classical Sim. 50fs	4	151.5	0.116713
Panel a Classical Sim. 50fs	0	152	0.569282
Panel a Classical Sim. 50fs	1	152	0.138071
Panel a Classical Sim. 50fs	2	152	0.14414
Panel a Classical Sim. 50fs	3	152	0.0311224
Panel a Classical Sim. 50fs	4	152	0.117385
Panel a Classical Sim. 50fs	0	152.5	0.561837
Panel a Classical Sim. 50fs	1	152.5	0.144586
Panel a Classical Sim. 50fs	2	152.5	0.144298
Panel a Classical Sim. 50fs	3	152.5	0.0311954
Panel a Classical Sim. 50fs	4	152.5	0.118084
Panel a Classical Sim. 50fs	0	153	0.555712
Panel a Classical Sim. 50fs	1	153	0.149668
Panel a Classical Sim. 50fs	2	153	0.144542
Panel a Classical Sim. 50fs	3	153	0.0312709
Panel a Classical Sim. 50fs	4	153	0.118808
Panel a Classical Sim. 50fs	0	153.5	0.551434
Panel a Classical Sim. 50fs	1	153.5	0.152747
Panel a Classical Sim. 50fs	2	153.5	0.144915
Panel a Classical Sim. 50fs	3	153.5	0.0313527
Panel a Classical Sim. 50fs	4	153.5	0.119552
Panel a Classical Sim. 50fs	0	154	0.549344
Panel a Classical Sim. 50fs	1	154	0.153458
Panel a Classical Sim. 50fs	2	154	0.145439
Panel a Classical Sim. 50fs	3	154	0.0314479
Panel a Classical Sim. 50fs	4	154	0.120311
Panel a Classical Sim. 50fs	0	154.5	0.54956
Panel a Classical Sim. 50fs	1	154.5	0.151684
Panel a Classical Sim. 50fs	2	154.5	0.146108
Panel a Classical Sim. 50fs	3	154.5	0.0315659
Panel a Classical Sim. 50fs	4	154.5	0.121082
Panel a Classical Sim. 50fs	0	155	0.551964
Panel a Classical Sim. 50fs	1	155	0.147566
Panel a Classical Sim. 50fs	2	155	0.146892
Panel a Classical Sim. 50fs	3	155	0.0317183
Panel a Classical Sim. 50fs	4	155	0.121859
Panel a Classical Sim. 50fs	0	155.5	0.556219
Panel a Classical Sim. 50fs	1	155.5	0.14149
Panel a Classical Sim. 50fs	2	155.5	0.147737
Panel a Classical Sim. 50fs	3	155.5	0.0319181
Panel a Classical Sim. 50fs	4	155.5	0.122636
Panel a Classical Sim. 50fs	0	156	0.561798
Panel a Classical Sim. 50fs	1	156	0.134046
Panel a Classical Sim. 50fs	2	156	0.148568
Panel a Classical Sim. 50fs	3	156	0.0321786
Panel a Classical Sim. 50fs	4	156	0.123411
Panel a Classical Sim. 50fs	0	156.5	0.56804
Panel a Classical Sim. 50fs	1	156.5	0.12597
Panel a Classical Sim. 50fs	2	156.5	0.149301
Panel a Classical Sim. 50fs	3	156.5	0.0325119
Panel a Classical Sim. 50fs	4	156.5	0.124177
Panel a Classical Sim. 50fs	0	157	0.574219
Panel a Classical Sim. 50fs	1	157	0.118072
Panel a Classical Sim. 50fs	2	157	0.149848
Panel a Classical Sim. 50fs	3	157	0.032928
Panel a Classical Sim. 50fs	4	157	0.124933
Panel a Classical Sim. 50fs	0	157.5	0.579613
Panel a Classical Sim. 50fs	1	157.5	0.111149
Panel a Classical Sim. 50fs	2	157.5	0.150128
Panel a Classical Sim. 50fs	3	157.5	0.0334335
Panel a Classical Sim. 50fs	4	157.5	0.125677
Panel a Classical Sim. 50fs	0	158	0.583578
Panel a Classical Sim. 50fs	1	158	0.105908
Panel a Classical Sim. 50fs	2	158	0.150077
Panel a Classical Sim. 50fs	3	158	0.0340305
Panel a Classical Sim. 50fs	4	158	0.126406
Panel a Classical Sim. 50fs	0	158.5	0.585615
Panel a Classical Sim. 50fs	1	158.5	0.102897
Panel a Classical Sim. 50fs	2	158.5	0.149652
Panel a Classical Sim. 50fs	3	158.5	0.034716
Panel a Classical Sim. 50fs	4	158.5	0.127121
Panel a Classical Sim. 50fs	0	159	0.585409
Panel a Classical Sim. 50fs	1	159	0.102446
Panel a Classical Sim. 50fs	2	159	0.148842
Panel a Classical Sim. 50fs	3	159	0.0354818
Panel a Classical Sim. 50fs	4	159	0.127821
Panel a Classical Sim. 50fs	0	159.5	0.582871
Panel a Classical Sim. 50fs	1	159.5	0.104639
Panel a Classical Sim. 50fs	2	159.5	0.147666
Panel a Classical Sim. 50fs	3	159.5	0.0363144
Panel a Classical Sim. 50fs	4	159.5	0.128509
Panel a Classical Sim. 50fs	0	160	0.578134
Panel a Classical Sim. 50fs	1	160	0.109305
Panel a Classical Sim. 50fs	2	160	0.146179
Panel a Classical Sim. 50fs	3	160	0.0371956
Panel a Classical Sim. 50fs	4	160	0.129186
Panel a Classical Sim. 50fs	0	160.5	0.571544
Panel a Classical Sim. 50fs	1	160.5	0.116038
Panel a Classical Sim. 50fs	2	160.5	0.144462
Panel a Classical Sim. 50fs	3	160.5	0.0381035
Panel a Classical Sim. 50fs	4	160.5	0.129853
Panel a Classical Sim. 50fs	0	161	0.563618
Panel a Classical Sim. 50fs	1	161	0.124234
Panel a Classical Sim. 50fs	2	161	0.142622
Panel a Classical Sim. 50fs	3	161	0.0390137
Panel a Classical Sim. 50fs	4	161	0.130512
Panel a Classical Sim. 50fs	0	161.5	0.554999
Panel a Classical Sim. 50fs	1	161.5	0.133156
Panel a Classical Sim. 50fs	2	161.5	0.14078
Panel a Classical Sim. 50fs	3	161.5	0.0399007
Panel a Classical Sim. 50fs	4	161.5	0.131165
Panel a Classical Sim. 50fs	0	162	0.546381
Panel a Classical Sim. 50fs	1	162	0.142003
Panel a Classical Sim. 50fs	2	162	0.139063
Panel a Classical Sim. 50fs	3	162	0.0407399
Panel a Classical Sim. 50fs	4	162	0.131812
Panel a Classical Sim. 50fs	0	162.5	0.53845
Panel a Classical Sim. 50fs	1	162.5	0.149992
Panel a Classical Sim. 50fs	2	162.5	0.137595
Panel a Classical Sim. 50fs	3	162.5	0.0415084
Panel a Classical Sim. 50fs	4	162.5	0.132454
Panel a Classical Sim. 50fs	0	163	0.531808
Panel a Classical Sim. 50fs	1	163	0.156431
Panel a Classical Sim. 50fs	2	163	0.136484
Panel a Classical Sim. 50fs	3	163	0.0421874
Panel a Classical Sim. 50fs	4	163	0.133091
Panel a Classical Sim. 50fs	0	163.5	0.52692
Panel a Classical Sim. 50fs	1	163.5	0.160784
Panel a Classical Sim. 50fs	2	163.5	0.135814
Panel a Classical Sim. 50fs	3	163.5	0.0427623
Panel a Classical Sim. 50fs	4	163.5	0.13372
Panel a Classical Sim. 50fs	0	164	0.52407
Panel a Classical Sim. 50fs	1	164	0.162727
Panel a Classical Sim. 50fs	2	164	0.135639
Panel a Classical Sim. 50fs	3	164	0.0432243
Panel a Classical Sim. 50fs	4	164	0.13434
Panel a Classical Sim. 50fs	0	164.5	0.52333
Panel a Classical Sim. 50fs	1	164.5	0.162172
Panel a Classical Sim. 50fs	2	164.5	0.135978
Panel a Classical Sim. 50fs	3	164.5	0.0435703
Panel a Classical Sim. 50fs	4	164.5	0.13495
Panel a Classical Sim. 50fs	0	165	0.52456
Panel a Classical Sim. 50fs	1	165	0.159277
Panel a Classical Sim. 50fs	2	165	0.136813
Panel a Classical Sim. 50fs	3	165	0.043803
Panel a Classical Sim. 50fs	4	165	0.135546
Panel a Classical Sim. 50fs	0	165.5	0.527423
Panel a Classical Sim. 50fs	1	165.5	0.154426
Panel a Classical Sim. 50fs	2	165.5	0.138094
Panel a Classical Sim. 50fs	3	165.5	0.0439305
Panel a Classical Sim. 50fs	4	165.5	0.136126
Panel a Classical Sim. 50fs	0	166	0.531417
Panel a Classical Sim. 50fs	1	166	0.148192
Panel a Classical Sim. 50fs	2	166	0.139738
Panel a Classical Sim. 50fs	3	166	0.0439652
Panel a Classical Sim. 50fs	4	166	0.136688
Panel a Classical Sim. 50fs	0	166.5	0.535931
Panel a Classical Sim. 50fs	1	166.5	0.141277
Panel a Classical Sim. 50fs	2	166.5	0.14164
Panel a Classical Sim. 50fs	3	166.5	0.043923
Panel a Classical Sim. 50fs	4	166.5	0.137229
Panel a Classical Sim. 50fs	0	167	0.540303
Panel a Classical Sim. 50fs	1	167	0.134445
Panel a Classical Sim. 50fs	2	167	0.143682
Panel a Classical Sim. 50fs	3	167	0.0438217
Panel a Classical Sim. 50fs	4	167	0.137748
Panel a Classical Sim. 50fs	0	167.5	0.543892
Panel a Classical Sim. 50fs	1	167.5	0.128443
Panel a Classical Sim. 50fs	2	167.5	0.145742
Panel a Classical Sim. 50fs	3	167.5	0.0436799
Panel a Classical Sim. 50fs	4	167.5	0.138243
Panel a Classical Sim. 50fs	0	168	0.546134
Panel a Classical Sim. 50fs	1	168	0.123932
Panel a Classical Sim. 50fs	2	168	0.147703
Panel a Classical Sim. 50fs	3	168	0.0435157
Panel a Classical Sim. 50fs	4	168	0.138715
Panel a Classical Sim. 50fs	0	168.5	0.54661
Panel a Classical Sim. 50fs	1	168.5	0.121419
Panel a Classical Sim. 50fs	2	168.5	0.149463
Panel a Classical Sim. 50fs	3	168.5	0.0433453
Panel a Classical Sim. 50fs	4	168.5	0.139163
Panel a Classical Sim. 50fs	0	169	0.54508
Panel a Classical Sim. 50fs	1	169	0.121207
Panel a Classical Sim. 50fs	2	169	0.150941
Panel a Classical Sim. 50fs	3	169	0.0431825
Panel a Classical Sim. 50fs	4	169	0.13959
Panel a Classical Sim. 50fs	0	169.5	0.541515
Panel a Classical Sim. 50fs	1	169.5	0.123367
Panel a Classical Sim. 50fs	2	169.5	0.152085
Panel a Classical Sim. 50fs	3	169.5	0.0430379
Panel a Classical Sim. 50fs	4	169.5	0.139995
Panel a Classical Sim. 50fs	0	170	0.536096
Panel a Classical Sim. 50fs	1	170	0.127731
Panel a Classical Sim. 50fs	2	170	0.152873
Panel a Classical Sim. 50fs	3	170	0.0429189
Panel a Classical Sim. 50fs	4	170	0.140381
Panel a Classical Sim. 50fs	0	170.5	0.529204
Panel a Classical Sim. 50fs	1	170.5	0.133906
Panel a Classical Sim. 50fs	2	170.5	0.15331
Panel a Classical Sim. 50fs	3	170.5	0.0428293
Panel a Classical Sim. 50fs	4	170.5	0.14075
Panel a Classical Sim. 50fs	0	171	0.521381
Panel a Classical Sim. 50fs	1	171	0.141313
Panel a Classical Sim. 50fs	2	171	0.153431
Panel a Classical Sim. 50fs	3	171	0.0427704
Panel a Classical Sim. 50fs	4	171	0.141104
Panel a Classical Sim. 50fs	0	171.5	0.513276
Panel a Classical Sim. 50fs	1	171.5	0.14925
Panel a Classical Sim. 50fs	2	171.5	0.15329
Panel a Classical Sim. 50fs	3	171.5	0.0427408
Panel a Classical Sim. 50fs	4	171.5	0.141444
Panel a Classical Sim. 50fs	0	172	0.505583
Panel a Classical Sim. 50fs	1	172	0.156953
Panel a Classical Sim. 50fs	2	172	0.152955
Panel a Classical Sim. 50fs	3	172	0.0427378
Panel a Classical Sim. 50fs	4	172	0.141771
Panel a Classical Sim. 50fs	0	172.5	0.498975
Panel a Classical Sim. 50fs	1	172.5	0.163679
Panel a Classical Sim. 50fs	2	172.5	0.152502
Panel a Classical Sim. 50fs	3	172.5	0.0427576
Panel a Classical Sim. 50fs	4	172.5	0.142087
Panel a Classical Sim. 50fs	0	173	0.494031
Panel a Classical Sim. 50fs	1	173	0.168778
Panel a Classical Sim. 50fs	2	173	0.152003
Panel a Classical Sim. 50fs	3	173	0.0427966
Panel a Classical Sim. 50fs	4	173	0.142391
Panel a Classical Sim. 50fs	0	173.5	0.491185
Panel a Classical Sim. 50fs	1	173.5	0.171757
Panel a Classical Sim. 50fs	2	173.5	0.151523
Panel a Classical Sim. 50fs	3	173.5	0.0428517
Panel a Classical Sim. 50fs	4	173.5	0.142684
Panel a Classical Sim. 50fs	0	174	0.490673
Panel a Classical Sim. 50fs	1	174	0.172331
Panel a Classical Sim. 50fs	2	174	0.151112
Panel a Classical Sim. 50fs	3	174	0.0429206
Panel a Classical Sim. 50fs	4	174	0.142963
Panel a Classical Sim. 50fs	0	174.5	0.492514
Panel a Classical Sim. 50fs	1	174.5	0.170454
Panel a Classical Sim. 50fs	2	174.5	0.150802
Panel a Classical Sim. 50fs	3	174.5	0.0430022
Panel a Classical Sim. 50fs	4	174.5	0.143229
Panel a Classical Sim. 50fs	0	175	0.496504
Panel a Classical Sim. 50fs	1	175	0.166318
Panel a Classical Sim. 50fs	2	175	0.150602
Panel a Classical Sim. 50fs	3	175	0.0430967
Panel a Classical Sim. 50fs	4	175	0.14348
Panel a Classical Sim. 50fs	0	175.5	0.502233
Panel a Classical Sim. 50fs	1	175.5	0.160342
Panel a Classical Sim. 50fs	2	175.5	0.150506
Panel a Classical Sim. 50fs	3	175.5	0.0432049
Panel a Classical Sim. 50fs	4	175.5	0.143714
Panel a Classical Sim. 50fs	0	176	0.509124
Panel a Classical Sim. 50fs	1	176	0.153127
Panel a Classical Sim. 50fs	2	176	0.15049
Panel a Classical Sim. 50fs	3	176	0.0433279
Panel a Classical Sim. 50fs	4	176	0.143931
Panel a Classical Sim. 50fs	0	176.5	0.516489
Panel a Classical Sim. 50fs	1	176.5	0.145395
Panel a Classical Sim. 50fs	2	176.5	0.150521
Panel a Classical Sim. 50fs	3	176.5	0.043467
Panel a Classical Sim. 50fs	4	176.5	0.144128
Panel a Classical Sim. 50fs	0	177	0.523592
Panel a Classical Sim. 50fs	1	177	0.137919
Panel a Classical Sim. 50fs	2	177	0.150561
Panel a Classical Sim. 50fs	3	177	0.0436223
Panel a Classical Sim. 50fs	4	177	0.144306
Panel a Classical Sim. 50fs	0	177.5	0.529722
Panel a Classical Sim. 50fs	1	177.5	0.131446
Panel a Classical Sim. 50fs	2	177.5	0.150576
Panel a Classical Sim. 50fs	3	177.5	0.0437928
Panel a Classical Sim. 50fs	4	177.5	0.144464
Panel a Classical Sim. 50fs	0	178	0.534258
Panel a Classical Sim. 50fs	1	178	0.126624
Panel a Classical Sim. 50fs	2	178	0.15054
Panel a Classical Sim. 50fs	3	178	0.0439757
Panel a Classical Sim. 50fs	4	178	0.144602
Panel a Classical Sim. 50fs	0	178.5	0.536734
Panel a Classical Sim. 50fs	1	178.5	0.123933
Panel a Classical Sim. 50fs	2	178.5	0.150446
Panel a Classical Sim. 50fs	3	178.5	0.0441664
Panel a Classical Sim. 50fs	4	178.5	0.14472
Panel a Classical Sim. 50fs	0	179	0.536872
Panel a Classical Sim. 50fs	1	179	0.123647
Panel a Classical Sim. 50fs	2	179	0.150303
Panel a Classical Sim. 50fs	3	179	0.0443584
Panel a Classical Sim. 50fs	4	179	0.14482
Panel a Classical Sim. 50fs	0	179.5	0.534618
Panel a Classical Sim. 50fs	1	179.5	0.125797
Panel a Classical Sim. 50fs	2	179.5	0.15014
Panel a Classical Sim. 50fs	3	179.5	0.0445435
Panel a Classical Sim. 50fs	4	179.5	0.144902
Panel a Classical Sim. 50fs	0	180	0.530133
Panel a Classical Sim. 50fs	1	180	0.130181
Panel a Classical Sim. 50fs	2	180	0.150008
Panel a Classical Sim. 50fs	3	180	0.0447125
Panel a Classical Sim. 50fs	4	180	0.144966
Panel a Classical Sim. 50fs	0	180.5	0.523783
Panel a Classical Sim. 50fs	1	180.5	0.136374
Panel a Classical Sim. 50fs	2	180.5	0.149973
Panel a Classical Sim. 50fs	3	180.5	0.0448558
Panel a Classical Sim. 50fs	4	180.5	0.145015
Panel a Classical Sim. 50fs	0	181	0.516095
Panel a Classical Sim. 50fs	1	181	0.14378
Panel a Classical Sim. 50fs	2	181	0.150112
Panel a Classical Sim. 50fs	3	181	0.0449643
Panel a Classical Sim. 50fs	4	181	0.145048
Panel a Classical Sim. 50fs	0	181.5	0.507706
Panel a Classical Sim. 50fs	1	181.5	0.15169
Panel a Classical Sim. 50fs	2	181.5	0.150507
Panel a Classical Sim. 50fs	3	181.5	0.0450301
Panel a Classical Sim. 50fs	4	181.5	0.145067
Panel a Classical Sim. 50fs	0	182	0.499299
Panel a Classical Sim. 50fs	1	182	0.159349
Panel a Classical Sim. 50fs	2	182	0.151234
Panel a Classical Sim. 50fs	3	182	0.0450477
Panel a Classical Sim. 50fs	4	182	0.145071
Panel a Classical Sim. 50fs	0	182.5	0.491533
Panel a Classical Sim. 50fs	1	182.5	0.166036
Panel a Classical Sim. 50fs	2	182.5	0.152357
Panel a Classical Sim. 50fs	3	182.5	0.0450147
Panel a Classical Sim. 50fs	4	182.5	0.14506
Panel a Classical Sim. 50fs	0	183	0.484983
Panel a Classical Sim. 50fs	1	183	0.17113
Panel a Classical Sim. 50fs	2	183	0.153921
Panel a Classical Sim. 50fs	3	183	0.0449314
Panel a Classical Sim. 50fs	4	183	0.145035
Panel a Classical Sim. 50fs	0	183.5	0.480085
Panel a Classical Sim. 50fs	1	183.5	0.174174
Panel a Classical Sim. 50fs	2	183.5	0.155944
Panel a Classical Sim. 50fs	3	183.5	0.0448024
Panel a Classical Sim. 50fs	4	183.5	0.144995
Panel a Classical Sim. 50fs	0	184	0.477094
Panel a Classical Sim. 50fs	1	184	0.174915
Panel a Classical Sim. 50fs	2	184	0.158414
Panel a Classical Sim. 50fs	3	184	0.0446357
Panel a Classical Sim. 50fs	4	184	0.14494
Panel a Classical Sim. 50fs	0	184.5	0.476065
Panel a Classical Sim. 50fs	1	184.5	0.173331
Panel a Classical Sim. 50fs	2	184.5	0.161289
Panel a Classical Sim. 50fs	3	184.5	0.0444422
Panel a Classical Sim. 50fs	4	184.5	0.144872
Panel a Classical Sim. 50fs	0	185	0.476851
Panel a Classical Sim. 50fs	1	185	0.169627
Panel a Classical Sim. 50fs	2	185	0.164497
Panel a Classical Sim. 50fs	3	185	0.0442352
Panel a Classical Sim. 50fs	4	185	0.14479
Panel a Classical Sim. 50fs	0	185.5	0.479121
Panel a Classical Sim. 50fs	1	185.5	0.164214
Panel a Classical Sim. 50fs	2	185.5	0.167938
Panel a Classical Sim. 50fs	3	185.5	0.0440294
Panel a Classical Sim. 50fs	4	185.5	0.144698
Panel a Classical Sim. 50fs	0	186	0.482401
Panel a Classical Sim. 50fs	1	186	0.157668
Panel a Classical Sim. 50fs	2	186	0.171494
Panel a Classical Sim. 50fs	3	186	0.0438395
Panel a Classical Sim. 50fs	4	186	0.144598
Panel a Classical Sim. 50fs	0	186.5	0.486118
Panel a Classical Sim. 50fs	1	186.5	0.150673
Panel a Classical Sim. 50fs	2	186.5	0.175037
Panel a Classical Sim. 50fs	3	186.5	0.0436792
Panel a Classical Sim. 50fs	4	186.5	0.144493
Panel a Classical Sim. 50fs	0	187	0.489665
Panel a Classical Sim. 50fs	1	187	0.14395
Panel a Classical Sim. 50fs	2	187	0.178436
Panel a Classical Sim. 50fs	3	187	0.0435602
Panel a Classical Sim. 50fs	4	187	0.144388
Panel a Classical Sim. 50fs	0	187.5	0.492463
Panel a Classical Sim. 50fs	1	187.5	0.138189
Panel a Classical Sim. 50fs	2	187.5	0.181567
Panel a Classical Sim. 50fs	3	187.5	0.0434907
Panel a Classical Sim. 50fs	4	187.5	0.14429
Panel a Classical Sim. 50fs	0	188	0.494015
Panel a Classical Sim. 50fs	1	188	0.133982
Panel a Classical Sim. 50fs	2	188	0.184323
Panel a Classical Sim. 50fs	3	188	0.0434749
Panel a Classical Sim. 50fs	4	188	0.144205
Panel a Classical Sim. 50fs	0	188.5	0.493964
Panel a Classical Sim. 50fs	1	188.5	0.131761
Panel a Classical Sim. 50fs	2	188.5	0.186621
Panel a Classical Sim. 50fs	3	188.5	0.0435127
Panel a Classical Sim. 50fs	4	188.5	0.144141
Panel a Classical Sim. 50fs	0	189	0.492123
Panel a Classical Sim. 50fs	1	189	0.131763
Panel a Classical Sim. 50fs	2	189	0.188409
Panel a Classical Sim. 50fs	3	189	0.0435994
Panel a Classical Sim. 50fs	4	189	0.144104
Panel a Classical Sim. 50fs	0	189.5	0.488498
Panel a Classical Sim. 50fs	1	189.5	0.134005
Panel a Classical Sim. 50fs	2	189.5	0.189667
Panel a Classical Sim. 50fs	3	189.5	0.043726
Panel a Classical Sim. 50fs	4	189.5	0.144103
Panel a Classical Sim. 50fs	0	190	0.483285
Panel a Classical Sim. 50fs	1	190	0.138283
Panel a Classical Sim. 50fs	2	190	0.190408
Panel a Classical Sim. 50fs	3	190	0.0438802
Panel a Classical Sim. 50fs	4	190	0.144145
Panel a Classical Sim. 50fs	0	190.5	0.476851
Panel a Classical Sim. 50fs	1	190.5	0.144193
Panel a Classical Sim. 50fs	2	190.5	0.190674
Panel a Classical Sim. 50fs	3	190.5	0.0440471
Panel a Classical Sim. 50fs	4	190.5	0.144235
Panel a Classical Sim. 50fs	0	191	0.4697
Panel a Classical Sim. 50fs	1	191	0.151176
Panel a Classical Sim. 50fs	2	191	0.190535
Panel a Classical Sim. 50fs	3	191	0.0442104
Panel a Classical Sim. 50fs	4	191	0.144379
Panel a Classical Sim. 50fs	0	191.5	0.462421
Panel a Classical Sim. 50fs	1	191.5	0.158568
Panel a Classical Sim. 50fs	2	191.5	0.190077
Panel a Classical Sim. 50fs	3	191.5	0.0443539
Panel a Classical Sim. 50fs	4	191.5	0.144581
Panel a Classical Sim. 50fs	0	192	0.455627
Panel a Classical Sim. 50fs	1	192	0.165671
Panel a Classical Sim. 50fs	2	192	0.189397
Panel a Classical Sim. 50fs	3	192	0.0444628
Panel a Classical Sim. 50fs	4	192	0.144843
Panel a Classical Sim. 50fs	0	192.5	0.449896
Panel a Classical Sim. 50fs	1	192.5	0.17182
Panel a Classical Sim. 50fs	2	192.5	0.188595
Panel a Classical Sim. 50fs	3	192.5	0.0445248
Panel a Classical Sim. 50fs	4	192.5	0.145164
Panel a Classical Sim. 50fs	0	193	0.445714
Panel a Classical Sim. 50fs	1	193	0.176451
Panel a Classical Sim. 50fs	2	193	0.187759
Panel a Classical Sim. 50fs	3	193	0.0445316
Panel a Classical Sim. 50fs	4	193	0.145544
Panel a Classical Sim. 50fs	0	193.5	0.44342
Panel a Classical Sim. 50fs	1	193.5	0.179156
Panel a Classical Sim. 50fs	2	193.5	0.186965
Panel a Classical Sim. 50fs	3	193.5	0.0444787
Panel a Classical Sim. 50fs	4	193.5	0.14598
Panel a Classical Sim. 50fs	0	194	0.443175
Panel a Classical Sim. 50fs	1	194	0.179722
Panel a Classical Sim. 50fs	2	194	0.18627
Panel a Classical Sim. 50fs	3	194	0.0443668
Panel a Classical Sim. 50fs	4	194	0.146467
Panel a Classical Sim. 50fs	0	194.5	0.444942
Panel a Classical Sim. 50fs	1	194.5	0.178156
Panel a Classical Sim. 50fs	2	194.5	0.185703
Panel a Classical Sim. 50fs	3	194.5	0.044201
Panel a Classical Sim. 50fs	4	194.5	0.146999
Panel a Classical Sim. 50fs	0	195	0.44849
Panel a Classical Sim. 50fs	1	195	0.174679
Panel a Classical Sim. 50fs	2	195	0.185271
Panel a Classical Sim. 50fs	3	195	0.0439907
Panel a Classical Sim. 50fs	4	195	0.147569
Panel a Classical Sim. 50fs	0	195.5	0.453412
Panel a Classical Sim. 50fs	1	195.5	0.16971
Panel a Classical Sim. 50fs	2	195.5	0.184957
Panel a Classical Sim. 50fs	3	195.5	0.0437488
Panel a Classical Sim. 50fs	4	195.5	0.148171
Panel a Classical Sim. 50fs	0	196	0.459168
Panel a Classical Sim. 50fs	1	196	0.163817
Panel a Classical Sim. 50fs	2	196	0.184727
Panel a Classical Sim. 50fs	3	196	0.0434906
Panel a Classical Sim. 50fs	4	196	0.148797
Panel a Classical Sim. 50fs	0	196.5	0.465132
Panel a Classical Sim. 50fs	1	196.5	0.157664
Panel a Classical Sim. 50fs	2	196.5	0.184532
Panel a Classical Sim. 50fs	3	196.5	0.0432328
Panel a Classical Sim. 50fs	4	196.5	0.14944
Panel a Classical Sim. 50fs	0	197	0.470657
Panel a Classical Sim. 50fs	1	197	0.151941
Panel a Classical Sim. 50fs	2	197	0.184318
Panel a Classical Sim. 50fs	3	197	0.0429919
Panel a Classical Sim. 50fs	4	197	0.150093
Panel a Classical Sim. 50fs	0	197.5	0.475137
Panel a Classical Sim. 50fs	1	197.5	0.147297
Panel a Classical Sim. 50fs	2	197.5	0.184033
Panel a Classical Sim. 50fs	3	197.5	0.0427832
Panel a Classical Sim. 50fs	4	197.5	0.150749
Panel a Classical Sim. 50fs	0	198	0.478067
Panel a Classical Sim. 50fs	1	198	0.144274
Panel a Classical Sim. 50fs	2	198	0.183635
Panel a Classical Sim. 50fs	3	198	0.0426196
Panel a Classical Sim. 50fs	4	198	0.151405
Panel a Classical Sim. 50fs	0	198.5	0.47909
Panel a Classical Sim. 50fs	1	198.5	0.143248
Panel a Classical Sim. 50fs	2	198.5	0.183097
Panel a Classical Sim. 50fs	3	198.5	0.0425109
Panel a Classical Sim. 50fs	4	198.5	0.152055
Panel a Classical Sim. 50fs	0	199	0.478035
Panel a Classical Sim. 50fs	1	199	0.144395
Panel a Classical Sim. 50fs	2	199	0.182411
Panel a Classical Sim. 50fs	3	199	0.0424632
Panel a Classical Sim. 50fs	4	199	0.152696
Panel a Classical Sim. 50fs	0	199.5	0.474931
Panel a Classical Sim. 50fs	1	199.5	0.147671
Panel a Classical Sim. 50fs	2	199.5	0.181592
Panel a Classical Sim. 50fs	3	199.5	0.0424789
[truncated: 2,006 more rows]

## Sheet: Panel b
panel	series	x	y
Panel b	$T=4$ fs, Min. at $500.0$ fs	12.5	0.0202562
Panel b	$T=4$ fs, Min. at $500.0$ fs	25	0.0202413
Panel b	$T=4$ fs, Min. at $500.0$ fs	37.5	0.0202361
Panel b	$T=4$ fs, Min. at $500.0$ fs	50	0.0202335
Panel b	$T=4$ fs, Min. at $500.0$ fs	62.5	0.020232
Panel b	$T=4$ fs, Min. at $500.0$ fs	75	0.0202309
Panel b	$T=4$ fs, Min. at $500.0$ fs	87.5	0.0202302
Panel b	$T=4$ fs, Min. at $500.0$ fs	100	0.0202296
Panel b	$T=4$ fs, Min. at $500.0$ fs	112.5	0.0202292
Panel b	$T=4$ fs, Min. at $500.0$ fs	125	0.0202288
Panel b	$T=4$ fs, Min. at $500.0$ fs	137.5	0.0202285
Panel b	$T=4$ fs, Min. at $500.0$ fs	150	0.0202283
Panel b	$T=4$ fs, Min. at $500.0$ fs	162.5	0.0202281
Panel b	$T=4$ fs, Min. at $500.0$ fs	175	0.0202279
Panel b	$T=4$ fs, Min. at $500.0$ fs	187.5	0.0202278
Panel b	$T=4$ fs, Min. at $500.0$ fs	200	0.0202276
Panel b	$T=4$ fs, Min. at $500.0$ fs	212.5	0.0202275
Panel b	$T=4$ fs, Min. at $500.0$ fs	225	0.0202274
Panel b	$T=4$ fs, Min. at $500.0$ fs	237.5	0.0202273
Panel b	$T=4$ fs, Min. at $500.0$ fs	250	0.0202272
Panel b	$T=4$ fs, Min. at $500.0$ fs	262.5	0.0202272
Panel b	$T=4$ fs, Min. at $500.0$ fs	275	0.0202271
Panel b	$T=4$ fs, Min. at $500.0$ fs	287.5	0.020227
Panel b	$T=4$ fs, Min. at $500.0$ fs	300	0.020227
Panel b	$T=4$ fs, Min. at $500.0$ fs	312.5	0.0202269
Panel b	$T=4$ fs, Min. at $500.0$ fs	325	0.0202269
Panel b	$T=4$ fs, Min. at $500.0$ fs	337.5	0.0202268
Panel b	$T=4$ fs, Min. at $500.0$ fs	350	0.0202268
Panel b	$T=4$ fs, Min. at $500.0$ fs	362.5	0.0202267
Panel b	$T=4$ fs, Min. at $500.0$ fs	375	0.0202267
Panel b	$T=4$ fs, Min. at $500.0$ fs	387.5	0.0202267
Panel b	$T=4$ fs, Min. at $500.0$ fs	400	0.0202266
Panel b	$T=4$ fs, Min. at $500.0$ fs	412.5	0.0202266
Panel b	$T=4$ fs, Min. at $500.0$ fs	425	0.0202266
Panel b	$T=4$ fs, Min. at $500.0$ fs	437.5	0.0202266
Panel b	$T=4$ fs, Min. at $500.0$ fs	450	0.0202265
Panel b	$T=4$ fs, Min. at $500.0$ fs	462.5	0.0202265
Panel b	$T=4$ fs, Min. at $500.0$ fs	475	0.0202265
Panel b	$T=4$ fs, Min. at $500.0$ fs	487.5	0.0202265
Panel b	$T=4$ fs, Min. at $500.0$ fs	500	0.0202264
Panel b	$T=10$ fs, Min. at $500.0$ fs	12.5	0.0292766
Panel b	$T=10$ fs, Min. at $500.0$ fs	25	0.0289278
Panel b	$T=10$ fs, Min. at $500.0$ fs	37.5	0.0288078
Panel b	$T=10$ fs, Min. at $500.0$ fs	50	0.0287468
Panel b	$T=10$ fs, Min. at $500.0$ fs	62.5	0.0287104
Panel b	$T=10$ fs, Min. at $500.0$ fs	75	0.0286851
Panel b	$T=10$ fs, Min. at $500.0$ fs	87.5	0.0286673
Panel b	$T=10$ fs, Min. at $500.0$ fs	100	0.0286539
Panel b	$T=10$ fs, Min. at $500.0$ fs	112.5	0.0286436
Panel b	$T=10$ fs, Min. at $500.0$ fs	125	0.0286352
Panel b	$T=10$ fs, Min. at $500.0$ fs	137.5	0.0286284
Panel b	$T=10$ fs, Min. at $500.0$ fs	150	0.0286227
Panel b	$T=10$ fs, Min. at $500.0$ fs	162.5	0.0286179
Panel b	$T=10$ fs, Min. at $500.0$ fs	175	0.0286138
Panel b	$T=10$ fs, Min. at $500.0$ fs	187.5	0.0286102
Panel b	$T=10$ fs, Min. at $500.0$ fs	200	0.0286071
Panel b	$T=10$ fs, Min. at $500.0$ fs	212.5	0.0286043
Panel b	$T=10$ fs, Min. at $500.0$ fs	225	0.0286018
Panel b	$T=10$ fs, Min. at $500.0$ fs	237.5	0.0285996
Panel b	$T=10$ fs, Min. at $500.0$ fs	250	0.0285977
Panel b	$T=10$ fs, Min. at $500.0$ fs	262.5	0.0285959
Panel b	$T=10$ fs, Min. at $500.0$ fs	275	0.0285942
Panel b	$T=10$ fs, Min. at $500.0$ fs	287.5	0.0285927
Panel b	$T=10$ fs, Min. at $500.0$ fs	300	0.0285914
Panel b	$T=10$ fs, Min. at $500.0$ fs	312.5	0.0285901
Panel b	$T=10$ fs, Min. at $500.0$ fs	325	0.0285889
Panel b	$T=10$ fs, Min. at $500.0$ fs	337.5	0.0285879
Panel b	$T=10$ fs, Min. at $500.0$ fs	350	0.0285869
Panel b	$T=10$ fs, Min. at $500.0$ fs	362.5	0.0285859
Panel b	$T=10$ fs, Min. at $500.0$ fs	375	0.0285851
Panel b	$T=10$ fs, Min. at $500.0$ fs	387.5	0.0285843
Panel b	$T=10$ fs, Min. at $500.0$ fs	400	0.0285835
Panel b	$T=10$ fs, Min. at $500.0$ fs	412.5	0.0285828
Panel b	$T=10$ fs, Min. at $500.0$ fs	425	0.0285821
Panel b	$T=10$ fs, Min. at $500.0$ fs	437.5	0.0285815
Panel b	$T=10$ fs, Min. at $500.0$ fs	450	0.0285809
Panel b	$T=10$ fs, Min. at $500.0$ fs	462.5	0.0285803
Panel b	$T=10$ fs, Min. at $500.0$ fs	475	0.0285798
Panel b	$T=10$ fs, Min. at $500.0$ fs	487.5	0.0285793
Panel b	$T=10$ fs, Min. at $500.0$ fs	500	0.0285788
Panel b	$T=100$ fs, Min. at $175.0$ fs	12.5	0.0714128
Panel b	$T=100$ fs, Min. at $175.0$ fs	25	0.0616875
Panel b	$T=100$ fs, Min. at $175.0$ fs	37.5	0.0567871
Panel b	$T=100$ fs, Min. at $175.0$ fs	50	0.0541462
Panel b	$T=100$ fs, Min. at $175.0$ fs	62.5	0.052605
Panel b	$T=100$ fs, Min. at $175.0$ fs	75	0.0516649
Panel b	$T=100$ fs, Min. at $175.0$ fs	87.5	0.0510802
Panel b	$T=100$ fs, Min. at $175.0$ fs	100	0.0507037
Panel b	$T=100$ fs, Min. at $175.0$ fs	112.5	0.0504715
Panel b	$T=100$ fs, Min. at $175.0$ fs	125	0.0503243
Panel b	$T=100$ fs, Min. at $175.0$ fs	137.5	0.0502375
Panel b	$T=100$ fs, Min. at $175.0$ fs	150	0.0501847
Panel b	$T=100$ fs, Min. at $175.0$ fs	162.5	0.0501682
Panel b	$T=100$ fs, Min. at $175.0$ fs	175	0.0501592
Panel b	$T=100$ fs, Min. at $175.0$ fs	187.5	0.0501661
Panel b	$T=100$ fs, Min. at $175.0$ fs	200	0.0501843
Panel b	$T=100$ fs, Min. at $175.0$ fs	212.5	0.0502042
Panel b	$T=100$ fs, Min. at $175.0$ fs	225	0.0502263
Panel b	$T=100$ fs, Min. at $175.0$ fs	237.5	0.0502508
Panel b	$T=100$ fs, Min. at $175.0$ fs	250	0.0502767
Panel b	$T=100$ fs, Min. at $175.0$ fs	262.5	0.0503025
Panel b	$T=100$ fs, Min. at $175.0$ fs	275	0.0503287
Panel b	$T=100$ fs, Min. at $175.0$ fs	287.5	0.0503489
Panel b	$T=100$ fs, Min. at $175.0$ fs	300	0.0503739
Panel b	$T=100$ fs, Min. at $175.0$ fs	312.5	0.0503969
Panel b	$T=100$ fs, Min. at $175.0$ fs	325	0.0504202
Panel b	$T=100$ fs, Min. at $175.0$ fs	337.5	0.0504429
Panel b	$T=100$ fs, Min. at $175.0$ fs	350	0.050466
Panel b	$T=100$ fs, Min. at $175.0$ fs	362.5	0.0504879
Panel b	$T=100$ fs, Min. at $175.0$ fs	375	0.0505072
Panel b	$T=100$ fs, Min. at $175.0$ fs	387.5	0.0505272
Panel b	$T=100$ fs, Min. at $175.0$ fs	400	0.0505455
Panel b	$T=100$ fs, Min. at $175.0$ fs	412.5	0.0505641
Panel b	$T=100$ fs, Min. at $175.0$ fs	425	0.0505818
Panel b	$T=100$ fs, Min. at $175.0$ fs	437.5	0.0505998
Panel b	$T=100$ fs, Min. at $175.0$ fs	450	0.0506156
Panel b	$T=100$ fs, Min. at $175.0$ fs	462.5	0.0506315
Panel b	$T=100$ fs, Min. at $175.0$ fs	475	0.0506454
Panel b	$T=100$ fs, Min. at $175.0$ fs	487.5	0.0506604
Panel b	$T=100$ fs, Min. at $175.0$ fs	500	0.0506744
Panel b	$T=150$ fs, Min. at $175.0$ fs	12.5	0.117887
Panel b	$T=150$ fs, Min. at $175.0$ fs	25	0.0941195
Panel b	$T=150$ fs, Min. at $175.0$ fs	37.5	0.0802936
Panel b	$T=150$ fs, Min. at $175.0$ fs	50	0.0721634
Panel b	$T=150$ fs, Min. at $175.0$ fs	62.5	0.0671728
Panel b	$T=150$ fs, Min. at $175.0$ fs	75	0.0640672
Panel b	$T=150$ fs, Min. at $175.0$ fs	87.5	0.0620803
Panel b	$T=150$ fs, Min. at $175.0$ fs	100	0.0607808
Panel b	$T=150$ fs, Min. at $175.0$ fs	112.5	0.0599676
Panel b	$T=150$ fs, Min. at $175.0$ fs	125	0.0594529
Panel b	$T=150$ fs, Min. at $175.0$ fs	137.5	0.0591414
Panel b	$T=150$ fs, Min. at $175.0$ fs	150	0.058959
Panel b	$T=150$ fs, Min. at $175.0$ fs	162.5	0.0588893
Panel b	$T=150$ fs, Min. at $175.0$ fs	175	0.0588521
Panel b	$T=150$ fs, Min. at $175.0$ fs	187.5	0.0588787
Panel b	$T=150$ fs, Min. at $175.0$ fs	200	0.0589272
Panel b	$T=150$ fs, Min. at $175.0$ fs	212.5	0.0589907
Panel b	$T=150$ fs, Min. at $175.0$ fs	225	0.0590585
Panel b	$T=150$ fs, Min. at $175.0$ fs	237.5	0.059145
Panel b	$T=150$ fs, Min. at $175.0$ fs	250	0.0592312
Panel b	$T=150$ fs, Min. at $175.0$ fs	262.5	0.0593189
Panel b	$T=150$ fs, Min. at $175.0$ fs	275	0.0594055
Panel b	$T=150$ fs, Min. at $175.0$ fs	287.5	0.059487
Panel b	$T=150$ fs, Min. at $175.0$ fs	300	0.0595722
Panel b	$T=150$ fs, Min. at $175.0$ fs	312.5	0.059648
Panel b	$T=150$ fs, Min. at $175.0$ fs	325	0.0597284
Panel b	$T=150$ fs, Min. at $175.0$ fs	337.5	0.0598077
Panel b	$T=150$ fs, Min. at $175.0$ fs	350	0.05989
Panel b	$T=150$ fs, Min. at $175.0$ fs	362.5	0.0599642
Panel b	$T=150$ fs, Min. at $175.0$ fs	375	0.0600299
Panel b	$T=150$ fs, Min. at $175.0$ fs	387.5	0.0600973
Panel b	$T=150$ fs, Min. at $175.0$ fs	400	0.0601623
Panel b	$T=150$ fs, Min. at $175.0$ fs	412.5	0.0602257
Panel b	$T=150$ fs, Min. at $175.0$ fs	425	0.0602864
Panel b	$T=150$ fs, Min. at $175.0$ fs	437.5	0.060346
Panel b	$T=150$ fs, Min. at $175.0$ fs	450	0.0604015
Panel b	$T=150$ fs, Min. at $175.0$ fs	462.5	0.0604551
Panel b	$T=150$ fs, Min. at $175.0$ fs	475	0.0605058
Panel b	$T=150$ fs, Min. at $175.0$ fs	487.5	0.0605619
Panel b	$T=150$ fs, Min. at $175.0$ fs	500	0.0606099
Panel b	$T=200$ fs, Min. at $112.5$ fs	12.5	0.166332
Panel b	$T=200$ fs, Min. at $112.5$ fs	25	0.125991
Panel b	$T=200$ fs, Min. at $112.5$ fs	37.5	0.100123
Panel b	$T=200$ fs, Min. at $112.5$ fs	50	0.0839082
Panel b	$T=200$ fs, Min. at $112.5$ fs	62.5	0.0737489
Panel b	$T=200$ fs, Min. at $112.5$ fs	75	0.0677437
Panel b	$T=200$ fs, Min. at $112.5$ fs	87.5	0.0644484
Panel b	$T=200$ fs, Min. at $112.5$ fs	100	0.0628913
Panel b	$T=200$ fs, Min. at $112.5$ fs	112.5	0.0624666
Panel b	$T=200$ fs, Min. at $112.5$ fs	125	0.0626621
Panel b	$T=200$ fs, Min. at $112.5$ fs	137.5	0.0631801
Panel b	$T=200$ fs, Min. at $112.5$ fs	150	0.0638799
Panel b	$T=200$ fs, Min. at $112.5$ fs	162.5	0.0646653
Panel b	$T=200$ fs, Min. at $112.5$ fs	175	0.0654381
Panel b	$T=200$ fs, Min. at $112.5$ fs	187.5	0.0662213
Panel b	$T=200$ fs, Min. at $112.5$ fs	200	0.0669698
Panel b	$T=200$ fs, Min. at $112.5$ fs	212.5	0.0676776
Panel b	$T=200$ fs, Min. at $112.5$ fs	225	0.0683352
Panel b	$T=200$ fs, Min. at $112.5$ fs	237.5	0.0689696
Panel b	$T=200$ fs, Min. at $112.5$ fs	250	0.0695535
Panel b	$T=200$ fs, Min. at $112.5$ fs	262.5	0.0701011
Panel b	$T=200$ fs, Min. at $112.5$ fs	275	0.0706321
Panel b	$T=200$ fs, Min. at $112.5$ fs	287.5	0.07112
Panel b	$T=200$ fs, Min. at $112.5$ fs	300	0.0715812
Panel b	$T=200$ fs, Min. at $112.5$ fs	312.5	0.0720139
Panel b	$T=200$ fs, Min. at $112.5$ fs	325	0.0724264
Panel b	$T=200$ fs, Min. at $112.5$ fs	337.5	0.0728147
Panel b	$T=200$ fs, Min. at $112.5$ fs	350	0.0731776
Panel b	$T=200$ fs, Min. at $112.5$ fs	362.5	0.0735207
Panel b	$T=200$ fs, Min. at $112.5$ fs	375	0.0738409
Panel b	$T=200$ fs, Min. at $112.5$ fs	387.5	0.0741499
Panel b	$T=200$ fs, Min. at $112.5$ fs	400	0.0744415
Panel b	$T=200$ fs, Min. at $112.5$ fs	412.5	0.0747198
Panel b	$T=200$ fs, Min. at $112.5$ fs	425	0.0749803
Panel b	$T=200$ fs, Min. at $112.5$ fs	437.5	0.0752307
Panel b	$T=200$ fs, Min. at $112.5$ fs	450	0.0754694
Panel b	$T=200$ fs, Min. at $112.5$ fs	462.5	0.0756927
Panel b	$T=200$ fs, Min. at $112.5$ fs	475	0.0758999
Panel b	$T=200$ fs, Min. at $112.5$ fs	487.5	0.0761199
Panel b	$T=200$ fs, Min. at $112.5$ fs	500	0.0763144
