# Supplementary material for: Simulating electron transfer on noisy quantum computers
Source: Nat Commun. 2026 May 28;17:4779. doi: 10.1038/s41467-026-73700-1 (PMC13219408; doi:10.1038/s41467-026-73700-1)
Supplement: Supplementary file 3 — Source Data [file 41467_2026_73700_MOESM3_ESM.zip › SourceData/figure_5.xlsx]

## Sheet: Panel a - Emulations
panel	series	x	y
Panel a - Emulations	Mitigated H_el	3	0.0811079
Panel a - Emulations	Mitigated H_el_min	3	0.0544937
Panel a - Emulations	Mitigated H_el_max	3	0.108089
Panel a - Emulations	Mitigated H_el H_vib	3	0.115242
Panel a - Emulations	Mitigated H_el H_vib_min	3	0.0789543
Panel a - Emulations	Mitigated H_el H_vib_max	3	0.147765
Panel a - Emulations	Raw Data	3	0.116074
Panel a - Emulations	Raw Data_min	3	0.077321
Panel a - Emulations	Raw Data_max	3	0.139983
Panel a - Emulations	Mitigated H_el	4	0.0786647
Panel a - Emulations	Mitigated H_el_min	4	0.0649964
Panel a - Emulations	Mitigated H_el_max	4	0.0963438
Panel a - Emulations	Mitigated H_el H_vib	4	0.0759881
Panel a - Emulations	Mitigated H_el H_vib_min	4	0.056754
Panel a - Emulations	Mitigated H_el H_vib_max	4	0.090886
Panel a - Emulations	Raw Data	4	0.238452
Panel a - Emulations	Raw Data_min	4	0.198635
Panel a - Emulations	Raw Data_max	4	0.289032
Panel a - Emulations	Mitigated H_el	5	0.0841758
Panel a - Emulations	Mitigated H_el_min	5	0.0600393
Panel a - Emulations	Mitigated H_el_max	5	0.191752
Panel a - Emulations	Mitigated H_el H_vib	5	0.0963448
Panel a - Emulations	Mitigated H_el H_vib_min	5	0.0610929
Panel a - Emulations	Mitigated H_el H_vib_max	5	0.157745
Panel a - Emulations	Raw Data	5	0.287427
Panel a - Emulations	Raw Data_min	5	0.24682
Panel a - Emulations	Raw Data_max	5	0.401555
Panel a - Emulations	Mitigated H_el	6	0.0785348
Panel a - Emulations	Mitigated H_el_min	6	0.0652879
Panel a - Emulations	Mitigated H_el_max	6	0.10889
Panel a - Emulations	Mitigated H_el H_vib	6	0.138088
Panel a - Emulations	Mitigated H_el H_vib_min	6	0.0742357
Panel a - Emulations	Mitigated H_el H_vib_max	6	0.167415
Panel a - Emulations	Raw Data	6	0.356651
Panel a - Emulations	Raw Data_min	6	0.287207
Panel a - Emulations	Raw Data_max	6	0.497461
Panel a - Emulations	Mitigated H_el	7	0.078805
Panel a - Emulations	Mitigated H_el_min	7	0.0441245
Panel a - Emulations	Mitigated H_el_max	7	0.127144
Panel a - Emulations	Mitigated H_el H_vib	7	0.0704777
Panel a - Emulations	Mitigated H_el H_vib_min	7	0.0457126
Panel a - Emulations	Mitigated H_el H_vib_max	7	0.0782971
Panel a - Emulations	Raw Data	7	0.488916
Panel a - Emulations	Raw Data_min	7	0.383125
Panel a - Emulations	Raw Data_max	7	0.511061
Panel a - Emulations	Mitigated H_el	8	0.108918
Panel a - Emulations	Mitigated H_el_min	8	0.0686787
Panel a - Emulations	Mitigated H_el_max	8	0.12257
Panel a - Emulations	Mitigated H_el H_vib	8	0.0740707
Panel a - Emulations	Mitigated H_el H_vib_min	8	0.057504
Panel a - Emulations	Mitigated H_el H_vib_max	8	0.101006
Panel a - Emulations	Raw Data	8	0.508332
Panel a - Emulations	Raw Data_min	8	0.474485
Panel a - Emulations	Raw Data_max	8	0.624975
Panel a - Emulations	Mitigated H_el	9	0.142242
Panel a - Emulations	Mitigated H_el_min	9	0.114662
Panel a - Emulations	Mitigated H_el_max	9	0.259549
Panel a - Emulations	Mitigated H_el H_vib	9	0.0732816
Panel a - Emulations	Mitigated H_el H_vib_min	9	0.0534049
Panel a - Emulations	Mitigated H_el H_vib_max	9	0.202965
Panel a - Emulations	Raw Data	9	0.622156
Panel a - Emulations	Raw Data_min	9	0.524886
Panel a - Emulations	Raw Data_max	9	0.702349
Panel a - Emulations	Mitigated H_el	10	0.188292
Panel a - Emulations	Mitigated H_el_min	10	0.115767
Panel a - Emulations	Mitigated H_el_max	10	0.218224
Panel a - Emulations	Mitigated H_el H_vib	10	0.100337
Panel a - Emulations	Mitigated H_el H_vib_min	10	0.0480821
Panel a - Emulations	Mitigated H_el H_vib_max	10	0.132854
Panel a - Emulations	Raw Data	10	0.691657
Panel a - Emulations	Raw Data_min	10	0.656992
Panel a - Emulations	Raw Data_max	10	0.847229

## Sheet: Panel b - Class. Sim.
panel	series	x	y
Panel b - Class. Sim.	Mitigated H_el	3	0.152091
Panel b - Class. Sim.	Mitigated H_el_min	3	0.123242
Panel b - Class. Sim.	Mitigated H_el_max	3	0.182979
Panel b - Class. Sim.	Mitigated H_el H_vib	3	0.182905
Panel b - Class. Sim.	Mitigated H_el H_vib_min	3	0.145257
Panel b - Class. Sim.	Mitigated H_el H_vib_max	3	0.223344
Panel b - Class. Sim.	Raw Data	3	0.179841
Panel b - Class. Sim.	Raw Data_min	3	0.137008
Panel b - Class. Sim.	Raw Data_max	3	0.207259
Panel b - Class. Sim.	Mitigated H_el	4	0.110383
Panel b - Class. Sim.	Mitigated H_el_min	4	0.092583
Panel b - Class. Sim.	Mitigated H_el_max	4	0.142256
Panel b - Class. Sim.	Mitigated H_el H_vib	4	0.0903002
Panel b - Class. Sim.	Mitigated H_el H_vib_min	4	0.0792922
Panel b - Class. Sim.	Mitigated H_el H_vib_max	4	0.111815
Panel b - Class. Sim.	Raw Data	4	0.275486
Panel b - Class. Sim.	Raw Data_min	4	0.230622
Panel b - Class. Sim.	Raw Data_max	4	0.325109
Panel b - Class. Sim.	Mitigated H_el	5	0.121376
Panel b - Class. Sim.	Mitigated H_el_min	5	0.101862
Panel b - Class. Sim.	Mitigated H_el_max	5	0.226503
Panel b - Class. Sim.	Mitigated H_el H_vib	5	0.114215
Panel b - Class. Sim.	Mitigated H_el H_vib_min	5	0.0954243
Panel b - Class. Sim.	Mitigated H_el H_vib_max	5	0.193103
Panel b - Class. Sim.	Raw Data	5	0.312909
Panel b - Class. Sim.	Raw Data_min	5	0.273177
Panel b - Class. Sim.	Raw Data_max	5	0.427548
Panel b - Class. Sim.	Mitigated H_el	6	0.105263
Panel b - Class. Sim.	Mitigated H_el_min	6	0.0876921
Panel b - Class. Sim.	Mitigated H_el_max	6	0.131969
Panel b - Class. Sim.	Mitigated H_el H_vib	6	0.128274
Panel b - Class. Sim.	Mitigated H_el H_vib_min	6	0.0807987
Panel b - Class. Sim.	Mitigated H_el H_vib_max	6	0.158375
Panel b - Class. Sim.	Raw Data	6	0.372962
Panel b - Class. Sim.	Raw Data_min	6	0.305742
Panel b - Class. Sim.	Raw Data_max	6	0.507411
Panel b - Class. Sim.	Mitigated H_el	7	0.140211
Panel b - Class. Sim.	Mitigated H_el_min	7	0.0828037
Panel b - Class. Sim.	Mitigated H_el_max	7	0.198159
Panel b - Class. Sim.	Mitigated H_el H_vib	7	0.0836099
Panel b - Class. Sim.	Mitigated H_el H_vib_min	7	0.069285
Panel b - Class. Sim.	Mitigated H_el H_vib_max	7	0.129435
Panel b - Class. Sim.	Raw Data	7	0.52147
Panel b - Class. Sim.	Raw Data_min	7	0.412366
Panel b - Class. Sim.	Raw Data_max	7	0.548229
Panel b - Class. Sim.	Mitigated H_el	8	0.15417
Panel b - Class. Sim.	Mitigated H_el_min	8	0.117692
Panel b - Class. Sim.	Mitigated H_el_max	8	0.171737
Panel b - Class. Sim.	Mitigated H_el H_vib	8	0.0961396
Panel b - Class. Sim.	Mitigated H_el H_vib_min	8	0.0782412
Panel b - Class. Sim.	Mitigated H_el H_vib_max	8	0.112481
Panel b - Class. Sim.	Raw Data	8	0.53354
Panel b - Class. Sim.	Raw Data_min	8	0.500822
Panel b - Class. Sim.	Raw Data_max	8	0.647071
Panel b - Class. Sim.	Mitigated H_el	9	0.196934
Panel b - Class. Sim.	Mitigated H_el_min	9	0.165587
Panel b - Class. Sim.	Mitigated H_el_max	9	0.311345
Panel b - Class. Sim.	Mitigated H_el H_vib	9	0.12027
Panel b - Class. Sim.	Mitigated H_el H_vib_min	9	0.0896059
Panel b - Class. Sim.	Mitigated H_el H_vib_max	9	0.252736
Panel b - Class. Sim.	Raw Data	9	0.651178
Panel b - Class. Sim.	Raw Data_min	9	0.553389
Panel b - Class. Sim.	Raw Data_max	9	0.728833
Panel b - Class. Sim.	Mitigated H_el	10	0.248835
Panel b - Class. Sim.	Mitigated H_el_min	10	0.176097
Panel b - Class. Sim.	Mitigated H_el_max	10	0.275488
Panel b - Class. Sim.	Mitigated H_el H_vib	10	0.147777
Panel b - Class. Sim.	Mitigated H_el H_vib_min	10	0.0978203
Panel b - Class. Sim.	Mitigated H_el H_vib_max	10	0.18866
Panel b - Class. Sim.	Raw Data	10	0.721604
Panel b - Class. Sim.	Raw Data_min	10	0.683547
Panel b - Class. Sim.	Raw Data_max	10	0.870361

## Sheet: Panel c
panel	x	y	z
Panel c	3	0	0
Panel c	4	0	0
Panel c	5	0	0
Panel c	6	0	0
Panel c	7	0	0
Panel c	8	0	0.000104349
Panel c	9	0	0
Panel c	10	0	0
Panel c	3	4	0.00163055
Panel c	4	4	0.00137632
Panel c	5	4	0.00263601
Panel c	6	4	0.000802062
Panel c	7	4	0.000742359
Panel c	8	4	0.000883032
Panel c	9	4	0.000736324
Panel c	10	4	0.000985863
Panel c	3	8	0.00175171
Panel c	4	8	0.00441597
Panel c	5	8	0.00991979
Panel c	6	8	0.00109214
Panel c	7	8	0.00243422
Panel c	8	8	0.00234281
Panel c	9	8	0.00260551
Panel c	10	8	0.00272979
Panel c	3	16	0.00276899
Panel c	4	16	0.00571682
Panel c	5	16	0.00977663
Panel c	6	16	0.0033016
Panel c	7	16	0.00392413
Panel c	8	16	0.00298667
Panel c	9	16	0.00555933
Panel c	10	16	0.00366377
Panel c	3	25	0.00434476
Panel c	4	25	0.00606699
Panel c	5	25	0.0131302
Panel c	6	25	0.00645241
Panel c	7	25	0.00741955
Panel c	8	25	0.00674519
Panel c	9	25	0.00972324
Panel c	10	25	0.00544918
Panel c	3	50	0.0104349
Panel c	4	50	0.0100085
Panel c	5	50	0.0163004
Panel c	6	50	0.0113382
Panel c	7	50	0.00859252
Panel c	8	50	0.0129879
Panel c	9	50	0.0137342
Panel c	10	50	0.0117024
Panel c	3	75	0.0138687
Panel c	4	75	0.0182555
Panel c	5	75	0.0189246
Panel c	6	75	0.0179774
Panel c	7	75	0.0124703
Panel c	8	75	0.0184761
Panel c	9	75	0.0185483
Panel c	10	75	0.0137074
Panel c	3	100	0.0206548
Panel c	4	100	0.023003
Panel c	5	100	0.0239189
Panel c	6	100	0.0337875
Panel c	7	100	0.0178767
Panel c	8	100	0.0266728
Panel c	9	100	0.0271246
Panel c	10	100	0.0201035
Panel c	3	125	0.0235009
Panel c	4	125	0.0307261
Panel c	5	125	0.0316023
Panel c	6	125	0.0430963
Panel c	7	125	0.0248606
Panel c	8	125	0.0294258
Panel c	9	125	0.0329246
Panel c	10	125	0.0262605
Panel c	3	150	0.034676
Panel c	4	150	0.0394425
Panel c	5	150	0.0409161
Panel c	6	150	0.0515107
Panel c	7	150	0.0303329
Panel c	8	150	0.0365085
Panel c	9	150	0.036414
Panel c	10	150	0.036005
Panel c	3	175	0.0462214
Panel c	4	175	0.047425
Panel c	5	175	0.0506314
Panel c	6	175	0.0567842
Panel c	7	175	0.0359736
Panel c	8	175	0.0447709
Panel c	9	175	0.043354
Panel c	10	175	0.0420603
Panel c	3	200	0.0526332
Panel c	4	200	0.056754
Panel c	5	200	0.0585527
Panel c	6	200	0.0618864
Panel c	7	200	0.0441245
Panel c	8	200	0.0545314
Panel c	9	200	0.0534049
Panel c	10	200	0.0480821
Panel c	3	225	0.059479
Panel c	4	225	0.0642643
Panel c	5	225	0.0646783
Panel c	6	225	0.0664167
Panel c	7	225	0.0543159
Panel c	8	225	0.062596
Panel c	9	225	0.0610657
Panel c	10	225	0.0566804
Panel c	3	250	0.0715853
Panel c	4	250	0.0711474
Panel c	5	250	0.0703255
Panel c	6	250	0.0717396
Panel c	7	250	0.0628253
Panel c	8	250	0.0736181
Panel c	9	250	0.0696837
Panel c	10	250	0.0643678
Panel c	3	275	0.0879951
Panel c	4	275	0.0793203
Panel c	5	275	0.0768091
Panel c	6	275	0.0781129
Panel c	7	275	0.0692463
Panel c	8	275	0.0821839
Panel c	9	275	0.0808501
Panel c	10	275	0.0727175
Panel c	3	300	0.0916527
Panel c	4	300	0.087385
Panel c	5	300	0.0840708
Panel c	6	300	0.0849788
Panel c	7	300	0.0775977
Panel c	8	300	0.0939311
Panel c	9	300	0.0953439
Panel c	10	300	0.0840177

## Sheet: Panel d
panel	series	x	y
Panel d	T=300fs	12.5	0.124543
Panel d	T=300fs	25	0.0978628
Panel d	T=300fs	37.5	0.0761377
Panel d	T=300fs	50	0.0619678
Panel d	T=300fs	62.5	0.0562508
Panel d	T=300fs	75	0.0570387
Panel d	T=300fs	87.5	0.0606808
Panel d	T=300fs	100	0.0650998
Panel d	T=300fs	112.5	0.0694413
Panel d	T=300fs	125	0.0734214
Panel d	T=300fs	137.5	0.076999
Panel d	T=300fs	150	0.0801988
Panel d	T=300fs	162.5	0.0830566
Panel d	T=300fs	175	0.0856131
Panel d	T=300fs	187.5	0.087907
Panel d	T=300fs	200	0.0899788
Panel d	T=300fs	212.5	0.0918609
Panel d	T=300fs	225	0.0935699
Panel d	T=300fs	237.5	0.0951227
Panel d	T=300fs	250	0.09654
Panel d	T=300fs	262.5	0.0978568
Panel d	T=300fs	275	0.0990566
Panel d	T=300fs	287.5	0.100165
Panel d	T=300fs	300	0.1012
Panel d	T=300fs	312.5	0.102167
Panel d	T=300fs	325	0.10305
Panel d	T=300fs	337.5	0.10388
Panel d	T=300fs	350	0.104666
Panel d	T=300fs	362.5	0.105397
Panel d	T=300fs	375	0.106055
Panel d	T=300fs	387.5	0.106732
Panel d	T=300fs	400	0.107339
Panel d	T=300fs	412.5	0.107917
Panel d	T=300fs	425	0.10845
Panel d	T=300fs	437.5	0.108961
Panel d	T=300fs	450	0.109463
Panel d	T=300fs	462.5	0.109923
Panel d	T=300fs	475	0.11038
Panel d	T=300fs	487.5	0.110783
Panel d	T=300fs	500	0.111202
Panel d	T=200fs	12.5	0.0907859
Panel d	T=200fs	25	0.0782106
Panel d	T=200fs	37.5	0.069419
Panel d	T=200fs	50	0.0637982
Panel d	T=200fs	62.5	0.0605536
Panel d	T=200fs	75	0.0589309
Panel d	T=200fs	87.5	0.0582981
Panel d	T=200fs	100	0.0582322
Panel d	T=200fs	112.5	0.0584771
Panel d	T=200fs	125	0.0588704
Panel d	T=200fs	137.5	0.0593343
Panel d	T=200fs	150	0.0598306
Panel d	T=200fs	162.5	0.060326
Panel d	T=200fs	175	0.0608061
Panel d	T=200fs	187.5	0.061256
Panel d	T=200fs	200	0.0616865
Panel d	T=200fs	212.5	0.0620954
Panel d	T=200fs	225	0.0624751
Panel d	T=200fs	237.5	0.0628344
Panel d	T=200fs	250	0.0631668
Panel d	T=200fs	262.5	0.0634822
Panel d	T=200fs	275	0.0637729
Panel d	T=200fs	287.5	0.0640463
Panel d	T=200fs	300	0.0643071
Panel d	T=200fs	312.5	0.0645521
Panel d	T=200fs	325	0.064779
Panel d	T=200fs	337.5	0.0649974
Panel d	T=200fs	350	0.0651993
Panel d	T=200fs	362.5	0.0653888
Panel d	T=200fs	375	0.0655653
Panel d	T=200fs	387.5	0.0657439
Panel d	T=200fs	400	0.0659074
Panel d	T=200fs	412.5	0.0660627
Panel d	T=200fs	425	0.0662102
Panel d	T=200fs	437.5	0.0663499
Panel d	T=200fs	450	0.0664838
Panel d	T=200fs	462.5	0.0666099
Panel d	T=200fs	475	0.0667366
Panel d	T=200fs	487.5	0.0668437
Panel d	T=200fs	500	0.0669565
Panel d	T=50fs	12.5	0.0431622
Panel d	T=50fs	25	0.0416853
Panel d	T=50fs	37.5	0.041159
Panel d	T=50fs	50	0.0409079
Panel d	T=50fs	62.5	0.0407603
Panel d	T=50fs	75	0.0406666
Panel d	T=50fs	87.5	0.0406031
Panel d	T=50fs	100	0.040554
Panel d	T=50fs	112.5	0.0405159
Panel d	T=50fs	125	0.0404863
Panel d	T=50fs	137.5	0.0404642
Panel d	T=50fs	150	0.0404448
Panel d	T=50fs	162.5	0.0404281
Panel d	T=50fs	175	0.0404153
Panel d	T=50fs	187.5	0.0404036
Panel d	T=50fs	200	0.0403938
Panel d	T=50fs	212.5	0.040385
Panel d	T=50fs	225	0.0403773
Panel d	T=50fs	237.5	0.0403697
Panel d	T=50fs	250	0.0403635
Panel d	T=50fs	262.5	0.0403574
Panel d	T=50fs	275	0.0403525
Panel d	T=50fs	287.5	0.0403479
Panel d	T=50fs	300	0.0403433
Panel d	T=50fs	312.5	0.0403395
Panel d	T=50fs	325	0.0403361
Panel d	T=50fs	337.5	0.0403328
Panel d	T=50fs	350	0.0403296
Panel d	T=50fs	362.5	0.0403269
Panel d	T=50fs	375	0.0403221
Panel d	T=50fs	387.5	0.0403219
Panel d	T=50fs	400	0.0403174
Panel d	T=50fs	412.5	0.0403152
Panel d	T=50fs	425	0.0403137
Panel d	T=50fs	437.5	0.0403118
Panel d	T=50fs	450	0.0403101
Panel d	T=50fs	462.5	0.0403083
Panel d	T=50fs	475	0.0403066
Panel d	T=50fs	487.5	0.0403052
Panel d	T=50fs	500	0.0403033

## Sheet: Panel e
panel	series	x	y
Panel e	T=300fs	12.5	0.177416
Panel e	T=300fs	25	0.152017
Panel e	T=300fs	37.5	0.130816
Panel e	T=300fs	50	0.114838
Panel e	T=300fs	62.5	0.103472
Panel e	T=300fs	75	0.0957902
Panel e	T=300fs	87.5	0.0909291
Panel e	T=300fs	100	0.088046
Panel e	T=300fs	112.5	0.0865148
Panel e	T=300fs	125	0.0858784
Panel e	T=300fs	137.5	0.0857969
Panel e	T=300fs	150	0.0861006
Panel e	T=300fs	162.5	0.0866087
Panel e	T=300fs	175	0.0872515
Panel e	T=300fs	187.5	0.0879379
Panel e	T=300fs	200	0.0886668
Panel e	T=300fs	212.5	0.0894054
Panel e	T=300fs	225	0.0901209
Panel e	T=300fs	237.5	0.090819
Panel e	T=300fs	250	0.0914935
Panel e	T=300fs	262.5	0.0921457
Panel e	T=300fs	275	0.0927643
Panel e	T=300fs	287.5	0.0933519
Panel e	T=300fs	300	0.0939038
Panel e	T=300fs	312.5	0.0944392
Panel e	T=300fs	325	0.0949472
Panel e	T=300fs	337.5	0.0954228
Panel e	T=300fs	350	0.0958816
Panel e	T=300fs	362.5	0.0963173
Panel e	T=300fs	375	0.0967119
Panel e	T=300fs	387.5	0.0971272
Panel e	T=300fs	400	0.0974892
Panel e	T=300fs	412.5	0.0978531
Panel e	T=300fs	425	0.098188
Panel e	T=300fs	437.5	0.0985202
Panel e	T=300fs	450	0.098834
Panel e	T=300fs	462.5	0.0991151
Panel e	T=300fs	475	0.099423
Panel e	T=300fs	487.5	0.099676
Panel e	T=300fs	500	0.0999541
Panel e	T=200fs	12.5	0.121684
Panel e	T=200fs	25	0.109326
Panel e	T=200fs	37.5	0.10051
Panel e	T=200fs	50	0.0942545
Panel e	T=200fs	62.5	0.0898357
Panel e	T=200fs	75	0.0866707
Panel e	T=200fs	87.5	0.0844034
Panel e	T=200fs	100	0.0827713
Panel e	T=200fs	112.5	0.0815959
Panel e	T=200fs	125	0.080746
Panel e	T=200fs	137.5	0.0801296
Panel e	T=200fs	150	0.0797004
Panel e	T=200fs	162.5	0.0793944
Panel e	T=200fs	175	0.0791866
Panel e	T=200fs	187.5	0.0790294
Panel e	T=200fs	200	0.0789304
Panel e	T=200fs	212.5	0.0788774
Panel e	T=200fs	225	0.0788389
Panel e	T=200fs	237.5	0.078827
Panel e	T=200fs	250	0.0788287
Panel e	T=200fs	262.5	0.0788447
Panel e	T=200fs	275	0.0788725
Panel e	T=200fs	287.5	0.0789003
Panel e	T=200fs	300	0.0789273
Panel e	T=200fs	312.5	0.0789632
Panel e	T=200fs	325	0.0790088
Panel e	T=200fs	337.5	0.0790456
Panel e	T=200fs	350	0.079088
Panel e	T=200fs	362.5	0.0791288
Panel e	T=200fs	375	0.0791686
Panel e	T=200fs	387.5	0.079213
Panel e	T=200fs	400	0.0792441
Panel e	T=200fs	412.5	0.0792881
Panel e	T=200fs	425	0.0793288
Panel e	T=200fs	437.5	0.0793726
Panel e	T=200fs	450	0.079407
Panel e	T=200fs	462.5	0.0794321
Panel e	T=200fs	475	0.079482
Panel e	T=200fs	487.5	0.0795045
Panel e	T=200fs	500	0.0795498
Panel e	T=50fs	12.5	0.0641333
Panel e	T=50fs	25	0.0627551
Panel e	T=50fs	37.5	0.0622847
Panel e	T=50fs	50	0.0620669
Panel e	T=50fs	62.5	0.061939
Panel e	T=50fs	75	0.0618596
Panel e	T=50fs	87.5	0.0618065
Panel e	T=50fs	100	0.061766
Panel e	T=50fs	112.5	0.061734
Panel e	T=50fs	125	0.0617091
Panel e	T=50fs	137.5	0.0616907
Panel e	T=50fs	150	0.0616747
Panel e	T=50fs	162.5	0.0616608
Panel e	T=50fs	175	0.0616505
Panel e	T=50fs	187.5	0.0616409
Panel e	T=50fs	200	0.061633
Panel e	T=50fs	212.5	0.0616258
Panel e	T=50fs	225	0.0616198
Panel e	T=50fs	237.5	0.0616132
Panel e	T=50fs	250	0.0616083
Panel e	T=50fs	262.5	0.0616032
Panel e	T=50fs	275	0.0615993
Panel e	T=50fs	287.5	0.0615955
Panel e	T=50fs	300	0.0615918
Panel e	T=50fs	312.5	0.0615888
Panel e	T=50fs	325	0.0615861
Panel e	T=50fs	337.5	0.0615833
Panel e	T=50fs	350	0.0615803
Panel e	T=50fs	362.5	0.0615781
Panel e	T=50fs	375	0.0615737
Panel e	T=50fs	387.5	0.061574
Panel e	T=50fs	400	0.0615698
Panel e	T=50fs	412.5	0.0615681
Panel e	T=50fs	425	0.061567
Panel e	T=50fs	437.5	0.0615655
Panel e	T=50fs	450	0.0615641
Panel e	T=50fs	462.5	0.0615627
Panel e	T=50fs	475	0.0615613
Panel e	T=50fs	487.5	0.0615603
Panel e	T=50fs	500	0.0615586

## Sheet: Full Data for Panels a,b
series	N	Full data
Emulations: Raw Data	3	0.111711	0.0946588	0.120436	0.13995	0.126743	0.139983	0.120619	0.0780189	0.077321	0.0860095
Emulations: Mitigated H_el	3	0.0640731	0.0681146	0.0544937	0.0819846	0.0595202	0.108089	0.0910931	0.082519	0.0802313	0.0976267
Emulations: Mitigated H_el H_vib	3	0.0985567	0.101244	0.0907746	0.111235	0.0789543	0.14711	0.121819	0.147765	0.119249	0.127038
Emulations: Raw Data	4	0.265852	0.252321	0.25831	0.289032	0.243801	0.231694	0.198635	0.21403	0.215296	0.233102
Emulations: Mitigated H_el	4	0.0963438	0.0711196	0.074845	0.0885725	0.0679752	0.0649964	0.0775058	0.0798235	0.0811264	0.0904595
Emulations: Mitigated H_el H_vib	4	0.0651406	0.0577907	0.056754	0.0703666	0.0816096	0.0631078	0.090886	0.0841624	0.0817939	0.0832669
Emulations: Raw Data	5	0.401555	0.300543	0.286311	0.259127	0.288542	0.344622	0.354833	0.24682	0.272675	0.263237
Emulations: Mitigated H_el	5	0.191752	0.0662364	0.0948502	0.0778784	0.0625392	0.105104	0.0904733	0.061696	0.0942878	0.0600393
Emulations: Mitigated H_el H_vib	5	0.157745	0.0917171	0.122689	0.103782	0.0789282	0.122451	0.0610929	0.0739076	0.100972	0.0665844
Emulations: Raw Data	6	0.354623	0.377821	0.38187	0.398709	0.497461	0.358679	0.341948	0.287207	0.332997	0.319544
Emulations: Mitigated H_el	6	0.0856764	0.0725723	0.0656049	0.0709364	0.10889	0.0652879	0.0822448	0.0758254	0.0918798	0.0812441
Emulations: Mitigated H_el H_vib	6	0.147577	0.0922109	0.0863336	0.0742357	0.0959696	0.135703	0.148657	0.167415	0.163604	0.140474
Emulations: Raw Data	7	0.466763	0.507736	0.486887	0.511061	0.502034	0.490945	0.497559	0.383125	0.393737	0.403998
Emulations: Mitigated H_el	7	0.0941348	0.0783965	0.0629578	0.127144	0.111804	0.0792136	0.0919428	0.0441245	0.0475261	0.0732467
Emulations: Mitigated H_el H_vib	7	0.0457126	0.0729426	0.0566538	0.0706955	0.0609483	0.07026	0.0630246	0.0758362	0.0782971	0.0759345
Emulations: Raw Data	8	0.507436	0.624975	0.577553	0.590368	0.560943	0.509227	0.484888	0.484087	0.474485	0.481339
Emulations: Mitigated H_el	8	0.108667	0.106709	0.0761254	0.12257	0.115785	0.0686787	0.110201	0.109168	0.107523	0.118909
Emulations: Mitigated H_el H_vib	8	0.057504	0.0668291	0.0789527	0.0865907	0.058497	0.0624103	0.0966352	0.101006	0.0713765	0.0767649
Emulations: Raw Data	9	0.616294	0.608196	0.633992	0.624937	0.702349	0.636508	0.65075	0.568973	0.619375	0.524886
Emulations: Mitigated H_el	9	0.212537	0.14184	0.141717	0.157358	0.227985	0.131154	0.130864	0.114662	0.259549	0.142644
Emulations: Mitigated H_el H_vib	9	0.12282	0.0734912	0.0633769	0.0730721	0.142574	0.0637508	0.0632289	0.0534049	0.202965	0.082304
Emulations: Raw Data	10	0.685425	0.732116	0.697889	0.710784	0.683005	0.672524	0.847229	0.656992	0.786748	0.663087
Emulations: Mitigated H_el	10	0.198037	0.207621	0.205934	0.215862	0.164356	0.115767	0.178548	0.153442	0.218224	0.135146
Emulations: Mitigated H_el H_vib	10	0.113132	0.124952	0.13061	0.132854	0.0903675	0.0480821	0.0799619	0.0716821	0.110306	0.0747834
Class. Sim.: Raw Data	3	0.174787	0.170268	0.188133	0.204303	0.185193	0.207259	0.184894	0.160211	0.137008	0.158521
Class. Sim.: Mitigated H_el	3	0.12944	0.147573	0.139338	0.16097	0.124637	0.182979	0.156609	0.156767	0.123242	0.162802
Class. Sim.: Mitigated H_el H_vib	3	0.16687	0.177637	0.161711	0.188985	0.145257	0.223344	0.191542	0.211632	0.169775	0.188172
Class. Sim.: Raw Data	4	0.303151	0.287619	0.295165	0.325109	0.279271	0.265368	0.230622	0.249625	0.250611	0.271702
Class. Sim.: Mitigated H_el	4	0.142256	0.113005	0.119199	0.131761	0.103169	0.101638	0.092583	0.105655	0.107762	0.129064
Class. Sim.: Mitigated H_el H_vib	4	0.105954	0.0850451	0.0920357	0.100671	0.0946612	0.0792922	0.0851699	0.0885647	0.0880277	0.111815
Class. Sim.: Raw Data	5	0.427548	0.32369	0.312816	0.284925	0.313002	0.371373	0.378977	0.273177	0.301515	0.290873
Class. Sim.: Mitigated H_el	5	0.226503	0.104843	0.130216	0.112536	0.10579	0.152479	0.132435	0.101862	0.137606	0.105869
Class. Sim.: Mitigated H_el H_vib	5	0.193103	0.108191	0.141076	0.120652	0.10383	0.155236	0.103354	0.0954243	0.120239	0.0977229
Class. Sim.: Raw Data	6	0.371274	0.393079	0.397191	0.417132	0.507411	0.374649	0.355239	0.305742	0.339505	0.328984
Class. Sim.: Mitigated H_el	6	0.116554	0.102137	0.0986241	0.109432	0.131969	0.105465	0.105061	0.116101	0.0892111	0.0876921
Class. Sim.: Mitigated H_el H_vib	6	0.151877	0.0903146	0.0811522	0.0807987	0.0973767	0.137616	0.14572	0.158375	0.140247	0.118932
Class. Sim.: Raw Data	7	0.504696	0.540858	0.519859	0.548229	0.53943	0.523081	0.530048	0.412366	0.423516	0.438427
Class. Sim.: Mitigated H_el	7	0.167651	0.141334	0.132409	0.198159	0.182967	0.139087	0.156721	0.0828037	0.0872163	0.122045
Class. Sim.: Mitigated H_el H_vib	7	0.0888761	0.086829	0.0803909	0.129435	0.110312	0.0802476	0.0978662	0.069285	0.0728086	0.0739633
Class. Sim.: Raw Data	8	0.534581	0.647071	0.598149	0.61368	0.588119	0.5325	0.51017	0.509044	0.500822	0.509156
Class. Sim.: Mitigated H_el	8	0.160863	0.15494	0.117692	0.165857	0.171737	0.118311	0.1519	0.148899	0.1534	0.16715
Class. Sim.: Mitigated H_el H_vib	8	0.0868668	0.104201	0.0964838	0.112481	0.106342	0.0782412	0.0957955	0.093932	0.099622	0.0883466
Class. Sim.: Raw Data	9	0.647635	0.637045	0.661289	0.651686	0.728833	0.66359	0.677127	0.593903	0.65067	0.553389
Class. Sim.: Mitigated H_el	9	0.268213	0.197252	0.196616	0.211515	0.281815	0.18533	0.185601	0.165587	0.311345	0.188704
Class. Sim.: Mitigated H_el H_vib	9	0.178278	0.124526	0.114007	0.123151	0.194561	0.112931	0.113157	0.0896059	0.252736	0.117389
Class. Sim.: Raw Data	10	0.715483	0.760917	0.727726	0.741171	0.71144	0.698074	0.870361	0.683547	0.809762	0.687907
Class. Sim.: Mitigated H_el	10	0.258702	0.266009	0.264755	0.275196	0.223236	0.176097	0.238969	0.211214	0.275488	0.185412
Class. Sim.: Mitigated H_el H_vib	10	0.171245	0.178774	0.186885	0.18866	0.141706	0.0996496	0.135329	0.119866	0.153848	0.0978203
