# Supplementary material for: Simulating electron transfer on noisy quantum computers
Source: Nat Commun. 2026 May 28;17:4779. doi: 10.1038/s41467-026-73700-1 (PMC13219408; doi:10.1038/s41467-026-73700-1)
Supplement: Supplementary file 3 — Source Data [file 41467_2026_73700_MOESM3_ESM.zip › SourceData/supplementary_figure_1.xlsx]

## Sheet: Suppl. Fig. 1
panel	eigenenergy	coeff site 0	coeff site 1	coeff site 2	coeff site 3	coeff site 4
Electronic Resonance	-2731.92	-0.238	-0.17	0.43	0.85	0.05
Electronic Resonance	-1541.24	0.91	-0.24	-0.04	0.32	0.08
Electronic Resonance	-877.08	-0.33	0.61	-0.56	0.29	0.33
Electronic Resonance	-637.59	0.09	-0.64	-0.33	0.02	0.68
Electronic Resonance	-80.82	-0.02	0.34	0.61	-0.29	0.64
Vibronic Resonance	-2698.23	0.17	0.09	0.1	-0.17	0.96
Vibronic Resonance	-1528.05	-0.92	-0.28	-0.17	0.03	0.21
Vibronic Resonance	-837.6	0.34	-0.59	-0.64	0.31	0.12
Vibronic Resonance	-89.02	-0.09	0.65	-0.31	0.67	0.11
Vibronic Resonance	111.26	0.02	-0.35	0.67	0.64	0.07
