# Supplementary material for: Simulating electron transfer on noisy quantum computers
Source: Nat Commun. 2026 May 28;17:4779. doi: 10.1038/s41467-026-73700-1 (PMC13219408; doi:10.1038/s41467-026-73700-1)
Supplement: Supplementary file 3 — Source Data [file 41467_2026_73700_MOESM3_ESM.zip › SourceData/supplementary_figure_5.xlsx]

## Sheet: Supplementary Figure 5
series	N	Values for ε(T) for each simulation individually
SqrtX: Raw Data	3	0.111711	0.0946588	0.120436	0.13995	0.126743	0.139983	0.120619
RX: Raw Data	3	0.0780189	0.077321	0.0860095
SqrtX: Mitigated	3	0.0985567	0.101244	0.0907746	0.111235	0.0789543	0.14711	0.121819
RX: Mitigated	3	0.147765	0.119249	0.127038
SqrtX: Raw Data	4	0.265852	0.252321	0.25831	0.289032	0.243801	0.231694	0.198635
RX: Raw Data	4	0.21403	0.215296	0.233102
SqrtX: Mitigated	4	0.0651406	0.0577907	0.056754	0.0703666	0.0816096	0.0631078	0.090886
RX: Mitigated	4	0.0841624	0.0817939	0.0832669
SqrtX: Raw Data	5	0.401555	0.300543	0.286311	0.259127	0.288542	0.344622	0.354833
RX: Raw Data	5	0.24682	0.272675	0.263237
SqrtX: Mitigated	5	0.157745	0.0917171	0.122689	0.103782	0.0789282	0.122451	0.0610929
RX: Mitigated	5	0.0739076	0.100972	0.0665844
SqrtX: Raw Data	6	0.354623	0.377821	0.38187	0.398709	0.497461	0.358679	0.341948
RX: Raw Data	6	0.287207	0.332997	0.319544
SqrtX: Mitigated	6	0.147577	0.0922109	0.0863336	0.0742357	0.0959696	0.135703	0.148657
RX: Mitigated	6	0.167415	0.163604	0.140474
SqrtX: Raw Data	7	0.466763	0.507736	0.486887	0.511061	0.502034	0.490945	0.497559
RX: Raw Data	7	0.383125	0.393737	0.403998
SqrtX: Mitigated	7	0.0457126	0.0729426	0.0566538	0.0706955	0.0609483	0.07026	0.0630246
RX: Mitigated	7	0.0758362	0.0782971	0.0759345
SqrtX: Raw Data	8	0.507436	0.624975	0.577553	0.590368	0.560943	0.509227	0.484888
RX: Raw Data	8	0.484087	0.474485	0.481339
SqrtX: Mitigated	8	0.057504	0.0668291	0.0789527	0.0865907	0.058497	0.0624103	0.0966352
RX: Mitigated	8	0.101006	0.0713765	0.0767649
SqrtX: Raw Data	9	0.616294	0.608196	0.633992	0.624937	0.702349	0.636508	0.65075
RX: Raw Data	9	0.568973	0.619375	0.524886
SqrtX: Mitigated	9	0.12282	0.0734912	0.0633769	0.0730721	0.142574	0.0637508	0.0632289
RX: Mitigated	9	0.0534049	0.202965	0.082304
SqrtX: Raw Data	10	0.685425	0.732116	0.697889	0.710784	0.683005	0.672524	0.847229
RX: Raw Data	10	0.656992	0.786748	0.663087
SqrtX: Mitigated	10	0.113132	0.124952	0.13061	0.132854	0.0903675	0.0480821	0.0799619
RX: Mitigated	10	0.0716821	0.110306	0.0747834
