# Supplementary material for: Simulating electron transfer on noisy quantum computers
Source: Nat Commun. 2026 May 28;17:4779. doi: 10.1038/s41467-026-73700-1 (PMC13219408; doi:10.1038/s41467-026-73700-1)
Supplement: Supplementary file 3 — Source Data [file 41467_2026_73700_MOESM3_ESM.zip › SourceData/figure_1.xlsx]

## Sheet: Donor (left)
panel	series	x	y
Donor (left)	Quantum Computer	0	0.999945
Donor (left)	Quantum Computer	4	0.854491
Donor (left)	Quantum Computer	8	0.876342
Donor (left)	Quantum Computer	12	0.890916
Donor (left)	Quantum Computer	16	0.828513
Donor (left)	Quantum Computer	20	0.925328
Donor (left)	Quantum Computer	24	0.801735
Donor (left)	Quantum Computer	28	0.871363
Donor (left)	Quantum Computer	32	0.866889
Donor (left)	Quantum Computer	36	0.793593
Donor (left)	Quantum Computer	40	0.901369
Donor (left)	Quantum Computer	44	0.798943
Donor (left)	Quantum Computer	48	0.901147
Donor (left)	Quantum Computer	52	0.821294
Donor (left)	Quantum Computer	56	0.789247
Donor (left)	Quantum Computer	60	0.86307
Donor (left)	Quantum Computer	64	0.781969
Donor (left)	Quantum Computer	68	0.850777
Donor (left)	Quantum Computer	72	0.75457
Donor (left)	Quantum Computer	76	0.784332
Donor (left)	Quantum Computer	80	0.795793
Donor (left)	Quantum Computer	84	0.740281
Donor (left)	Quantum Computer	88	0.813902
Donor (left)	Quantum Computer	92	0.721738
Donor (left)	Quantum Computer	96	0.770935
Donor (left)	Quantum Computer	100	0.758177
Donor (left)	Quantum Computer	104	0.700283
Donor (left)	Quantum Computer	108	0.772585
Donor (left)	Quantum Computer	112	0.691714
Donor (left)	Quantum Computer	116	0.71378
Donor (left)	Quantum Computer	120	0.687292
Donor (left)	Quantum Computer	124	0.670801
Donor (left)	Quantum Computer	128	0.708382
Donor (left)	Quantum Computer	132	0.680914
Donor (left)	Quantum Computer	136	0.688894
Donor (left)	Quantum Computer	140	0.631914
Donor (left)	Quantum Computer	144	0.610562
Donor (left)	Quantum Computer	148	0.642517
Donor (left)	Emulation	0	1
Donor (left)	Emulation	4	0.864663
Donor (left)	Emulation	8	0.910206
Donor (left)	Emulation	12	0.888768
Donor (left)	Emulation	16	0.857018
Donor (left)	Emulation	20	0.941922
Donor (left)	Emulation	24	0.822337
Donor (left)	Emulation	28	0.904914
Donor (left)	Emulation	32	0.850976
Donor (left)	Emulation	36	0.829655
Donor (left)	Emulation	40	0.906148
Donor (left)	Emulation	44	0.797691
Donor (left)	Emulation	48	0.877603
Donor (left)	Emulation	52	0.811623
Donor (left)	Emulation	56	0.816561
Donor (left)	Emulation	60	0.85354
Donor (left)	Emulation	64	0.755148
Donor (left)	Emulation	68	0.865031
Donor (left)	Emulation	72	0.787982
Donor (left)	Emulation	76	0.790142
Donor (left)	Emulation	80	0.803294
Donor (left)	Emulation	84	0.736961
Donor (left)	Emulation	88	0.835789
Donor (left)	Emulation	92	0.738825
Donor (left)	Emulation	96	0.771385
Donor (left)	Emulation	100	0.764028
Donor (left)	Emulation	104	0.690773
Donor (left)	Emulation	108	0.77699
Donor (left)	Emulation	112	0.696504
Donor (left)	Emulation	116	0.744329
Donor (left)	Emulation	120	0.706005
Donor (left)	Emulation	124	0.661417
Donor (left)	Emulation	128	0.740573
Donor (left)	Emulation	132	0.645445
Donor (left)	Emulation	136	0.701669
Donor (left)	Emulation	140	0.660388
Donor (left)	Emulation	144	0.629911
Donor (left)	Emulation	148	0.675702

## Sheet: Acc. Trap (center)
panel	series	x	y
Acc. Trap (center)	Quantum Computer	0	0
Acc. Trap (center)	Quantum Computer	4	0.144636
Acc. Trap (center)	Quantum Computer	8	0.102537
Acc. Trap (center)	Quantum Computer	12	0.0492505
Acc. Trap (center)	Quantum Computer	16	0.135697
Acc. Trap (center)	Quantum Computer	20	0.0301017
Acc. Trap (center)	Quantum Computer	24	0.150339
Acc. Trap (center)	Quantum Computer	28	0.0863569
Acc. Trap (center)	Quantum Computer	32	0.0705754
Acc. Trap (center)	Quantum Computer	36	0.154435
Acc. Trap (center)	Quantum Computer	40	0.0373948
Acc. Trap (center)	Quantum Computer	44	0.135812
Acc. Trap (center)	Quantum Computer	48	0.0418339
Acc. Trap (center)	Quantum Computer	52	0.0887547
Acc. Trap (center)	Quantum Computer	56	0.128004
Acc. Trap (center)	Quantum Computer	60	0.0435969
Acc. Trap (center)	Quantum Computer	64	0.138001
Acc. Trap (center)	Quantum Computer	68	0.0531508
Acc. Trap (center)	Quantum Computer	72	0.133531
Acc. Trap (center)	Quantum Computer	76	0.108061
Acc. Trap (center)	Quantum Computer	80	0.0628726
Acc. Trap (center)	Quantum Computer	84	0.131112
Acc. Trap (center)	Quantum Computer	88	0.0628641
Acc. Trap (center)	Quantum Computer	92	0.149835
Acc. Trap (center)	Quantum Computer	96	0.0930198
Acc. Trap (center)	Quantum Computer	100	0.0840809
Acc. Trap (center)	Quantum Computer	104	0.15345
Acc. Trap (center)	Quantum Computer	108	0.057624
Acc. Trap (center)	Quantum Computer	112	0.14449
Acc. Trap (center)	Quantum Computer	116	0.105095
Acc. Trap (center)	Quantum Computer	120	0.108158
Acc. Trap (center)	Quantum Computer	124	0.139238
Acc. Trap (center)	Quantum Computer	128	0.0878043
Acc. Trap (center)	Quantum Computer	132	0.118861
Acc. Trap (center)	Quantum Computer	136	0.0877405
Acc. Trap (center)	Quantum Computer	140	0.106137
Acc. Trap (center)	Quantum Computer	144	0.137087
Acc. Trap (center)	Quantum Computer	148	0.0970108
Acc. Trap (center)	Emulation	0	0
Acc. Trap (center)	Emulation	4	0.135337
Acc. Trap (center)	Emulation	8	0.0714776
Acc. Trap (center)	Emulation	12	0.0674938
Acc. Trap (center)	Emulation	16	0.111243
Acc. Trap (center)	Emulation	20	0.0139902
Acc. Trap (center)	Emulation	24	0.137325
Acc. Trap (center)	Emulation	28	0.0596136
Acc. Trap (center)	Emulation	32	0.100048
Acc. Trap (center)	Emulation	36	0.125405
Acc. Trap (center)	Emulation	40	0.0311853
Acc. Trap (center)	Emulation	44	0.143162
Acc. Trap (center)	Emulation	48	0.05455
Acc. Trap (center)	Emulation	52	0.10491
Acc. Trap (center)	Emulation	56	0.107428
Acc. Trap (center)	Emulation	60	0.0543371
Acc. Trap (center)	Emulation	64	0.158696
Acc. Trap (center)	Emulation	68	0.047811
Acc. Trap (center)	Emulation	72	0.118489
Acc. Trap (center)	Emulation	76	0.107315
Acc. Trap (center)	Emulation	80	0.0623175
Acc. Trap (center)	Emulation	84	0.137028
Acc. Trap (center)	Emulation	88	0.0393652
Acc. Trap (center)	Emulation	92	0.135191
Acc. Trap (center)	Emulation	96	0.102032
Acc. Trap (center)	Emulation	100	0.0874797
Acc. Trap (center)	Emulation	104	0.155653
Acc. Trap (center)	Emulation	108	0.0461514
Acc. Trap (center)	Emulation	112	0.125094
Acc. Trap (center)	Emulation	116	0.0804166
Acc. Trap (center)	Emulation	120	0.101519
Acc. Trap (center)	Emulation	124	0.148553
Acc. Trap (center)	Emulation	128	0.0565414
Acc. Trap (center)	Emulation	132	0.150642
Acc. Trap (center)	Emulation	136	0.0848703
Acc. Trap (center)	Emulation	140	0.107845
Acc. Trap (center)	Emulation	144	0.136251
Acc. Trap (center)	Emulation	148	0.0667037

## Sheet: Acceptor (right)
panel	series	x	y
Acceptor (right)	Quantum Computer	0	5.51619e-05
Acceptor (right)	Quantum Computer	4	0.000872396
Acceptor (right)	Quantum Computer	8	0.0211213
Acceptor (right)	Quantum Computer	12	0.0598336
Acceptor (right)	Quantum Computer	16	0.0357896
Acceptor (right)	Quantum Computer	20	0.04457
Acceptor (right)	Quantum Computer	24	0.0479262
Acceptor (right)	Quantum Computer	28	0.04228
Acceptor (right)	Quantum Computer	32	0.0625353
Acceptor (right)	Quantum Computer	36	0.051972
Acceptor (right)	Quantum Computer	40	0.0612365
Acceptor (right)	Quantum Computer	44	0.0652454
Acceptor (right)	Quantum Computer	48	0.0570194
Acceptor (right)	Quantum Computer	52	0.0899513
Acceptor (right)	Quantum Computer	56	0.0827498
Acceptor (right)	Quantum Computer	60	0.0933331
Acceptor (right)	Quantum Computer	64	0.0800297
Acceptor (right)	Quantum Computer	68	0.0960724
Acceptor (right)	Quantum Computer	72	0.111899
Acceptor (right)	Quantum Computer	76	0.107607
Acceptor (right)	Quantum Computer	80	0.141334
Acceptor (right)	Quantum Computer	84	0.128608
Acceptor (right)	Quantum Computer	88	0.123234
Acceptor (right)	Quantum Computer	92	0.128427
Acceptor (right)	Quantum Computer	96	0.136045
Acceptor (right)	Quantum Computer	100	0.157743
Acceptor (right)	Quantum Computer	104	0.146267
Acceptor (right)	Quantum Computer	108	0.169791
Acceptor (right)	Quantum Computer	112	0.163796
Acceptor (right)	Quantum Computer	116	0.181126
Acceptor (right)	Quantum Computer	120	0.20455
Acceptor (right)	Quantum Computer	124	0.189961
Acceptor (right)	Quantum Computer	128	0.203813
Acceptor (right)	Quantum Computer	132	0.200225
Acceptor (right)	Quantum Computer	136	0.223365
Acceptor (right)	Quantum Computer	140	0.261949
Acceptor (right)	Quantum Computer	144	0.252351
Acceptor (right)	Quantum Computer	148	0.260472
Acceptor (right)	Emulation	0	0
Acceptor (right)	Emulation	4	-8.88178e-15
Acceptor (right)	Emulation	8	0.0183162
Acceptor (right)	Emulation	12	0.043738
Acceptor (right)	Emulation	16	0.0317398
Acceptor (right)	Emulation	20	0.044088
Acceptor (right)	Emulation	24	0.0403374
Acceptor (right)	Emulation	28	0.0354725
Acceptor (right)	Emulation	32	0.048977
Acceptor (right)	Emulation	36	0.04494
Acceptor (right)	Emulation	40	0.0626669
Acceptor (right)	Emulation	44	0.0591469
Acceptor (right)	Emulation	48	0.0678465
Acceptor (right)	Emulation	52	0.0834662
Acceptor (right)	Emulation	56	0.0760108
Acceptor (right)	Emulation	60	0.0921229
Acceptor (right)	Emulation	64	0.0861563
Acceptor (right)	Emulation	68	0.0871584
Acceptor (right)	Emulation	72	0.0935286
Acceptor (right)	Emulation	76	0.102543
Acceptor (right)	Emulation	80	0.134388
Acceptor (right)	Emulation	84	0.126011
Acceptor (right)	Emulation	88	0.124845
Acceptor (right)	Emulation	92	0.125984
Acceptor (right)	Emulation	96	0.126584
Acceptor (right)	Emulation	100	0.148492
Acceptor (right)	Emulation	104	0.153574
Acceptor (right)	Emulation	108	0.176859
Acceptor (right)	Emulation	112	0.178402
Acceptor (right)	Emulation	116	0.175255
Acceptor (right)	Emulation	120	0.192475
Acceptor (right)	Emulation	124	0.19003
Acceptor (right)	Emulation	128	0.202886
Acceptor (right)	Emulation	132	0.203912
Acceptor (right)	Emulation	136	0.213461
Acceptor (right)	Emulation	140	0.231768
Acceptor (right)	Emulation	144	0.233838
Acceptor (right)	Emulation	148	0.257594
