# Supplementary material for: Simulating electron transfer on noisy quantum computers
Source: Nat Commun. 2026 May 28;17:4779. doi: 10.1038/s41467-026-73700-1 (PMC13219408; doi:10.1038/s41467-026-73700-1)
Supplement: Supplementary file 3 — Source Data [file 41467_2026_73700_MOESM3_ESM.zip › SourceData/figure_6.xlsx]

## Sheet: Panel a
panel	series	x	y
Panel a	Fit N=3	0	9853
Panel a	Fit N=3	1	9681.8
Panel a	Fit N=3	2	9573.09
Panel a	Fit N=3	3	9477.52
Panel a	Fit N=3	4	9389.37
Panel a	Fit N=3	5	9306.33
Panel a	Fit N=3	6	9227.16
Panel a	Fit N=3	7	9151.12
Panel a	Fit N=3	8	9077.7
Panel a	Fit N=3	9	9006.53
Panel a	Fit N=3	10	8937.35
Panel a	Fit N=3	11	8869.95
Panel a	Fit N=3	12	8804.16
Panel a	Fit N=3	13	8739.87
Panel a	Fit N=3	14	8676.94
Panel a	Fit N=3	15	8615.29
Panel a	Fit N=3	16	8554.84
Panel a	Fit N=3	17	8495.52
Panel a	Fit N=3	18	8437.27
Panel a	Fit N=3	19	8380.03
Panel a	Fit N=3	20	8323.76
Panel a	Fit N=3	21	8268.43
Panel a	Fit N=3	22	8213.97
Panel a	Fit N=3	23	8160.38
Panel a	Fit N=3	24	8107.61
Panel a	Fit N=3	25	8055.63
Panel a	Fit N=3	26	8004.42
Panel a	Fit N=3	27	7953.95
Panel a	Fit N=3	28	7904.2
Panel a	Fit N=3	29	7855.15
Panel a	Fit N=3	30	7806.78
Panel a	Fit N=3	31	7759.07
Panel a	Fit N=3	32	7712.01
Panel a	Fit N=3	33	7665.57
Panel a	Fit N=3	34	7619.75
Panel a	Fit N=3	35	7574.52
Panel a	Fit N=3	36	7529.88
Panel a	Fit N=3	37	7485.8
Panel a	Fit N=3	38	7442.29
Panel a	Fit N=3	39	7399.32
Panel a	Fit N=3	40	7356.88
Panel a	Fit N=3	41	7314.97
Panel a	Fit N=3	42	7273.57
Panel a	Fit N=3	43	7232.68
Panel a	Fit N=3	44	7192.27
Panel a	Fit N=3	45	7152.36
Panel a	Fit N=3	46	7112.91
Panel a	Fit N=3	47	7073.94
Panel a	Fit N=3	48	7035.42
Panel a	Fit N=3	49	6997.36
Panel a	Fit N=3	50	6959.74
Panel a	Fit N=3	51	6922.55
Panel a	Fit N=3	52	6885.79
Panel a	Fit N=3	53	6849.45
Panel a	Fit N=3	54	6813.53
Panel a	Fit N=3	55	6778.01
Panel a	Fit N=3	56	6742.9
Panel a	Fit N=3	57	6708.18
Panel a	Fit N=3	58	6673.85
Panel a	Fit N=3	59	6639.9
Panel a	Fit N=3	60	6606.33
Panel a	Fit N=3	61	6573.14
Panel a	Fit N=3	62	6540.31
Panel a	Fit N=3	63	6507.84
Panel a	Fit N=3	64	6475.72
Panel a	Fit N=3	65	6443.96
Panel a	Fit N=3	66	6412.54
Panel a	Fit N=3	67	6381.47
Panel a	Fit N=3	68	6350.73
Panel a	Fit N=3	69	6320.32
Panel a	Fit N=3	70	6290.24
Panel a	Fit N=3	71	6260.48
Panel a	Fit N=3	72	6231.05
Panel a	Fit N=3	73	6201.92
Panel a	Fit N=3	74	6173.11
Panel a	Fit N=3	75	6144.6
Panel a	Fit N=3	76	6116.39
Panel a	Fit N=3	77	6088.49
Panel a	Fit N=3	78	6060.87
Panel a	Fit N=3	79	6033.55
Panel a	Fit N=3	80	6006.51
Panel a	Fit N=3	81	5979.76
Panel a	Fit N=3	82	5953.29
Panel a	Fit N=3	83	5927.09
Panel a	Fit N=3	84	5901.17
Panel a	Fit N=3	85	5875.52
Panel a	Fit N=3	86	5850.13
Panel a	Fit N=3	87	5825
Panel a	Fit N=3	88	5800.14
Panel a	Fit N=3	89	5775.53
Panel a	Fit N=3	90	5751.18
Panel a	Fit N=3	91	5727.07
Panel a	Fit N=3	92	5703.22
Panel a	Fit N=3	93	5679.6
Panel a	Fit N=3	94	5656.23
Panel a	Fit N=3	95	5633.1
Panel a	Fit N=3	96	5610.21
Panel a	Fit N=3	97	5587.55
Panel a	Fit N=3	98	5565.12
Panel a	Fit N=3	99	5542.91
Panel a	Fit N=3	100	5520.94
Panel a	Fit N=3	101	5499.18
Panel a	Fit N=3	102	5477.65
Panel a	Fit N=3	103	5456.33
Panel a	Fit N=3	104	5435.23
Panel a	Fit N=3	105	5414.34
Panel a	Fit N=3	106	5393.66
Panel a	Fit N=3	107	5373.19
Panel a	Fit N=3	108	5352.93
Panel a	Fit N=3	109	5332.87
Panel a	Fit N=3	110	5313.01
Panel a	Fit N=3	111	5293.35
Panel a	Fit N=3	112	5273.89
Panel a	Fit N=3	113	5254.62
Panel a	Fit N=3	114	5235.54
Panel a	Fit N=3	115	5216.65
Panel a	Fit N=3	116	5197.96
Panel a	Fit N=3	117	5179.44
Panel a	Fit N=3	118	5161.12
Panel a	Fit N=3	119	5142.97
Panel a	Fit N=3	120	5125
Panel a	Fit N=3	121	5107.22
Panel a	Fit N=3	122	5089.61
Panel a	Fit N=3	123	5072.17
Panel a	Fit N=3	124	5054.91
Panel a	Fit N=3	125	5037.81
Panel a	Fit N=3	126	5020.89
Panel a	Fit N=3	127	5004.13
Panel a	Fit N=3	128	4987.54
Panel a	Fit N=3	129	4971.11
Panel a	Fit N=3	130	4954.84
Panel a	Fit N=3	131	4938.73
Panel a	Fit N=3	132	4922.79
Panel a	Fit N=3	133	4906.99
Panel a	Fit N=3	134	4891.36
Panel a	Fit N=3	135	4875.87
Panel a	Fit N=3	136	4860.54
Panel a	Fit N=3	137	4845.36
Panel a	Fit N=3	138	4830.33
Panel a	Fit N=3	139	4815.44
Panel a	Fit N=3	140	4800.7
Panel a	Fit N=3	141	4786.11
Panel a	Fit N=3	142	4771.65
Panel a	Fit N=3	143	4757.34
Panel a	Fit N=3	144	4743.17
Panel a	Fit N=3	145	4729.13
Panel a	Fit N=3	146	4715.24
Panel a	Fit N=3	147	4701.47
Panel a	Fit N=3	148	4687.84
Panel a	Fit N=3	149	4674.35
Panel a	Fit N=3	150	4660.98
Panel a	Fit N=3	151	4647.75
Panel a	Fit N=3	152	4634.64
Panel a	Fit N=3	153	4621.66
Panel a	Fit N=3	154	4608.81
Panel a	Fit N=3	155	4596.08
Panel a	Fit N=3	156	4583.48
Panel a	Fit N=3	157	4570.99
Panel a	Fit N=3	158	4558.63
Panel a	Fit N=3	159	4546.39
Panel a	Fit N=3	160	4534.27
Panel a	Fit N=3	161	4522.26
Panel a	Fit N=3	162	4510.37
Panel a	Fit N=3	163	4498.59
Panel a	Fit N=3	164	4486.93
Panel a	Fit N=3	165	4475.38
Panel a	Fit N=3	166	4463.94
Panel a	Fit N=3	167	4452.62
Panel a	Fit N=3	168	4441.4
Panel a	Fit N=3	169	4430.29
Panel a	Fit N=3	170	4419.28
Panel a	Fit N=3	171	4408.39
Panel a	Fit N=3	172	4397.59
Panel a	Fit N=3	173	4386.91
Panel a	Fit N=3	174	4376.32
Panel a	Fit N=3	175	4365.84
Panel a	Fit N=3	176	4355.45
Panel a	Fit N=3	177	4345.17
Panel a	Fit N=3	178	4334.99
Panel a	Fit N=3	179	4324.9
Panel a	Fit N=3	180	4314.91
Panel a	Fit N=3	181	4305.01
Panel a	Fit N=3	182	4295.22
Panel a	Fit N=3	183	4285.51
Panel a	Fit N=3	184	4275.9
Panel a	Fit N=3	185	4266.38
Panel a	Fit N=3	186	4256.95
Panel a	Fit N=3	187	4247.61
Panel a	Fit N=3	188	4238.36
Panel a	Fit N=3	189	4229.2
Panel a	Fit N=3	190	4220.13
Panel a	Fit N=3	191	4211.15
Panel a	Fit N=3	192	4202.25
Panel a	Fit N=3	193	4193.43
Panel a	Fit N=3	194	4184.7
Panel a	Fit N=3	195	4176.05
Panel a	Fit N=3	196	4167.49
Panel a	Fit N=3	197	4159.01
Panel a	Fit N=3	198	4150.61
Panel a	Fit N=3	199	4142.28
Panel a	Fit N=3	200	4134.04
Panel a	Fit N=3	201	4125.88
Panel a	Fit N=3	202	4117.8
Panel a	Fit N=3	203	4109.79
Panel a	Fit N=3	204	4101.86
Panel a	Fit N=3	205	4094
Panel a	Fit N=3	206	4086.22
Panel a	Fit N=3	207	4078.51
Panel a	Fit N=3	208	4070.88
Panel a	Fit N=3	209	4063.32
Panel a	Fit N=3	210	4055.83
Panel a	Fit N=3	211	4048.41
Panel a	Fit N=3	212	4041.07
Panel a	Fit N=3	213	4033.79
Panel a	Fit N=3	214	4026.58
Panel a	Fit N=3	215	4019.45
Panel a	Fit N=3	216	4012.37
Panel a	Fit N=3	217	4005.37
Panel a	Fit N=3	218	3998.43
Panel a	Fit N=3	219	3991.56
Panel a	Fit N=3	220	3984.76
Panel a	Fit N=3	221	3978.02
Panel a	Fit N=3	222	3971.34
Panel a	Fit N=3	223	3964.73
Panel a	Fit N=3	224	3958.18
Panel a	Fit N=3	225	3951.69
Panel a	Fit N=3	226	3945.27
Panel a	Fit N=3	227	3938.9
Panel a	Fit N=3	228	3932.6
Panel a	Fit N=3	229	3926.35
Panel a	Fit N=3	230	3920.17
Panel a	Fit N=3	231	3914.04
Panel a	Fit N=3	232	3907.97
Panel a	Fit N=3	233	3901.96
Panel a	Fit N=3	234	3896.01
Panel a	Fit N=3	235	3890.11
Panel a	Fit N=3	236	3884.27
Panel a	Fit N=3	237	3878.48
Panel a	Fit N=3	238	3872.75
Panel a	Fit N=3	239	3867.08
Panel a	Fit N=3	240	3861.45
Panel a	Fit N=3	241	3855.88
Panel a	Fit N=3	242	3850.37
Panel a	Fit N=3	243	3844.9
Panel a	Fit N=3	244	3839.49
Panel a	Fit N=3	245	3834.13
Panel a	Fit N=3	246	3828.82
Panel a	Fit N=3	247	3823.56
Panel a	Fit N=3	248	3818.35
Panel a	Fit N=3	249	3813.19
Panel a	Fit N=3	250	3808.08
Panel a	Fit N=3	251	3803.02
Panel a	Fit N=3	252	3798
Panel a	Fit N=3	253	3793.04
Panel a	Fit N=3	254	3788.11
Panel a	Fit N=3	255	3783.24
Panel a	Fit N=3	256	3778.41
Panel a	Fit N=3	257	3773.63
Panel a	Fit N=3	258	3768.9
Panel a	Fit N=3	259	3764.2
Panel a	Fit N=3	260	3759.56
Panel a	Fit N=3	261	3754.96
Panel a	Fit N=3	262	3750.4
Panel a	Fit N=3	263	3745.88
Panel a	Fit N=3	264	3741.41
Panel a	Fit N=3	265	3736.98
Panel a	Fit N=3	266	3732.59
Panel a	Fit N=3	267	3728.24
Panel a	Fit N=3	268	3723.93
Panel a	Fit N=3	269	3719.67
Panel a	Fit N=3	270	3715.44
Panel a	Fit N=3	271	3711.26
Panel a	Fit N=3	272	3707.11
Panel a	Fit N=3	273	3703.01
Panel a	Fit N=3	274	3698.94
Panel a	Minimum Shots N=3	0	9804
Panel a	Minimum Shots N=3	1	9382
Panel a	Minimum Shots N=3	2	9181
Panel a	Minimum Shots N=3	3	9236
Panel a	Minimum Shots N=3	4	8937
Panel a	Minimum Shots N=3	5	8866
Panel a	Minimum Shots N=3	6	8936
Panel a	Minimum Shots N=3	7	8777
Panel a	Minimum Shots N=3	8	8589
Panel a	Minimum Shots N=3	9	8551
Panel a	Minimum Shots N=3	10	8296
Panel a	Minimum Shots N=3	11	8249
Panel a	Minimum Shots N=3	12	8243
Panel a	Minimum Shots N=3	13	7976
Panel a	Minimum Shots N=3	14	7959
Panel a	Minimum Shots N=3	15	7892
Panel a	Minimum Shots N=3	16	7786
Panel a	Minimum Shots N=3	17	7572
Panel a	Minimum Shots N=3	18	7571
Panel a	Minimum Shots N=3	19	7485
Panel a	Minimum Shots N=3	20	7285
Panel a	Minimum Shots N=3	21	7177
Panel a	Minimum Shots N=3	22	7183
Panel a	Minimum Shots N=3	23	7050
Panel a	Minimum Shots N=3	24	6987
Panel a	Minimum Shots N=3	25	6934
Panel a	Minimum Shots N=3	26	6846
Panel a	Minimum Shots N=3	27	6756
Panel a	Minimum Shots N=3	28	6664
Panel a	Minimum Shots N=3	29	6534
Panel a	Minimum Shots N=3	30	6526
Panel a	Minimum Shots N=3	31	6482
Panel a	Minimum Shots N=3	32	6277
Panel a	Minimum Shots N=3	33	6286
Panel a	Minimum Shots N=3	34	6226
Panel a	Minimum Shots N=3	35	6057
Panel a	Minimum Shots N=3	36	5984
Panel a	Minimum Shots N=3	37	6049
Panel a	Minimum Shots N=3	38	5914
Panel a	Minimum Shots N=3	39	5790
Panel a	Minimum Shots N=3	40	5706
Panel a	Minimum Shots N=3	41	5692
Panel a	Minimum Shots N=3	42	5615
Panel a	Minimum Shots N=3	43	5627
Panel a	Minimum Shots N=3	44	5506
Panel a	Minimum Shots N=3	45	5522
Panel a	Minimum Shots N=3	46	5467
Panel a	Minimum Shots N=3	47	5441
Panel a	Minimum Shots N=3	48	5401
Panel a	Minimum Shots N=3	49	5365
Panel a	Minimum Shots N=3	50	5208
Panel a	Minimum Shots N=3	51	5231
Panel a	Minimum Shots N=3	52	5169
Panel a	Minimum Shots N=3	53	5216
Panel a	Minimum Shots N=3	54	5132
Panel a	Minimum Shots N=3	55	5145
Panel a	Minimum Shots N=3	56	5082
Panel a	Minimum Shots N=3	57	4988
Panel a	Minimum Shots N=3	58	4947
Panel a	Minimum Shots N=3	59	4927
Panel a	Minimum Shots N=3	60	4954
Panel a	Minimum Shots N=3	61	4845
Panel a	Minimum Shots N=3	62	4810
Panel a	Minimum Shots N=3	63	4837
Panel a	Minimum Shots N=3	64	4865
Panel a	Minimum Shots N=3	65	4807
Panel a	Minimum Shots N=3	66	4739
Panel a	Minimum Shots N=3	67	4587
Panel a	Minimum Shots N=3	68	4706
Panel a	Minimum Shots N=3	69	4634
Panel a	Minimum Shots N=3	70	4647
Panel a	Minimum Shots N=3	71	4601
Panel a	Minimum Shots N=3	72	4575
Panel a	Minimum Shots N=3	73	4532
Panel a	Minimum Shots N=3	74	4494
Panel a	Minimum Shots N=3	75	4497
Panel a	Minimum Shots N=3	76	4452
Panel a	Minimum Shots N=3	77	4386
Panel a	Minimum Shots N=3	78	4421
Panel a	Minimum Shots N=3	79	4349
Panel a	Minimum Shots N=3	80	4421
Panel a	Minimum Shots N=3	81	4394
Panel a	Minimum Shots N=3	82	4348
Panel a	Minimum Shots N=3	83	4296
Panel a	Minimum Shots N=3	84	4304
Panel a	Minimum Shots N=3	85	4318
Panel a	Minimum Shots N=3	86	4299
Panel a	Minimum Shots N=3	87	4226
Panel a	Minimum Shots N=3	88	4174
Panel a	Minimum Shots N=3	89	4200
Panel a	Minimum Shots N=3	90	4178
Panel a	Minimum Shots N=3	91	4139
Panel a	Minimum Shots N=3	92	4080
Panel a	Minimum Shots N=3	93	4107
Panel a	Minimum Shots N=3	94	4047
Panel a	Minimum Shots N=3	95	4064
Panel a	Minimum Shots N=3	96	4091
Panel a	Minimum Shots N=3	97	4088
Panel a	Minimum Shots N=3	98	4031
Panel a	Minimum Shots N=3	99	3970
Panel a	Minimum Shots N=3	100	4029
Panel a	Maximum Shots N=3	0	9853
Panel a	Maximum Shots N=3	1	9631
Panel a	Maximum Shots N=3	2	9598
Panel a	Maximum Shots N=3	3	9481
Panel a	Maximum Shots N=3	4	9384
Panel a	Maximum Shots N=3	5	9306
Panel a	Maximum Shots N=3	6	9319
Panel a	Maximum Shots N=3	7	9193
Panel a	Maximum Shots N=3	8	9159
Panel a	Maximum Shots N=3	9	9053
Panel a	Maximum Shots N=3	10	8971
Panel a	Maximum Shots N=3	11	8861
Panel a	Maximum Shots N=3	12	8843
Panel a	Maximum Shots N=3	13	8794
Panel a	Maximum Shots N=3	14	8715
Panel a	Maximum Shots N=3	15	8668
Panel a	Maximum Shots N=3	16	8647
Panel a	Maximum Shots N=3	17	8523
Panel a	Maximum Shots N=3	18	8466
Panel a	Maximum Shots N=3	19	8374
Panel a	Maximum Shots N=3	20	8286
Panel a	Maximum Shots N=3	21	8301
Panel a	Maximum Shots N=3	22	8294
Panel a	Maximum Shots N=3	23	8168
Panel a	Maximum Shots N=3	24	8107
Panel a	Maximum Shots N=3	25	8033
Panel a	Maximum Shots N=3	26	8006
Panel a	Maximum Shots N=3	27	7952
Panel a	Maximum Shots N=3	28	7868
Panel a	Maximum Shots N=3	29	7854
Panel a	Maximum Shots N=3	30	7765
Panel a	Maximum Shots N=3	31	7739
Panel a	Maximum Shots N=3	32	7752
Panel a	Maximum Shots N=3	33	7720
Panel a	Maximum Shots N=3	34	7512
Panel a	Maximum Shots N=3	35	7531
Panel a	Maximum Shots N=3	36	7503
Panel a	Maximum Shots N=3	37	7471
Panel a	Maximum Shots N=3	38	7392
Panel a	Maximum Shots N=3	39	7380
Panel a	Maximum Shots N=3	40	7307
Panel a	Maximum Shots N=3	41	7280
Panel a	Maximum Shots N=3	42	7331
Panel a	Maximum Shots N=3	43	7188
Panel a	Maximum Shots N=3	44	7204
Panel a	Maximum Shots N=3	45	7089
Panel a	Maximum Shots N=3	46	7056
Panel a	Maximum Shots N=3	47	7070
Panel a	Maximum Shots N=3	48	6938
Panel a	Maximum Shots N=3	49	6943
Panel a	Maximum Shots N=3	50	6942
Panel a	Maximum Shots N=3	51	6811
Panel a	Maximum Shots N=3	52	6892
Panel a	Maximum Shots N=3	53	6809
Panel a	Maximum Shots N=3	54	6788
Panel a	Maximum Shots N=3	55	6700
Panel a	Maximum Shots N=3	56	6716
Panel a	Maximum Shots N=3	57	6696
Panel a	Maximum Shots N=3	58	6615
Panel a	Maximum Shots N=3	59	6642
Panel a	Maximum Shots N=3	60	6521
Panel a	Maximum Shots N=3	61	6498
Panel a	Maximum Shots N=3	62	6542
Panel a	Maximum Shots N=3	63	6477
Panel a	Maximum Shots N=3	64	6512
Panel a	Maximum Shots N=3	65	6452
Panel a	Maximum Shots N=3	66	6349
Panel a	Maximum Shots N=3	67	6362
Panel a	Maximum Shots N=3	68	6363
Panel a	Maximum Shots N=3	69	6291
Panel a	Maximum Shots N=3	70	6229
Panel a	Maximum Shots N=3	71	6357
Panel a	Maximum Shots N=3	72	6231
Panel a	Maximum Shots N=3	73	6162
Panel a	Maximum Shots N=3	74	6170
Panel a	Maximum Shots N=3	75	6168
Panel a	Maximum Shots N=3	76	6168
Panel a	Maximum Shots N=3	77	6129
Panel a	Maximum Shots N=3	78	5984
Panel a	Maximum Shots N=3	79	6071
Panel a	Maximum Shots N=3	80	6032
Panel a	Maximum Shots N=3	81	6034
Panel a	Maximum Shots N=3	82	5927
Panel a	Maximum Shots N=3	83	5997
Panel a	Maximum Shots N=3	84	5979
Panel a	Maximum Shots N=3	85	5849
Panel a	Maximum Shots N=3	86	5848
Panel a	Maximum Shots N=3	87	5755
Panel a	Maximum Shots N=3	88	5798
Panel a	Maximum Shots N=3	89	5810
Panel a	Maximum Shots N=3	90	5788
Panel a	Maximum Shots N=3	91	5807
Panel a	Maximum Shots N=3	92	5750
Panel a	Maximum Shots N=3	93	5726
Panel a	Maximum Shots N=3	94	5757
Panel a	Maximum Shots N=3	95	5688
Panel a	Maximum Shots N=3	96	5643
Panel a	Maximum Shots N=3	97	5645
Panel a	Maximum Shots N=3	98	5569
Panel a	Maximum Shots N=3	99	5547
Panel a	Maximum Shots N=3	100	5634
Panel a	Fit N=4	0	9846
Panel a	Fit N=4	1	8923.7
Panel a	Fit N=4	2	8587.76
Panel a	Fit N=4	3	8326.94
Panel a	Fit N=4	4	8104.42
Panel a	Fit N=4	5	7906.42
Panel a	Fit N=4	6	7726.02
Panel a	Fit N=4	7	7559.16
Panel a	Fit N=4	8	7403.19
Panel a	Fit N=4	9	7256.31
Panel a	Fit N=4	10	7117.18
Panel a	Fit N=4	11	6984.8
Panel a	Fit N=4	12	6858.38
Panel a	Fit N=4	13	6737.29
Panel a	Fit N=4	14	6621.04
Panel a	Fit N=4	15	6509.18
Panel a	Fit N=4	16	6401.36
Panel a	Fit N=4	17	6297.28
Panel a	Fit N=4	18	6196.67
Panel a	Fit N=4	19	6099.31
Panel a	Fit N=4	20	6004.98
Panel a	Fit N=4	21	5913.51
Panel a	Fit N=4	22	5824.75
Panel a	Fit N=4	23	5738.53
Panel a	Fit N=4	24	5654.75
Panel a	Fit N=4	25	5573.27
Panel a	Fit N=4	26	5493.99
Panel a	Fit N=4	27	5416.8
Panel a	Fit N=4	28	5341.63
Panel a	Fit N=4	29	5268.38
Panel a	Fit N=4	30	5196.98
Panel a	Fit N=4	31	5127.35
Panel a	Fit N=4	32	5059.43
Panel a	Fit N=4	33	4993.14
Panel a	Fit N=4	34	4928.45
Panel a	Fit N=4	35	4865.28
Panel a	Fit N=4	36	4803.59
Panel a	Fit N=4	37	4743.32
Panel a	Fit N=4	38	4684.43
Panel a	Fit N=4	39	4626.88
Panel a	Fit N=4	40	4570.62
Panel a	Fit N=4	41	4515.61
Panel a	Fit N=4	42	4461.82
Panel a	Fit N=4	43	4409.21
Panel a	Fit N=4	44	4357.74
Panel a	Fit N=4	45	4307.39
Panel a	Fit N=4	46	4258.11
Panel a	Fit N=4	47	4209.89
Panel a	Fit N=4	48	4162.69
Panel a	Fit N=4	49	4116.48
Panel a	Fit N=4	50	4071.24
Panel a	Fit N=4	51	4026.94
Panel a	Fit N=4	52	3983.55
Panel a	Fit N=4	53	3941.06
Panel a	Fit N=4	54	3899.45
Panel a	Fit N=4	55	3858.68
Panel a	Fit N=4	56	3818.74
Panel a	Fit N=4	57	3779.6
Panel a	Fit N=4	58	3741.26
Panel a	Fit N=4	59	3703.68
Panel a	Fit N=4	60	3666.85
Panel a	Fit N=4	61	3630.76
Panel a	Fit N=4	62	3595.38
Panel a	Fit N=4	63	3560.69
Panel a	Fit N=4	64	3526.7
Panel a	Fit N=4	65	3493.36
Panel a	Fit N=4	66	3460.68
Panel a	Fit N=4	67	3428.64
Panel a	Fit N=4	68	3397.22
Panel a	Fit N=4	69	3366.4
Panel a	Fit N=4	70	3336.18
Panel a	Fit N=4	71	3306.55
Panel a	Fit N=4	72	3277.48
Panel a	Fit N=4	73	3248.97
Panel a	Fit N=4	74	3221
Panel a	Fit N=4	75	3193.57
Panel a	Fit N=4	76	3166.66
Panel a	Fit N=4	77	3140.26
Panel a	Fit N=4	78	3114.36
Panel a	Fit N=4	79	3088.95
Panel a	Fit N=4	80	3064.01
Panel a	Fit N=4	81	3039.55
Panel a	Fit N=4	82	3015.55
Panel a	Fit N=4	83	2991.99
Panel a	Fit N=4	84	2968.88
Panel a	Fit N=4	85	2946.19
Panel a	Fit N=4	86	2923.93
Panel a	Fit N=4	87	2902.08
Panel a	Fit N=4	88	2880.64
Panel a	Fit N=4	89	2859.6
Panel a	Fit N=4	90	2838.95
Panel a	Fit N=4	91	2818.67
Panel a	Fit N=4	92	2798.77
Panel a	Fit N=4	93	2779.24
Panel a	Fit N=4	94	2760.07
Panel a	Fit N=4	95	2741.25
Panel a	Fit N=4	96	2722.78
Panel a	Fit N=4	97	2704.64
Panel a	Fit N=4	98	2686.83
Panel a	Fit N=4	99	2669.36
Panel a	Fit N=4	100	2652.2
Panel a	Fit N=4	101	2635.35
Panel a	Fit N=4	102	2618.81
Panel a	Fit N=4	103	2602.57
Panel a	Fit N=4	104	2586.62
Panel a	Fit N=4	105	2570.97
Panel a	Fit N=4	106	2555.6
Panel a	Fit N=4	107	2540.51
Panel a	Fit N=4	108	2525.69
Panel a	Fit N=4	109	2511.14
Panel a	Fit N=4	110	2496.85
Panel a	Fit N=4	111	2482.82
Panel a	Fit N=4	112	2469.04
Panel a	Fit N=4	113	2455.51
Panel a	Fit N=4	114	2442.23
Panel a	Fit N=4	115	2429.18
Panel a	Fit N=4	116	2416.37
Panel a	Fit N=4	117	2403.79
Panel a	Fit N=4	118	2391.43
Panel a	Fit N=4	119	2379.3
Panel a	Fit N=4	120	2367.38
Panel a	Fit N=4	121	2355.68
Panel a	Fit N=4	122	2344.19
Panel a	Fit N=4	123	2332.9
Panel a	Fit N=4	124	2321.82
Panel a	Fit N=4	125	2310.93
Panel a	Fit N=4	126	2300.24
Panel a	Fit N=4	127	2289.73
Panel a	Fit N=4	128	2279.42
Panel a	Fit N=4	129	2269.29
Panel a	Fit N=4	130	2259.34
Panel a	Fit N=4	131	2249.57
Panel a	Fit N=4	132	2239.97
Panel a	Fit N=4	133	2230.54
Panel a	Fit N=4	134	2221.28
Panel a	Fit N=4	135	2212.19
Panel a	Fit N=4	136	2203.25
Panel a	Fit N=4	137	2194.48
Panel a	Fit N=4	138	2185.86
Panel a	Fit N=4	139	2177.4
Panel a	Fit N=4	140	2169.08
Panel a	Fit N=4	141	2160.92
Panel a	Fit N=4	142	2152.89
Panel a	Fit N=4	143	2145.01
Panel a	Fit N=4	144	2137.27
Panel a	Fit N=4	145	2129.67
Panel a	Fit N=4	146	2122.2
Panel a	Fit N=4	147	2114.87
Panel a	Fit N=4	148	2107.66
Panel a	Fit N=4	149	2100.59
Panel a	Fit N=4	150	2093.63
Panel a	Fit N=4	151	2086.81
Panel a	Fit N=4	152	2080.1
Panel a	Fit N=4	153	2073.51
Panel a	Fit N=4	154	2067.04
Panel a	Fit N=4	155	2060.68
Panel a	Fit N=4	156	2054.43
Panel a	Fit N=4	157	2048.3
Panel a	Fit N=4	158	2042.27
Panel a	Fit N=4	159	2036.35
Panel a	Fit N=4	160	2030.54
Panel a	Fit N=4	161	2024.83
Panel a	Fit N=4	162	2019.22
Panel a	Fit N=4	163	2013.71
Panel a	Fit N=4	164	2008.29
Panel a	Fit N=4	165	2002.97
Panel a	Fit N=4	166	1997.75
Panel a	Fit N=4	167	1992.62
Panel a	Fit N=4	168	1987.58
Panel a	Fit N=4	169	1982.63
Panel a	Fit N=4	170	1977.76
Panel a	Fit N=4	171	1972.99
Panel a	Fit N=4	172	1968.29
Panel a	Fit N=4	173	1963.68
Panel a	Fit N=4	174	1959.16
Panel a	Fit N=4	175	1954.71
Panel a	Fit N=4	176	1950.34
Panel a	Fit N=4	177	1946.05
Panel a	Fit N=4	178	1941.83
Panel a	Fit N=4	179	1937.69
Panel a	Fit N=4	180	1933.62
Panel a	Fit N=4	181	1929.63
Panel a	Fit N=4	182	1925.71
Panel a	Fit N=4	183	1921.85
Panel a	Fit N=4	184	1918.06
Panel a	Fit N=4	185	1914.34
Panel a	Fit N=4	186	1910.69
Panel a	Fit N=4	187	1907.1
Panel a	Fit N=4	188	1903.58
Panel a	Fit N=4	189	1900.12
Panel a	Fit N=4	190	1896.72
Panel a	Fit N=4	191	1893.38
Panel a	Fit N=4	192	1890.09
Panel a	Fit N=4	193	1886.87
Panel a	Fit N=4	194	1883.71
Panel a	Fit N=4	195	1880.6
Panel a	Fit N=4	196	1877.55
Panel a	Fit N=4	197	1874.55
Panel a	Fit N=4	198	1871.6
Panel a	Fit N=4	199	1868.71
Panel a	Fit N=4	200	1865.87
Panel a	Fit N=4	201	1863.07
Panel a	Fit N=4	202	1860.33
Panel a	Fit N=4	203	1857.64
Panel a	Fit N=4	204	1855
Panel a	Fit N=4	205	1852.4
Panel a	Fit N=4	206	1849.85
Panel a	Fit N=4	207	1847.34
Panel a	Fit N=4	208	1844.88
Panel a	Fit N=4	209	1842.47
Panel a	Fit N=4	210	1840.09
Panel a	Fit N=4	211	1837.76
Panel a	Fit N=4	212	1835.47
Panel a	Fit N=4	213	1833.23
Panel a	Fit N=4	214	1831.02
Panel a	Fit N=4	215	1828.85
Panel a	Fit N=4	216	1826.72
Panel a	Fit N=4	217	1824.63
Panel a	Fit N=4	218	1822.58
Panel a	Fit N=4	219	1820.56
Panel a	Fit N=4	220	1818.58
Panel a	Fit N=4	221	1816.64
Panel a	Fit N=4	222	1814.73
Panel a	Fit N=4	223	1812.85
Panel a	Fit N=4	224	1811.01
Panel a	Fit N=4	225	1809.2
Panel a	Fit N=4	226	1807.43
Panel a	Fit N=4	227	1805.69
Panel a	Fit N=4	228	1803.97
Panel a	Fit N=4	229	1802.29
Panel a	Fit N=4	230	1800.64
Panel a	Fit N=4	231	1799.02
Panel a	Fit N=4	232	1797.43
Panel a	Fit N=4	233	1795.87
Panel a	Fit N=4	234	1794.33
Panel a	Fit N=4	235	1792.83
Panel a	Fit N=4	236	1791.35
Panel a	Fit N=4	237	1789.9
Panel a	Fit N=4	238	1788.47
Panel a	Fit N=4	239	1787.07
Panel a	Fit N=4	240	1785.7
Panel a	Fit N=4	241	1784.35
Panel a	Fit N=4	242	1783.03
Panel a	Fit N=4	243	1781.73
Panel a	Fit N=4	244	1780.45
Panel a	Fit N=4	245	1779.2
Panel a	Fit N=4	246	1777.97
Panel a	Fit N=4	247	1776.76
Panel a	Fit N=4	248	1775.57
Panel a	Fit N=4	249	1774.41
Panel a	Fit N=4	250	1773.27
Panel a	Fit N=4	251	1772.15
Panel a	Fit N=4	252	1771.04
Panel a	Fit N=4	253	1769.96
Panel a	Fit N=4	254	1768.9
Panel a	Fit N=4	255	1767.86
Panel a	Fit N=4	256	1766.84
Panel a	Fit N=4	257	1765.84
Panel a	Fit N=4	258	1764.85
Panel a	Fit N=4	259	1763.89
Panel a	Fit N=4	260	1762.94
Panel a	Fit N=4	261	1762.01
Panel a	Fit N=4	262	1761.1
Panel a	Fit N=4	263	1760.2
Panel a	Fit N=4	264	1759.32
Panel a	Fit N=4	265	1758.46
Panel a	Fit N=4	266	1757.61
Panel a	Fit N=4	267	1756.78
Panel a	Fit N=4	268	1755.96
Panel a	Fit N=4	269	1755.16
Panel a	Fit N=4	270	1754.38
Panel a	Fit N=4	271	1753.61
Panel a	Fit N=4	272	1752.85
Panel a	Fit N=4	273	1752.11
Panel a	Fit N=4	274	1751.38
Panel a	Minimum Shots N=4	0	9688
Panel a	Minimum Shots N=4	1	9111
Panel a	Minimum Shots N=4	2	8897
Panel a	Minimum Shots N=4	3	8615
Panel a	Minimum Shots N=4	4	8437
Panel a	Minimum Shots N=4	5	8137
Panel a	Minimum Shots N=4	6	7882
Panel a	Minimum Shots N=4	7	7657
Panel a	Minimum Shots N=4	8	7447
Panel a	Minimum Shots N=4	9	7193
Panel a	Minimum Shots N=4	10	7085
Panel a	Minimum Shots N=4	11	6784
Panel a	Minimum Shots N=4	12	6670
Panel a	Minimum Shots N=4	13	6483
Panel a	Minimum Shots N=4	14	6233
Panel a	Minimum Shots N=4	15	6061
Panel a	Minimum Shots N=4	16	5866
Panel a	Minimum Shots N=4	17	5820
Panel a	Minimum Shots N=4	18	5616
Panel a	Minimum Shots N=4	19	5489
Panel a	Minimum Shots N=4	20	5309
Panel a	Minimum Shots N=4	21	5200
Panel a	Minimum Shots N=4	22	5119
Panel a	Minimum Shots N=4	23	5015
Panel a	Minimum Shots N=4	24	4835
Panel a	Minimum Shots N=4	25	4815
Panel a	Minimum Shots N=4	26	4714
Panel a	Minimum Shots N=4	27	4603
Panel a	Minimum Shots N=4	28	4559
Panel a	Minimum Shots N=4	29	4416
Panel a	Minimum Shots N=4	30	4370
Panel a	Minimum Shots N=4	31	4280
Panel a	Minimum Shots N=4	32	4012
Panel a	Minimum Shots N=4	33	4144
Panel a	Minimum Shots N=4	34	4067
Panel a	Minimum Shots N=4	35	3901
Panel a	Minimum Shots N=4	36	3884
Panel a	Minimum Shots N=4	37	3699
Panel a	Minimum Shots N=4	38	3626
Panel a	Minimum Shots N=4	39	3550
Panel a	Minimum Shots N=4	40	3616
Panel a	Minimum Shots N=4	41	3458
Panel a	Minimum Shots N=4	42	3445
Panel a	Minimum Shots N=4	43	3380
Panel a	Minimum Shots N=4	44	3369
Panel a	Minimum Shots N=4	45	3343
Panel a	Minimum Shots N=4	46	3189
Panel a	Minimum Shots N=4	47	3202
Panel a	Minimum Shots N=4	48	3065
Panel a	Minimum Shots N=4	49	3173
Panel a	Minimum Shots N=4	50	3100
Panel a	Minimum Shots N=4	51	3124
Panel a	Minimum Shots N=4	52	3021
Panel a	Minimum Shots N=4	53	3007
Panel a	Minimum Shots N=4	54	2965
Panel a	Minimum Shots N=4	55	2921
Panel a	Minimum Shots N=4	56	2865
Panel a	Minimum Shots N=4	57	2825
Panel a	Minimum Shots N=4	58	2801
Panel a	Minimum Shots N=4	59	2861
Panel a	Minimum Shots N=4	60	2878
Panel a	Minimum Shots N=4	61	2739
Panel a	Minimum Shots N=4	62	2829
Panel a	Minimum Shots N=4	63	2768
Panel a	Minimum Shots N=4	64	2746
Panel a	Minimum Shots N=4	65	2673
Panel a	Minimum Shots N=4	66	2679
Panel a	Minimum Shots N=4	67	2688
Panel a	Minimum Shots N=4	68	2709
Panel a	Minimum Shots N=4	69	2625
Panel a	Minimum Shots N=4	70	2613
Panel a	Minimum Shots N=4	71	2623
Panel a	Minimum Shots N=4	72	2594
Panel a	Minimum Shots N=4	73	2542
Panel a	Minimum Shots N=4	74	2502
Panel a	Minimum Shots N=4	75	2540
Panel a	Minimum Shots N=4	76	2523
Panel a	Minimum Shots N=4	77	2496
Panel a	Minimum Shots N=4	78	2477
Panel a	Minimum Shots N=4	79	2480
Panel a	Minimum Shots N=4	80	2472
Panel a	Minimum Shots N=4	81	2374
Panel a	Minimum Shots N=4	82	2370
Panel a	Minimum Shots N=4	83	2406
Panel a	Minimum Shots N=4	84	2348
Panel a	Minimum Shots N=4	85	2383
Panel a	Minimum Shots N=4	86	2360
Panel a	Minimum Shots N=4	87	2312
Panel a	Minimum Shots N=4	88	2373
Panel a	Minimum Shots N=4	89	2342
Panel a	Minimum Shots N=4	90	2327
Panel a	Minimum Shots N=4	91	2279
Panel a	Minimum Shots N=4	92	2315
Panel a	Minimum Shots N=4	93	2298
Panel a	Minimum Shots N=4	94	2232
Panel a	Minimum Shots N=4	95	2195
Panel a	Minimum Shots N=4	96	2229
Panel a	Minimum Shots N=4	97	2202
Panel a	Minimum Shots N=4	98	2227
Panel a	Minimum Shots N=4	99	2216
Panel a	Minimum Shots N=4	100	2148
Panel a	Maximum Shots N=4	0	9846
Panel a	Maximum Shots N=4	1	9262
Panel a	Maximum Shots N=4	2	9084
Panel a	Maximum Shots N=4	3	8724
Panel a	Maximum Shots N=4	4	8478
Panel a	Maximum Shots N=4	5	8186
Panel a	Maximum Shots N=4	6	7983
Panel a	Maximum Shots N=4	7	7679
Panel a	Maximum Shots N=4	8	7653
Panel a	Maximum Shots N=4	9	7529
Panel a	Maximum Shots N=4	10	7429
Panel a	Maximum Shots N=4	11	7199
Panel a	Maximum Shots N=4	12	7083
Panel a	Maximum Shots N=4	13	6912
Panel a	Maximum Shots N=4	14	6662
Panel a	Maximum Shots N=4	15	6656
Panel a	Maximum Shots N=4	16	6347
Panel a	Maximum Shots N=4	17	6208
Panel a	Maximum Shots N=4	18	6122
Panel a	Maximum Shots N=4	19	6089
Panel a	Maximum Shots N=4	20	5839
Panel a	Maximum Shots N=4	21	5802
Panel a	Maximum Shots N=4	22	5634
Panel a	Maximum Shots N=4	23	5624
Panel a	Maximum Shots N=4	24	5481
Panel a	Maximum Shots N=4	25	5291
Panel a	Maximum Shots N=4	26	5330
Panel a	Maximum Shots N=4	27	5218
Panel a	Maximum Shots N=4	28	5127
Panel a	Maximum Shots N=4	29	5084
Panel a	Maximum Shots N=4	30	4922
Panel a	Maximum Shots N=4	31	4815
Panel a	Maximum Shots N=4	32	4820
Panel a	Maximum Shots N=4	33	4652
Panel a	Maximum Shots N=4	34	4646
Panel a	Maximum Shots N=4	35	4540
Panel a	Maximum Shots N=4	36	4586
Panel a	Maximum Shots N=4	37	4396
Panel a	Maximum Shots N=4	38	4320
Panel a	Maximum Shots N=4	39	4336
Panel a	Maximum Shots N=4	40	4369
Panel a	Maximum Shots N=4	41	4256
Panel a	Maximum Shots N=4	42	4230
Panel a	Maximum Shots N=4	43	4031
Panel a	Maximum Shots N=4	44	4132
Panel a	Maximum Shots N=4	45	4020
Panel a	Maximum Shots N=4	46	3976
Panel a	Maximum Shots N=4	47	3966
Panel a	Maximum Shots N=4	48	3991
Panel a	Maximum Shots N=4	49	3984
Panel a	Maximum Shots N=4	50	3857
Panel a	Maximum Shots N=4	51	3819
Panel a	Maximum Shots N=4	52	3858
Panel a	Maximum Shots N=4	53	3820
Panel a	Maximum Shots N=4	54	3883
Panel a	Maximum Shots N=4	55	3725
Panel a	Maximum Shots N=4	56	3781
Panel a	Maximum Shots N=4	57	3619
Panel a	Maximum Shots N=4	58	3688
Panel a	Maximum Shots N=4	59	3720
Panel a	Maximum Shots N=4	60	3677
Panel a	Maximum Shots N=4	61	3652
Panel a	Maximum Shots N=4	62	3619
Panel a	Maximum Shots N=4	63	3593
Panel a	Maximum Shots N=4	64	3597
Panel a	Maximum Shots N=4	65	3513
Panel a	Maximum Shots N=4	66	3511
Panel a	Maximum Shots N=4	67	3530
Panel a	Maximum Shots N=4	68	3395
Panel a	Maximum Shots N=4	69	3405
Panel a	Maximum Shots N=4	70	3381
Panel a	Maximum Shots N=4	71	3488
Panel a	Maximum Shots N=4	72	3317
Panel a	Maximum Shots N=4	73	3507
Panel a	Maximum Shots N=4	74	3436
Panel a	Maximum Shots N=4	75	3324
Panel a	Maximum Shots N=4	76	3419
Panel a	Maximum Shots N=4	77	3324
Panel a	Maximum Shots N=4	78	3263
Panel a	Maximum Shots N=4	79	3260
Panel a	Maximum Shots N=4	80	3285
Panel a	Maximum Shots N=4	81	3266
Panel a	Maximum Shots N=4	82	3155
Panel a	Maximum Shots N=4	83	3237
Panel a	Maximum Shots N=4	84	3224
Panel a	Maximum Shots N=4	85	3210
Panel a	Maximum Shots N=4	86	3225
Panel a	Maximum Shots N=4	87	3150
Panel a	Maximum Shots N=4	88	3073
Panel a	Maximum Shots N=4	89	3059
Panel a	Maximum Shots N=4	90	3052
Panel a	Maximum Shots N=4	91	3154
Panel a	Maximum Shots N=4	92	3018
Panel a	Maximum Shots N=4	93	3064
Panel a	Maximum Shots N=4	94	3036
Panel a	Maximum Shots N=4	95	3051
Panel a	Maximum Shots N=4	96	3079
Panel a	Maximum Shots N=4	97	3028
Panel a	Maximum Shots N=4	98	2981
Panel a	Maximum Shots N=4	99	3013
Panel a	Maximum Shots N=4	100	2983
Panel a	Fit N=5	0	9733
Panel a	Fit N=5	1	8913.57
Panel a	Fit N=5	2	8578.34
Panel a	Fit N=5	3	8311.38
Panel a	Fit N=5	4	8079.94
Panel a	Fit N=5	5	7871.61
Panel a	Fit N=5	6	7680.07
Panel a	Fit N=5	7	7501.59
Panel a	Fit N=5	8	7333.74
Panel a	Fit N=5	9	7174.81
Panel a	Fit N=5	10	7023.55
Panel a	Fit N=5	11	6879.04
Panel a	Fit N=5	12	6740.52
Panel a	Fit N=5	13	6607.4
Panel a	Fit N=5	14	6479.18
Panel a	Fit N=5	15	6355.47
Panel a	Fit N=5	16	6235.92
Panel a	Fit N=5	17	6120.23
Panel a	Fit N=5	18	6008.14
Panel a	Fit N=5	19	5899.43
Panel a	Fit N=5	20	5793.9
Panel a	Fit N=5	21	5691.38
Panel a	Fit N=5	22	5591.71
Panel a	Fit N=5	23	5494.74
Panel a	Fit N=5	24	5400.34
Panel a	Fit N=5	25	5308.4
Panel a	Fit N=5	26	5218.81
Panel a	Fit N=5	27	5131.47
Panel a	Fit N=5	28	5046.28
Panel a	Fit N=5	29	4963.16
Panel a	Fit N=5	30	4882.04
Panel a	Fit N=5	31	4802.84
Panel a	Fit N=5	32	4725.49
Panel a	Fit N=5	33	4649.92
Panel a	Fit N=5	34	4576.07
Panel a	Fit N=5	35	4503.9
Panel a	Fit N=5	36	4433.34
Panel a	Fit N=5	37	4364.33
Panel a	Fit N=5	38	4296.85
Panel a	Fit N=5	39	4230.83
Panel a	Fit N=5	40	4166.23
Panel a	Fit N=5	41	4103.02
Panel a	Fit N=5	42	4041.14
Panel a	Fit N=5	43	3980.58
Panel a	Fit N=5	44	3921.28
Panel a	Fit N=5	45	3863.21
Panel a	Fit N=5	46	3806.35
Panel a	Fit N=5	47	3750.65
Panel a	Fit N=5	48	3696.09
Panel a	Fit N=5	49	3642.64
Panel a	Fit N=5	50	3590.27
Panel a	Fit N=5	51	3538.96
Panel a	Fit N=5	52	3488.67
Panel a	Fit N=5	53	3439.38
Panel a	Fit N=5	54	3391.07
Panel a	Fit N=5	55	3343.71
Panel a	Fit N=5	56	3297.28
Panel a	Fit N=5	57	3251.77
Panel a	Fit N=5	58	3207.14
Panel a	Fit N=5	59	3163.37
Panel a	Fit N=5	60	3120.46
Panel a	Fit N=5	61	3078.37
Panel a	Fit N=5	62	3037.09
Panel a	Fit N=5	63	2996.6
Panel a	Fit N=5	64	2956.88
Panel a	Fit N=5	65	2917.92
Panel a	Fit N=5	66	2879.7
Panel a	Fit N=5	67	2842.2
Panel a	Fit N=5	68	2805.41
Panel a	Fit N=5	69	2769.31
Panel a	Fit N=5	70	2733.89
Panel a	Fit N=5	71	2699.14
Panel a	Fit N=5	72	2665.03
Panel a	Fit N=5	73	2631.56
Panel a	Fit N=5	74	2598.7
Panel a	Fit N=5	75	2566.46
Panel a	Fit N=5	76	2534.82
Panel a	Fit N=5	77	2503.76
Panel a	Fit N=5	78	2473.27
Panel a	Fit N=5	79	2443.34
Panel a	Fit N=5	80	2413.96
Panel a	Fit N=5	81	2385.12
Panel a	Fit N=5	82	2356.81
Panel a	Fit N=5	83	2329.02
Panel a	Fit N=5	84	2301.73
Panel a	Fit N=5	85	2274.93
Panel a	Fit N=5	86	2248.63
Panel a	Fit N=5	87	2222.8
Panel a	Fit N=5	88	2197.43
Panel a	Fit N=5	89	2172.53
Panel a	Fit N=5	90	2148.07
Panel a	Fit N=5	91	2124.06
Panel a	Fit N=5	92	2100.48
Panel a	Fit N=5	93	2077.32
Panel a	Fit N=5	94	2054.58
Panel a	Fit N=5	95	2032.24
Panel a	Fit N=5	96	2010.31
Panel a	Fit N=5	97	1988.76
Panel a	Fit N=5	98	1967.61
Panel a	Fit N=5	99	1946.83
Panel a	Fit N=5	100	1926.41
Panel a	Fit N=5	101	1906.37
Panel a	Fit N=5	102	1886.68
Panel a	Fit N=5	103	1867.33
Panel a	Fit N=5	104	1848.34
Panel a	Fit N=5	105	1829.67
Panel a	Fit N=5	106	1811.34
Panel a	Fit N=5	107	1793.33
Panel a	Fit N=5	108	1775.65
Panel a	Fit N=5	109	1758.27
Panel a	Fit N=5	110	1741.2
Panel a	Fit N=5	111	1724.43
Panel a	Fit N=5	112	1707.96
Panel a	Fit N=5	113	1691.77
Panel a	Fit N=5	114	1675.87
Panel a	Fit N=5	115	1660.25
Panel a	Fit N=5	116	1644.9
Panel a	Fit N=5	117	1629.83
Panel a	Fit N=5	118	1615.01
Panel a	Fit N=5	119	1600.46
Panel a	Fit N=5	120	1586.16
Panel a	Fit N=5	121	1572.11
Panel a	Fit N=5	122	1558.31
Panel a	Fit N=5	123	1544.75
Panel a	Fit N=5	124	1531.43
Panel a	Fit N=5	125	1518.33
Panel a	Fit N=5	126	1505.47
Panel a	Fit N=5	127	1492.83
Panel a	Fit N=5	128	1480.41
Panel a	Fit N=5	129	1468.21
Panel a	Fit N=5	130	1456.22
Panel a	Fit N=5	131	1444.43
Panel a	Fit N=5	132	1432.86
Panel a	Fit N=5	133	1421.48
Panel a	Fit N=5	134	1410.3
Panel a	Fit N=5	135	1399.32
Panel a	Fit N=5	136	1388.52
Panel a	Fit N=5	137	1377.92
Panel a	Fit N=5	138	1367.49
Panel a	Fit N=5	139	1357.25
Panel a	Fit N=5	140	1347.19
Panel a	Fit N=5	141	1337.3
Panel a	Fit N=5	142	1327.58
Panel a	Fit N=5	143	1318.03
Panel a	Fit N=5	144	1308.64
Panel a	Fit N=5	145	1299.42
Panel a	Fit N=5	146	1290.36
Panel a	Fit N=5	147	1281.45
Panel a	Fit N=5	148	1272.7
Panel a	Fit N=5	149	1264.1
Panel a	Fit N=5	150	1255.64
Panel a	Fit N=5	151	1247.34
Panel a	Fit N=5	152	1239.17
Panel a	Fit N=5	153	1231.15
Panel a	Fit N=5	154	1223.27
Panel a	Fit N=5	155	1215.52
Panel a	Fit N=5	156	1207.91
Panel a	Fit N=5	157	1200.42
Panel a	Fit N=5	158	1193.07
Panel a	Fit N=5	159	1185.84
Panel a	Fit N=5	160	1178.74
Panel a	Fit N=5	161	1171.76
Panel a	Fit N=5	162	1164.9
Panel a	Fit N=5	163	1158.16
Panel a	Fit N=5	164	1151.54
Panel a	Fit N=5	165	1145.03
Panel a	Fit N=5	166	1138.63
Panel a	Fit N=5	167	1132.34
Panel a	Fit N=5	168	1126.16
Panel a	Fit N=5	169	1120.08
Panel a	Fit N=5	170	1114.12
Panel a	Fit N=5	171	1108.25
Panel a	Fit N=5	172	1102.48
Panel a	Fit N=5	173	1096.82
Panel a	Fit N=5	174	1091.25
Panel a	Fit N=5	175	1085.78
Panel a	Fit N=5	176	1080.4
Panel a	Fit N=5	177	1075.12
Panel a	Fit N=5	178	1069.92
Panel a	Fit N=5	179	1064.82
Panel a	Fit N=5	180	1059.8
Panel a	Fit N=5	181	1054.87
Panel a	Fit N=5	182	1050.02
Panel a	Fit N=5	183	1045.26
Panel a	Fit N=5	184	1040.58
Panel a	Fit N=5	185	1035.98
Panel a	Fit N=5	186	1031.46
Panel a	Fit N=5	187	1027.02
Panel a	Fit N=5	188	1022.65
Panel a	Fit N=5	189	1018.36
Panel a	Fit N=5	190	1014.15
Panel a	Fit N=5	191	1010
Panel a	Fit N=5	192	1005.93
Panel a	Fit N=5	193	1001.93
Panel a	Fit N=5	194	997.993
Panel a	Fit N=5	195	994.128
Panel a	Fit N=5	196	990.329
Panel a	Fit N=5	197	986.595
Panel a	Fit N=5	198	982.927
Panel a	Fit N=5	199	979.321
Panel a	Fit N=5	200	975.778
Panel a	Fit N=5	201	972.295
Panel a	Fit N=5	202	968.873
Panel a	Fit N=5	203	965.51
Panel a	Fit N=5	204	962.205
Panel a	Fit N=5	205	958.958
Panel a	Fit N=5	206	955.766
Panel a	Fit N=5	207	952.629
Panel a	Fit N=5	208	949.547
Panel a	Fit N=5	209	946.518
Panel a	Fit N=5	210	943.541
Panel a	Fit N=5	211	940.616
Panel a	Fit N=5	212	937.742
Panel a	Fit N=5	213	934.917
Panel a	Fit N=5	214	932.141
Panel a	Fit N=5	215	929.413
Panel a	Fit N=5	216	926.732
Panel a	Fit N=5	217	924.098
Panel a	Fit N=5	218	921.51
Panel a	Fit N=5	219	918.966
Panel a	Fit N=5	220	916.466
Panel a	Fit N=5	221	914.01
Panel a	Fit N=5	222	911.596
Panel a	Fit N=5	223	909.225
Panel a	Fit N=5	224	906.894
Panel a	Fit N=5	225	904.604
Panel a	Fit N=5	226	902.354
Panel a	Fit N=5	227	900.143
Panel a	Fit N=5	228	897.97
Panel a	Fit N=5	229	895.835
Panel a	Fit N=5	230	893.737
Panel a	Fit N=5	231	891.676
Panel a	Fit N=5	232	889.65
Panel a	Fit N=5	233	887.66
Panel a	Fit N=5	234	885.705
Panel a	Fit N=5	235	883.783
Panel a	Fit N=5	236	881.896
Panel a	Fit N=5	237	880.041
Panel a	Fit N=5	238	878.218
Panel a	Fit N=5	239	876.427
Panel a	Fit N=5	240	874.668
Panel a	Fit N=5	241	872.939
Panel a	Fit N=5	242	871.241
Panel a	Fit N=5	243	869.572
Panel a	Fit N=5	244	867.932
Panel a	Fit N=5	245	866.321
Panel a	Fit N=5	246	864.739
Panel a	Fit N=5	247	863.184
Panel a	Fit N=5	248	861.656
Panel a	Fit N=5	249	860.155
Panel a	Fit N=5	250	858.681
Panel a	Fit N=5	251	857.232
Panel a	Fit N=5	252	855.809
Panel a	Fit N=5	253	854.411
Panel a	Fit N=5	254	853.037
Panel a	Fit N=5	255	851.687
Panel a	Fit N=5	256	850.362
Panel a	Fit N=5	257	849.059
Panel a	Fit N=5	258	847.78
Panel a	Fit N=5	259	846.523
Panel a	Fit N=5	260	845.289
Panel a	Fit N=5	261	844.076
Panel a	Fit N=5	262	842.884
Panel a	Fit N=5	263	841.714
Panel a	Fit N=5	264	840.564
Panel a	Fit N=5	265	839.435
Panel a	Fit N=5	266	838.326
Panel a	Fit N=5	267	837.236
Panel a	Fit N=5	268	836.165
Panel a	Fit N=5	269	835.114
Panel a	Fit N=5	270	834.081
Panel a	Fit N=5	271	833.067
Panel a	Fit N=5	272	832.071
Panel a	Fit N=5	273	831.092
Panel a	Fit N=5	274	830.131
Panel a	Minimum Shots N=5	0	9575
Panel a	Minimum Shots N=5	1	8864
Panel a	Minimum Shots N=5	2	8464
Panel a	Minimum Shots N=5	3	8060
Panel a	Minimum Shots N=5	4	7775
Panel a	Minimum Shots N=5	5	7471
Panel a	Minimum Shots N=5	6	7138
Panel a	Minimum Shots N=5	7	6765
Panel a	Minimum Shots N=5	8	6483
Panel a	Minimum Shots N=5	9	6262
Panel a	Minimum Shots N=5	10	5924
Panel a	Minimum Shots N=5	11	5703
Panel a	Minimum Shots N=5	12	5475
Panel a	Minimum Shots N=5	13	5277
Panel a	Minimum Shots N=5	14	5147
Panel a	Minimum Shots N=5	15	4926
Panel a	Minimum Shots N=5	16	4714
Panel a	Minimum Shots N=5	17	4520
Panel a	Minimum Shots N=5	18	4379
Panel a	Minimum Shots N=5	19	4120
Panel a	Minimum Shots N=5	20	4159
Panel a	Minimum Shots N=5	21	4035
Panel a	Minimum Shots N=5	22	3869
Panel a	Minimum Shots N=5	23	3794
Panel a	Minimum Shots N=5	24	3753
Panel a	Minimum Shots N=5	25	3523
Panel a	Minimum Shots N=5	26	3369
Panel a	Minimum Shots N=5	27	3307
Panel a	Minimum Shots N=5	28	3305
Panel a	Minimum Shots N=5	29	3211
Panel a	Minimum Shots N=5	30	3160
Panel a	Minimum Shots N=5	31	3053
Panel a	Minimum Shots N=5	32	3043
Panel a	Minimum Shots N=5	33	2980
Panel a	Minimum Shots N=5	34	2870
Panel a	Minimum Shots N=5	35	2811
Panel a	Minimum Shots N=5	36	2808
Panel a	Minimum Shots N=5	37	2668
Panel a	Minimum Shots N=5	38	2669
Panel a	Minimum Shots N=5	39	2574
Panel a	Minimum Shots N=5	40	2547
Panel a	Minimum Shots N=5	41	2422
Panel a	Minimum Shots N=5	42	2472
Panel a	Minimum Shots N=5	43	2370
Panel a	Minimum Shots N=5	44	2353
Panel a	Minimum Shots N=5	45	2260
Panel a	Minimum Shots N=5	46	2280
Panel a	Minimum Shots N=5	47	2315
Panel a	Minimum Shots N=5	48	2285
Panel a	Minimum Shots N=5	49	2186
Panel a	Minimum Shots N=5	50	2041
Panel a	Minimum Shots N=5	51	2153
Panel a	Minimum Shots N=5	52	2031
Panel a	Minimum Shots N=5	53	2045
Panel a	Minimum Shots N=5	54	1988
Panel a	Minimum Shots N=5	55	1923
Panel a	Minimum Shots N=5	56	1951
Panel a	Minimum Shots N=5	57	1950
Panel a	Minimum Shots N=5	58	1890
Panel a	Minimum Shots N=5	59	1925
Panel a	Minimum Shots N=5	60	1906
Panel a	Minimum Shots N=5	61	1848
Panel a	Minimum Shots N=5	62	1832
Panel a	Minimum Shots N=5	63	1852
Panel a	Minimum Shots N=5	64	1760
Panel a	Minimum Shots N=5	65	1740
Panel a	Minimum Shots N=5	66	1798
Panel a	Minimum Shots N=5	67	1738
Panel a	Minimum Shots N=5	68	1751
Panel a	Minimum Shots N=5	69	1751
Panel a	Minimum Shots N=5	70	1648
Panel a	Minimum Shots N=5	71	1632
Panel a	Minimum Shots N=5	72	1617
Panel a	Minimum Shots N=5	73	1636
Panel a	Minimum Shots N=5	74	1612
Panel a	Minimum Shots N=5	75	1543
Panel a	Minimum Shots N=5	76	1569
Panel a	Minimum Shots N=5	77	1616
Panel a	Minimum Shots N=5	78	1480
Panel a	Minimum Shots N=5	79	1536
Panel a	Minimum Shots N=5	80	1556
Panel a	Minimum Shots N=5	81	1458
Panel a	Minimum Shots N=5	82	1533
Panel a	Minimum Shots N=5	83	1504
Panel a	Minimum Shots N=5	84	1438
Panel a	Minimum Shots N=5	85	1507
Panel a	Minimum Shots N=5	86	1444
Panel a	Minimum Shots N=5	87	1424
Panel a	Minimum Shots N=5	88	1392
Panel a	Minimum Shots N=5	89	1425
Panel a	Minimum Shots N=5	90	1409
Panel a	Minimum Shots N=5	91	1379
Panel a	Minimum Shots N=5	92	1412
Panel a	Minimum Shots N=5	93	1368
Panel a	Minimum Shots N=5	94	1393
Panel a	Minimum Shots N=5	95	1363
Panel a	Minimum Shots N=5	96	1385
Panel a	Minimum Shots N=5	97	1387
Panel a	Minimum Shots N=5	98	1362
Panel a	Minimum Shots N=5	99	1347
Panel a	Minimum Shots N=5	100	1327
Panel a	Maximum Shots N=5	0	9733
Panel a	Maximum Shots N=5	1	9035
Panel a	Maximum Shots N=5	2	8712
Panel a	Maximum Shots N=5	3	8370
Panel a	Maximum Shots N=5	4	8196
Panel a	Maximum Shots N=5	5	8056
Panel a	Maximum Shots N=5	6	7862
Panel a	Maximum Shots N=5	7	7675
Panel a	Maximum Shots N=5	8	7517
Panel a	Maximum Shots N=5	9	7377
Panel a	Maximum Shots N=5	10	7243
Panel a	Maximum Shots N=5	11	6978
Panel a	Maximum Shots N=5	12	6779
Panel a	Maximum Shots N=5	13	6527
Panel a	Maximum Shots N=5	14	6543
Panel a	Maximum Shots N=5	15	6419
Panel a	Maximum Shots N=5	16	6201
Panel a	Maximum Shots N=5	17	6105
Panel a	Maximum Shots N=5	18	6002
Panel a	Maximum Shots N=5	19	5890
Panel a	Maximum Shots N=5	20	5771
Panel a	Maximum Shots N=5	21	5646
Panel a	Maximum Shots N=5	22	5527
Panel a	Maximum Shots N=5	23	5459
Panel a	Maximum Shots N=5	24	5294
Panel a	Maximum Shots N=5	25	5249
Panel a	Maximum Shots N=5	26	5149
Panel a	Maximum Shots N=5	27	5106
Panel a	Maximum Shots N=5	28	5085
Panel a	Maximum Shots N=5	29	4828
Panel a	Maximum Shots N=5	30	4842
Panel a	Maximum Shots N=5	31	4624
Panel a	Maximum Shots N=5	32	4622
Panel a	Maximum Shots N=5	33	4532
Panel a	Maximum Shots N=5	34	4472
Panel a	Maximum Shots N=5	35	4419
Panel a	Maximum Shots N=5	36	4220
Panel a	Maximum Shots N=5	37	4152
Panel a	Maximum Shots N=5	38	4120
Panel a	Maximum Shots N=5	39	3973
Panel a	Maximum Shots N=5	40	3984
Panel a	Maximum Shots N=5	41	4012
Panel a	Maximum Shots N=5	42	4089
Panel a	Maximum Shots N=5	43	3951
Panel a	Maximum Shots N=5	44	3838
Panel a	Maximum Shots N=5	45	3754
Panel a	Maximum Shots N=5	46	3658
Panel a	Maximum Shots N=5	47	3743
Panel a	Maximum Shots N=5	48	3556
Panel a	Maximum Shots N=5	49	3498
Panel a	Maximum Shots N=5	50	3489
Panel a	Maximum Shots N=5	51	3459
Panel a	Maximum Shots N=5	52	3393
Panel a	Maximum Shots N=5	53	3366
Panel a	Maximum Shots N=5	54	3286
Panel a	Maximum Shots N=5	55	3203
Panel a	Maximum Shots N=5	56	3175
Panel a	Maximum Shots N=5	57	3239
Panel a	Maximum Shots N=5	58	3230
Panel a	Maximum Shots N=5	59	3097
Panel a	Maximum Shots N=5	60	3129
Panel a	Maximum Shots N=5	61	2966
Panel a	Maximum Shots N=5	62	3037
Panel a	Maximum Shots N=5	63	2944
Panel a	Maximum Shots N=5	64	2917
Panel a	Maximum Shots N=5	65	2880
Panel a	Maximum Shots N=5	66	2867
Panel a	Maximum Shots N=5	67	2849
Panel a	Maximum Shots N=5	68	2767
Panel a	Maximum Shots N=5	69	2741
Panel a	Maximum Shots N=5	70	2775
Panel a	Maximum Shots N=5	71	2650
Panel a	Maximum Shots N=5	72	2749
Panel a	Maximum Shots N=5	73	2588
Panel a	Maximum Shots N=5	74	2629
Panel a	Maximum Shots N=5	75	2632
Panel a	Maximum Shots N=5	76	2592
Panel a	Maximum Shots N=5	77	2591
Panel a	Maximum Shots N=5	78	2557
Panel a	Maximum Shots N=5	79	2537
Panel a	Maximum Shots N=5	80	2500
Panel a	Maximum Shots N=5	81	2468
Panel a	Maximum Shots N=5	82	2461
Panel a	Maximum Shots N=5	83	2420
Panel a	Maximum Shots N=5	84	2406
Panel a	Maximum Shots N=5	85	2405
Panel a	Maximum Shots N=5	86	2392
Panel a	Maximum Shots N=5	87	2363
Panel a	Maximum Shots N=5	88	2389
Panel a	Maximum Shots N=5	89	2345
Panel a	Maximum Shots N=5	90	2313
Panel a	Maximum Shots N=5	91	2307
Panel a	Maximum Shots N=5	92	2213
Panel a	Maximum Shots N=5	93	2259
Panel a	Maximum Shots N=5	94	2227
Panel a	Maximum Shots N=5	95	2297
Panel a	Maximum Shots N=5	96	2150
Panel a	Maximum Shots N=5	97	2238
Panel a	Maximum Shots N=5	98	2187
Panel a	Maximum Shots N=5	99	2058
Panel a	Maximum Shots N=5	100	2129
Panel a	Fit N=6	0	9683
Panel a	Fit N=6	1	8750.24
Panel a	Fit N=6	2	8368.27
Panel a	Fit N=6	3	8063.17
Panel a	Fit N=6	4	7798.3
Panel a	Fit N=6	5	7559.77
Panel a	Fit N=6	6	7340.52
Panel a	Fit N=6	7	7136.34
Panel a	Fit N=6	8	6944.5
Panel a	Fit N=6	9	6763.08
Panel a	Fit N=6	10	6590.67
Panel a	Fit N=6	11	6426.2
Panel a	Fit N=6	12	6268.83
Panel a	Fit N=6	13	6117.86
Panel a	Fit N=6	14	5972.75
Panel a	Fit N=6	15	5833.01
Panel a	Fit N=6	16	5698.24
Panel a	Fit N=6	17	5568.11
Panel a	Fit N=6	18	5442.31
Panel a	Fit N=6	19	5320.57
Panel a	Fit N=6	20	5202.67
Panel a	Fit N=6	21	5088.39
Panel a	Fit N=6	22	4977.54
Panel a	Fit N=6	23	4869.96
Panel a	Fit N=6	24	4765.48
Panel a	Fit N=6	25	4663.98
Panel a	Fit N=6	26	4565.31
Panel a	Fit N=6	27	4469.35
Panel a	Fit N=6	28	4376
Panel a	Fit N=6	29	4285.15
Panel a	Fit N=6	30	4196.7
Panel a	Fit N=6	31	4110.57
Panel a	Fit N=6	32	4026.66
Panel a	Fit N=6	33	3944.9
Panel a	Fit N=6	34	3865.22
Panel a	Fit N=6	35	3787.54
Panel a	Fit N=6	36	3711.79
Panel a	Fit N=6	37	3637.91
Panel a	Fit N=6	38	3565.85
Panel a	Fit N=6	39	3495.54
Panel a	Fit N=6	40	3426.92
Panel a	Fit N=6	41	3359.96
Panel a	Fit N=6	42	3294.59
Panel a	Fit N=6	43	3230.77
Panel a	Fit N=6	44	3168.46
Panel a	Fit N=6	45	3107.61
Panel a	Fit N=6	46	3048.18
Panel a	Fit N=6	47	2990.12
Panel a	Fit N=6	48	2933.41
Panel a	Fit N=6	49	2878
Panel a	Fit N=6	50	2823.86
Panel a	Fit N=6	51	2770.95
Panel a	Fit N=6	52	2719.24
Panel a	Fit N=6	53	2668.7
Panel a	Fit N=6	54	2619.3
Panel a	Fit N=6	55	2571
Panel a	Fit N=6	56	2523.79
Panel a	Fit N=6	57	2477.63
Panel a	Fit N=6	58	2432.49
Panel a	Fit N=6	59	2388.35
Panel a	Fit N=6	60	2345.19
Panel a	Fit N=6	61	2302.98
Panel a	Fit N=6	62	2261.69
Panel a	Fit N=6	63	2221.3
Panel a	Fit N=6	64	2181.8
Panel a	Fit N=6	65	2143.16
Panel a	Fit N=6	66	2105.35
Panel a	Fit N=6	67	2068.37
Panel a	Fit N=6	68	2032.18
Panel a	Fit N=6	69	1996.78
Panel a	Fit N=6	70	1962.14
Panel a	Fit N=6	71	1928.24
Panel a	Fit N=6	72	1895.06
Panel a	Fit N=6	73	1862.6
Panel a	Fit N=6	74	1830.83
Panel a	Fit N=6	75	1799.74
Panel a	Fit N=6	76	1769.31
Panel a	Fit N=6	77	1739.52
Panel a	Fit N=6	78	1710.36
Panel a	Fit N=6	79	1681.83
Panel a	Fit N=6	80	1653.89
Panel a	Fit N=6	81	1626.55
Panel a	Fit N=6	82	1599.78
Panel a	Fit N=6	83	1573.57
Panel a	Fit N=6	84	1547.91
Panel a	Fit N=6	85	1522.8
Panel a	Fit N=6	86	1498.2
Panel a	Fit N=6	87	1474.13
Panel a	Fit N=6	88	1450.55
Panel a	Fit N=6	89	1427.47
Panel a	Fit N=6	90	1404.87
Panel a	Fit N=6	91	1382.74
Panel a	Fit N=6	92	1361.07
Panel a	Fit N=6	93	1339.84
Panel a	Fit N=6	94	1319.06
Panel a	Fit N=6	95	1298.71
Panel a	Fit N=6	96	1278.79
Panel a	Fit N=6	97	1259.27
Panel a	Fit N=6	98	1240.16
Panel a	Fit N=6	99	1221.44
Panel a	Fit N=6	100	1203.11
Panel a	Fit N=6	101	1185.15
Panel a	Fit N=6	102	1167.57
Panel a	Fit N=6	103	1150.34
Panel a	Fit N=6	104	1133.47
Panel a	Fit N=6	105	1116.95
Panel a	Fit N=6	106	1100.77
Panel a	Fit N=6	107	1084.92
Panel a	Fit N=6	108	1069.39
Panel a	Fit N=6	109	1054.18
Panel a	Fit N=6	110	1039.29
Panel a	Fit N=6	111	1024.69
Panel a	Fit N=6	112	1010.4
Panel a	Fit N=6	113	996.397
Panel a	Fit N=6	114	982.681
Panel a	Fit N=6	115	969.245
Panel a	Fit N=6	116	956.083
Panel a	Fit N=6	117	943.189
Panel a	Fit N=6	118	930.557
Panel a	Fit N=6	119	918.183
Panel a	Fit N=6	120	906.061
Panel a	Fit N=6	121	894.185
Panel a	Fit N=6	122	882.551
Panel a	Fit N=6	123	871.153
Panel a	Fit N=6	124	859.987
Panel a	Fit N=6	125	849.047
Panel a	Fit N=6	126	838.33
Panel a	Fit N=6	127	827.83
Panel a	Fit N=6	128	817.542
Panel a	Fit N=6	129	807.464
Panel a	Fit N=6	130	797.589
Panel a	Fit N=6	131	787.915
Panel a	Fit N=6	132	778.436
Panel a	Fit N=6	133	769.15
Panel a	Fit N=6	134	760.051
Panel a	Fit N=6	135	751.137
Panel a	Fit N=6	136	742.403
Panel a	Fit N=6	137	733.845
Panel a	Fit N=6	138	725.46
Panel a	Fit N=6	139	717.245
Panel a	Fit N=6	140	709.196
Panel a	Fit N=6	141	701.309
Panel a	Fit N=6	142	693.582
Panel a	Fit N=6	143	686.011
Panel a	Fit N=6	144	678.593
Panel a	Fit N=6	145	671.324
Panel a	Fit N=6	146	664.202
Panel a	Fit N=6	147	657.224
Panel a	Fit N=6	148	650.386
Panel a	Fit N=6	149	643.687
Panel a	Fit N=6	150	637.122
Panel a	Fit N=6	151	630.69
Panel a	Fit N=6	152	624.388
Panel a	Fit N=6	153	618.213
Panel a	Fit N=6	154	612.162
Panel a	Fit N=6	155	606.233
Panel a	Fit N=6	156	600.424
Panel a	Fit N=6	157	594.731
Panel a	Fit N=6	158	589.154
Panel a	Fit N=6	159	583.689
Panel a	Fit N=6	160	578.334
Panel a	Fit N=6	161	573.087
Panel a	Fit N=6	162	567.945
Panel a	Fit N=6	163	562.908
Panel a	Fit N=6	164	557.971
Panel a	Fit N=6	165	553.134
Panel a	Fit N=6	166	548.395
Panel a	Fit N=6	167	543.751
Panel a	Fit N=6	168	539.201
Panel a	Fit N=6	169	534.742
Panel a	Fit N=6	170	530.374
Panel a	Fit N=6	171	526.093
Panel a	Fit N=6	172	521.898
Panel a	Fit N=6	173	517.789
Panel a	Fit N=6	174	513.761
Panel a	Fit N=6	175	509.816
Panel a	Fit N=6	176	505.949
Panel a	Fit N=6	177	502.161
Panel a	Fit N=6	178	498.449
Panel a	Fit N=6	179	494.811
Panel a	Fit N=6	180	491.248
Panel a	Fit N=6	181	487.756
Panel a	Fit N=6	182	484.334
Panel a	Fit N=6	183	480.982
Panel a	Fit N=6	184	477.697
Panel a	Fit N=6	185	474.478
Panel a	Fit N=6	186	471.324
Panel a	Fit N=6	187	468.234
Panel a	Fit N=6	188	465.207
Panel a	Fit N=6	189	462.24
Panel a	Fit N=6	190	459.334
Panel a	Fit N=6	191	456.486
Panel a	Fit N=6	192	453.696
Panel a	Fit N=6	193	450.962
Panel a	Fit N=6	194	448.283
Panel a	Fit N=6	195	445.658
Panel a	Fit N=6	196	443.087
Panel a	Fit N=6	197	440.567
Panel a	Fit N=6	198	438.099
Panel a	Fit N=6	199	435.68
Panel a	Fit N=6	200	433.311
Panel a	Fit N=6	201	430.989
Panel a	Fit N=6	202	428.715
Panel a	Fit N=6	203	426.486
Panel a	Fit N=6	204	424.303
Panel a	Fit N=6	205	422.163
Panel a	Fit N=6	206	420.068
Panel a	Fit N=6	207	418.014
Panel a	Fit N=6	208	416.003
Panel a	Fit N=6	209	414.032
Panel a	Fit N=6	210	412.101
Panel a	Fit N=6	211	410.209
Panel a	Fit N=6	212	408.356
Panel a	Fit N=6	213	406.541
Panel a	Fit N=6	214	404.762
Panel a	Fit N=6	215	403.019
Panel a	Fit N=6	216	401.312
Panel a	Fit N=6	217	399.64
Panel a	Fit N=6	218	398.002
Panel a	Fit N=6	219	396.397
Panel a	Fit N=6	220	394.824
Panel a	Fit N=6	221	393.284
Panel a	Fit N=6	222	391.775
Panel a	Fit N=6	223	390.297
Panel a	Fit N=6	224	388.849
Panel a	Fit N=6	225	387.431
Panel a	Fit N=6	226	386.042
Panel a	Fit N=6	227	384.681
Panel a	Fit N=6	228	383.347
Panel a	Fit N=6	229	382.041
Panel a	Fit N=6	230	380.762
Panel a	Fit N=6	231	379.509
Panel a	Fit N=6	232	378.282
Panel a	Fit N=6	233	377.079
Panel a	Fit N=6	234	375.902
Panel a	Fit N=6	235	374.748
Panel a	Fit N=6	236	373.618
Panel a	Fit N=6	237	372.512
Panel a	Fit N=6	238	371.428
Panel a	Fit N=6	239	370.366
Panel a	Fit N=6	240	369.326
Panel a	Fit N=6	241	368.308
Panel a	Fit N=6	242	367.31
Panel a	Fit N=6	243	366.333
Panel a	Fit N=6	244	365.376
Panel a	Fit N=6	245	364.439
Panel a	Fit N=6	246	363.521
Panel a	Fit N=6	247	362.622
Panel a	Fit N=6	248	361.742
Panel a	Fit N=6	249	360.88
Panel a	Fit N=6	250	360.035
Panel a	Fit N=6	251	359.209
Panel a	Fit N=6	252	358.399
Panel a	Fit N=6	253	357.606
Panel a	Fit N=6	254	356.829
Panel a	Fit N=6	255	356.069
Panel a	Fit N=6	256	355.324
Panel a	Fit N=6	257	354.595
Panel a	Fit N=6	258	353.881
Panel a	Fit N=6	259	353.181
Panel a	Fit N=6	260	352.497
Panel a	Fit N=6	261	351.826
Panel a	Fit N=6	262	351.17
Panel a	Fit N=6	263	350.527
Panel a	Fit N=6	264	349.897
Panel a	Fit N=6	265	349.281
Panel a	Fit N=6	266	348.678
Panel a	Fit N=6	267	348.087
Panel a	Fit N=6	268	347.508
Panel a	Fit N=6	269	346.942
Panel a	Fit N=6	270	346.388
Panel a	Fit N=6	271	345.845
Panel a	Fit N=6	272	345.313
Panel a	Fit N=6	273	344.793
Panel a	Fit N=6	274	344.284
Panel a	Minimum Shots N=6	0	9309
Panel a	Minimum Shots N=6	1	8774
Panel a	Minimum Shots N=6	2	8295
Panel a	Minimum Shots N=6	3	7734
Panel a	Minimum Shots N=6	4	7111
Panel a	Minimum Shots N=6	5	6843
Panel a	Minimum Shots N=6	6	6474
Panel a	Minimum Shots N=6	7	5968
Panel a	Minimum Shots N=6	8	5588
Panel a	Minimum Shots N=6	9	5242
Panel a	Minimum Shots N=6	10	5012
Panel a	Minimum Shots N=6	11	4680
Panel a	Minimum Shots N=6	12	4468
Panel a	Minimum Shots N=6	13	4239
Panel a	Minimum Shots N=6	14	4003
Panel a	Minimum Shots N=6	15	3774
Panel a	Minimum Shots N=6	16	3581
Panel a	Minimum Shots N=6	17	3194
Panel a	Minimum Shots N=6	18	3215
Panel a	Minimum Shots N=6	19	3073
Panel a	Minimum Shots N=6	20	2886
Panel a	Minimum Shots N=6	21	2757
Panel a	Minimum Shots N=6	22	2714
Panel a	Minimum Shots N=6	23	2513
Panel a	Minimum Shots N=6	24	2398
Panel a	Minimum Shots N=6	25	2257
Panel a	Minimum Shots N=6	26	2179
Panel a	Minimum Shots N=6	27	2219
Panel a	Minimum Shots N=6	28	2045
Panel a	Minimum Shots N=6	29	2025
Panel a	Minimum Shots N=6	30	1888
Panel a	Minimum Shots N=6	31	1811
Panel a	Minimum Shots N=6	32	1772
Panel a	Minimum Shots N=6	33	1767
Panel a	Minimum Shots N=6	34	1663
Panel a	Minimum Shots N=6	35	1612
Panel a	Minimum Shots N=6	36	1650
Panel a	Minimum Shots N=6	37	1586
Panel a	Minimum Shots N=6	38	1518
Panel a	Minimum Shots N=6	39	1469
Panel a	Minimum Shots N=6	40	1335
Panel a	Minimum Shots N=6	41	1349
Panel a	Minimum Shots N=6	42	1387
Panel a	Minimum Shots N=6	43	1276
Panel a	Minimum Shots N=6	44	1260
Panel a	Minimum Shots N=6	45	1187
Panel a	Minimum Shots N=6	46	1180
Panel a	Minimum Shots N=6	47	1235
Panel a	Minimum Shots N=6	48	1172
Panel a	Minimum Shots N=6	49	1071
Panel a	Minimum Shots N=6	50	1145
Panel a	Minimum Shots N=6	51	1104
Panel a	Minimum Shots N=6	52	991
Panel a	Minimum Shots N=6	53	1039
Panel a	Minimum Shots N=6	54	1070
Panel a	Minimum Shots N=6	55	973
Panel a	Minimum Shots N=6	56	988
Panel a	Minimum Shots N=6	57	1025
Panel a	Minimum Shots N=6	58	948
Panel a	Minimum Shots N=6	59	956
Panel a	Minimum Shots N=6	60	944
Panel a	Minimum Shots N=6	61	912
Panel a	Minimum Shots N=6	62	877
Panel a	Minimum Shots N=6	63	944
Panel a	Minimum Shots N=6	64	854
Panel a	Minimum Shots N=6	65	861
Panel a	Minimum Shots N=6	66	851
Panel a	Minimum Shots N=6	67	778
Panel a	Minimum Shots N=6	68	829
Panel a	Minimum Shots N=6	69	826
Panel a	Minimum Shots N=6	70	825
Panel a	Minimum Shots N=6	71	754
Panel a	Minimum Shots N=6	72	818
Panel a	Minimum Shots N=6	73	857
Panel a	Minimum Shots N=6	74	779
Panel a	Minimum Shots N=6	75	737
Panel a	Minimum Shots N=6	76	732
Panel a	Minimum Shots N=6	77	711
Panel a	Minimum Shots N=6	78	798
Panel a	Minimum Shots N=6	79	693
Panel a	Minimum Shots N=6	80	736
Panel a	Minimum Shots N=6	81	682
Panel a	Minimum Shots N=6	82	710
Panel a	Minimum Shots N=6	83	701
Panel a	Minimum Shots N=6	84	687
Panel a	Minimum Shots N=6	85	738
Panel a	Minimum Shots N=6	86	678
Panel a	Minimum Shots N=6	87	663
Panel a	Minimum Shots N=6	88	659
Panel a	Minimum Shots N=6	89	694
Panel a	Minimum Shots N=6	90	684
Panel a	Minimum Shots N=6	91	655
Panel a	Minimum Shots N=6	92	669
Panel a	Minimum Shots N=6	93	673
Panel a	Minimum Shots N=6	94	630
Panel a	Minimum Shots N=6	95	680
Panel a	Minimum Shots N=6	96	670
Panel a	Minimum Shots N=6	97	652
Panel a	Minimum Shots N=6	98	656
Panel a	Minimum Shots N=6	99	653
Panel a	Minimum Shots N=6	100	638
Panel a	Maximum Shots N=6	0	9683
Panel a	Maximum Shots N=6	1	8869
Panel a	Maximum Shots N=6	2	8509
Panel a	Maximum Shots N=6	3	8097
Panel a	Maximum Shots N=6	4	7963
Panel a	Maximum Shots N=6	5	7754
Panel a	Maximum Shots N=6	6	7433
Panel a	Maximum Shots N=6	7	7359
Panel a	Maximum Shots N=6	8	7129
Panel a	Maximum Shots N=6	9	6956
Panel a	Maximum Shots N=6	10	6754
Panel a	Maximum Shots N=6	11	6624
Panel a	Maximum Shots N=6	12	6435
Panel a	Maximum Shots N=6	13	6255
Panel a	Maximum Shots N=6	14	5915
Panel a	Maximum Shots N=6	15	5952
Panel a	Maximum Shots N=6	16	5697
Panel a	Maximum Shots N=6	17	5412
Panel a	Maximum Shots N=6	18	5298
Panel a	Maximum Shots N=6	19	5175
Panel a	Maximum Shots N=6	20	5099
Panel a	Maximum Shots N=6	21	5087
Panel a	Maximum Shots N=6	22	4971
Panel a	Maximum Shots N=6	23	4858
Panel a	Maximum Shots N=6	24	4619
Panel a	Maximum Shots N=6	25	4599
Panel a	Maximum Shots N=6	26	4505
Panel a	Maximum Shots N=6	27	4446
Panel a	Maximum Shots N=6	28	4258
Panel a	Maximum Shots N=6	29	4131
Panel a	Maximum Shots N=6	30	4050
Panel a	Maximum Shots N=6	31	4048
Panel a	Maximum Shots N=6	32	3868
Panel a	Maximum Shots N=6	33	3784
Panel a	Maximum Shots N=6	34	3690
Panel a	Maximum Shots N=6	35	3667
Panel a	Maximum Shots N=6	36	3483
Panel a	Maximum Shots N=6	37	3503
Panel a	Maximum Shots N=6	38	3452
Panel a	Maximum Shots N=6	39	3312
Panel a	Maximum Shots N=6	40	3292
Panel a	Maximum Shots N=6	41	3220
Panel a	Maximum Shots N=6	42	3158
Panel a	Maximum Shots N=6	43	3118
Panel a	Maximum Shots N=6	44	2998
Panel a	Maximum Shots N=6	45	3024
Panel a	Maximum Shots N=6	46	2897
Panel a	Maximum Shots N=6	47	2908
Panel a	Maximum Shots N=6	48	2921
Panel a	Maximum Shots N=6	49	2646
Panel a	Maximum Shots N=6	50	2688
Panel a	Maximum Shots N=6	51	2727
Panel a	Maximum Shots N=6	52	2657
Panel a	Maximum Shots N=6	53	2529
Panel a	Maximum Shots N=6	54	2567
Panel a	Maximum Shots N=6	55	2538
Panel a	Maximum Shots N=6	56	2519
Panel a	Maximum Shots N=6	57	2460
Panel a	Maximum Shots N=6	58	2379
Panel a	Maximum Shots N=6	59	2357
Panel a	Maximum Shots N=6	60	2328
Panel a	Maximum Shots N=6	61	2257
Panel a	Maximum Shots N=6	62	2211
Panel a	Maximum Shots N=6	63	2190
Panel a	Maximum Shots N=6	64	2191
Panel a	Maximum Shots N=6	65	2298
Panel a	Maximum Shots N=6	66	2136
Panel a	Maximum Shots N=6	67	2086
Panel a	Maximum Shots N=6	68	2056
Panel a	Maximum Shots N=6	69	2067
Panel a	Maximum Shots N=6	70	1989
Panel a	Maximum Shots N=6	71	1952
Panel a	Maximum Shots N=6	72	1910
Panel a	Maximum Shots N=6	73	1904
Panel a	Maximum Shots N=6	74	1831
Panel a	Maximum Shots N=6	75	1808
Panel a	Maximum Shots N=6	76	1833
Panel a	Maximum Shots N=6	77	1797
Panel a	Maximum Shots N=6	78	1808
Panel a	Maximum Shots N=6	79	1696
Panel a	Maximum Shots N=6	80	1741
Panel a	Maximum Shots N=6	81	1776
Panel a	Maximum Shots N=6	82	1727
Panel a	Maximum Shots N=6	83	1756
Panel a	Maximum Shots N=6	84	1682
Panel a	Maximum Shots N=6	85	1683
Panel a	Maximum Shots N=6	86	1691
Panel a	Maximum Shots N=6	87	1642
Panel a	Maximum Shots N=6	88	1560
Panel a	Maximum Shots N=6	89	1565
Panel a	Maximum Shots N=6	90	1555
Panel a	Maximum Shots N=6	91	1602
Panel a	Maximum Shots N=6	92	1535
Panel a	Maximum Shots N=6	93	1562
Panel a	Maximum Shots N=6	94	1506
Panel a	Maximum Shots N=6	95	1506
Panel a	Maximum Shots N=6	96	1547
Panel a	Maximum Shots N=6	97	1461
Panel a	Maximum Shots N=6	98	1458
Panel a	Maximum Shots N=6	99	1448
Panel a	Maximum Shots N=6	100	1471
Panel a	Fit N=7	0	9672
Panel a	Fit N=7	1	8639.36
Panel a	Fit N=7	2	8180.42
Panel a	Fit N=7	3	7806.77
Panel a	Fit N=7	4	7479.4
Panel a	Fit N=7	5	7183.31
Panel a	Fit N=7	6	6910.74
Panel a	Fit N=7	7	6657.03
Panel a	Fit N=7	8	6419.06
Panel a	Fit N=7	9	6194.64
Panel a	Fit N=7	10	5982.12
Panel a	Fit N=7	11	5780.2
Panel a	Fit N=7	12	5587.88
Panel a	Fit N=7	13	5404.3
Panel a	Fit N=7	14	5228.77
Panel a	Fit N=7	15	5060.67
Panel a	Fit N=7	16	4899.51
Panel a	Fit N=7	17	4744.81
Panel a	Fit N=7	18	4596.18
Panel a	Fit N=7	19	4453.27
Panel a	Fit N=7	20	4315.75
Panel a	Fit N=7	21	4183.34
Panel a	Fit N=7	22	4055.76
Panel a	Fit N=7	23	3932.79
Panel a	Fit N=7	24	3814.19
Panel a	Fit N=7	25	3699.76
Panel a	Fit N=7	26	3589.3
Panel a	Fit N=7	27	3482.65
Panel a	Fit N=7	28	3379.64
Panel a	Fit N=7	29	3280.11
Panel a	Fit N=7	30	3183.92
Panel a	Fit N=7	31	3090.93
Panel a	Fit N=7	32	3001.01
Panel a	Fit N=7	33	2914.05
Panel a	Fit N=7	34	2829.91
Panel a	Fit N=7	35	2748.51
Panel a	Fit N=7	36	2669.73
Panel a	Fit N=7	37	2593.48
Panel a	Fit N=7	38	2519.66
Panel a	Fit N=7	39	2448.18
Panel a	Fit N=7	40	2378.97
Panel a	Fit N=7	41	2311.93
Panel a	Fit N=7	42	2246.99
Panel a	Fit N=7	43	2184.09
Panel a	Fit N=7	44	2123.14
Panel a	Fit N=7	45	2064.08
Panel a	Fit N=7	46	2006.84
Panel a	Fit N=7	47	1951.37
Panel a	Fit N=7	48	1897.6
Panel a	Fit N=7	49	1845.48
Panel a	Fit N=7	50	1794.95
Panel a	Fit N=7	51	1745.96
Panel a	Fit N=7	52	1698.46
Panel a	Fit N=7	53	1652.39
Panel a	Fit N=7	54	1607.72
Panel a	Fit N=7	55	1564.4
Panel a	Fit N=7	56	1522.38
Panel a	Fit N=7	57	1481.62
Panel a	Fit N=7	58	1442.08
Panel a	Fit N=7	59	1403.73
Panel a	Fit N=7	60	1366.52
Panel a	Fit N=7	61	1330.42
Panel a	Fit N=7	62	1295.4
Panel a	Fit N=7	63	1261.42
Panel a	Fit N=7	64	1228.44
Panel a	Fit N=7	65	1196.44
Panel a	Fit N=7	66	1165.39
Panel a	Fit N=7	67	1135.25
Panel a	Fit N=7	68	1106
Panel a	Fit N=7	69	1077.61
Panel a	Fit N=7	70	1050.06
Panel a	Fit N=7	71	1023.32
Panel a	Fit N=7	72	997.362
Panel a	Fit N=7	73	972.165
Panel a	Fit N=7	74	947.705
Panel a	Fit N=7	75	923.96
Panel a	Fit N=7	76	900.909
Panel a	Fit N=7	77	878.531
Panel a	Fit N=7	78	856.804
Panel a	Fit N=7	79	835.711
Panel a	Fit N=7	80	815.231
Panel a	Fit N=7	81	795.347
Panel a	Fit N=7	82	776.04
Panel a	Fit N=7	83	757.294
Panel a	Fit N=7	84	739.091
Panel a	Fit N=7	85	721.415
Panel a	Fit N=7	86	704.252
Panel a	Fit N=7	87	687.585
Panel a	Fit N=7	88	671.4
Panel a	Fit N=7	89	655.682
Panel a	Fit N=7	90	640.419
[truncated: 1,817 more rows]

## Sheet: Panel b
panel	series	x	y
Panel b	Step 0	6	9854.5
Panel b	Step 0	8	9808.8
Panel b	Step 0	10	9719.8
Panel b	Step 0	12	9704.9
Panel b	Step 0	14	9579.4
Panel b	Step 0	16	9488.8
Panel b	Step 0	18	9454.3
Panel b	Step 0	20	9392.4
Panel b	Step 5	6	9203.7
Panel b	Step 5	8	8308.2
Panel b	Step 5	10	7796.3
Panel b	Step 5	12	7533
Panel b	Step 5	14	7058.2
Panel b	Step 5	16	6547.2
Panel b	Step 5	18	6210.5
Panel b	Step 5	20	5612
Panel b	Step 10	6	8725
Panel b	Step 10	8	7390.1
Panel b	Step 10	10	6710.9
Panel b	Step 10	12	6175.5
Panel b	Step 10	14	5578.5
Panel b	Step 10	16	4891.8
Panel b	Step 10	18	4486
Panel b	Step 10	20	3758.5
Panel b	Step 25	6	7515.4
Panel b	Step 25	8	5291.1
Panel b	Step 25	10	4535.5
Panel b	Step 25	12	3635
Panel b	Step 25	14	2869.4
Panel b	Step 25	16	2223.7
Panel b	Step 25	18	1869.9
Panel b	Step 25	20	1238.8
Panel b	Step 50	6	6055.7
Panel b	Step 50	8	3567
Panel b	Step 50	10	2847.8
Panel b	Step 50	12	1903.4
Panel b	Step 50	14	1136.1
Panel b	Step 50	16	776.2
Panel b	Step 50	18	541.9
Panel b	Step 50	20	261.5
Panel b	Step 75	6	5247.8
Panel b	Step 75	8	2841.7
Panel b	Step 75	10	2119.4
Panel b	Step 75	12	1230.1
Panel b	Step 75	14	592
Panel b	Step 75	16	344.6
Panel b	Step 75	18	209
Panel b	Step 75	20	76.5
Panel b	Step 100	6	4682.6
Panel b	Step 100	8	2489.1
Panel b	Step 100	10	1766.9
Panel b	Step 100	12	955.3
Panel b	Step 100	14	378.6
Panel b	Step 100	16	194.3
Panel b	Step 100	18	101.4
Panel b	Step 100	20	27.4

## Sheet: Full Data
series	N	Remaining Shots of all 10 Simulations
Remaining Shots Time Step 0	3	9880	9890	9804	9824	9812	9889	9886	9853	9829	9878
Remaining Shots Time Step 0	4	9804	9709	9688	9895	9872	9754	9854	9841	9825	9846
Remaining Shots Time Step 0	5	9750	9719	9797	9689	9733	9739	9649	9733	9575	9814
Remaining Shots Time Step 0	6	9620	9745	9834	9776	9785	9784	9758	9683	9309	9755
Remaining Shots Time Step 0	7	9451	9749	9717	9684	9689	9444	9704	9479	9205	9672
Remaining Shots Time Step 0	8	9377	9540	9694	9689	9404	9661	9558	9570	9404	8991
Remaining Shots Time Step 0	9	9365	9524	9518	9355	9486	9492	9522	9271	9479	9531
Remaining Shots Time Step 0	10	9341	9240	9349	9357	9428	9260	9637	9375	9562	9375
Remaining Shots Time Step 1	3	9604	9705	9520	9382	9551	9669	9517	9631	9492	9693
Remaining Shots Time Step 1	4	9391	9254	9281	9377	9315	9111	9188	9288	9328	9262
Remaining Shots Time Step 1	5	8901	8892	8986	8966	9010	8990	8864	9035	8979	9027
Remaining Shots Time Step 1	6	8930	8896	8866	8843	8861	8952	8895	8869	8774	9097
Remaining Shots Time Step 1	7	8598	8633	8621	8581	8543	8287	8739	8786	8478	8667
Remaining Shots Time Step 1	8	8515	8272	8459	8367	7926	8454	8412	8349	8361	7980
Remaining Shots Time Step 1	9	8139	8295	8170	8040	8221	8150	8160	7943	8248	8366
Remaining Shots Time Step 1	10	7792	7633	7695	7562	7774	7755	7588	7742	7609	7822
Remaining Shots Time Step 2	3	9574	9598	9521	9181	9574	9634	9476	9598	9413	9662
Remaining Shots Time Step 2	4	9173	8961	8897	9125	8952	8953	8943	9110	9105	9084
Remaining Shots Time Step 2	5	8594	8464	8733	8564	8677	8574	8585	8712	8604	8858
Remaining Shots Time Step 2	6	8588	8604	8560	8540	8295	8632	8561	8509	8538	8514
Remaining Shots Time Step 2	7	8203	8186	8326	8201	8164	7865	8297	8486	8243	8461
Remaining Shots Time Step 2	8	8022	7694	7975	7803	7328	7953	8018	8053	7842	7681
Remaining Shots Time Step 2	9	7608	7679	7643	7395	7345	7691	7703	7527	7452	8022
Remaining Shots Time Step 2	10	7342	7220	7171	7224	7376	7251	6963	7169	7001	7297
Remaining Shots Time Step 3	3	9481	9477	9236	9330	9363	9401	9289	9481	9266	9544
Remaining Shots Time Step 3	4	8990	8766	8730	8761	8752	8683	8615	8939	8972	8724
Remaining Shots Time Step 3	5	8083	8060	8435	8407	8341	8207	8121	8370	8219	8563
Remaining Shots Time Step 3	6	8239	8178	8145	8104	7734	8234	8245	8097	8223	8308
Remaining Shots Time Step 3	7	7687	7687	7897	7675	7640	7590	8010	7951	7827	8058
Remaining Shots Time Step 3	8	7496	7049	7358	7118	6918	7352	7681	7589	7299	7257
Remaining Shots Time Step 3	9	7160	7157	7024	6841	6546	7159	7016	7024	6746	7669
Remaining Shots Time Step 3	10	6774	6470	6552	6356	6623	6813	6144	6664	6260	6852
Remaining Shots Time Step 4	3	9349	9420	9137	8937	9258	9294	9258	9384	9217	9509
Remaining Shots Time Step 4	4	8676	8437	8531	8575	8460	8488	8439	8717	8725	8478
Remaining Shots Time Step 4	5	7775	7934	8220	8185	8155	7815	7792	8196	8045	8375
Remaining Shots Time Step 4	6	7987	7804	7898	7763	7111	7945	7918	7963	7967	7919
Remaining Shots Time Step 4	7	7360	7074	7470	7245	6921	7104	7649	7787	7558	7755
Remaining Shots Time Step 4	8	7118	6565	6901	6410	6605	7089	7304	7234	6830	7010
Remaining Shots Time Step 4	9	6742	6840	6690	6402	6109	6652	6736	6610	6414	7281
Remaining Shots Time Step 4	10	6375	6030	6061	6123	6172	6364	5584	6347	5562	6391
Remaining Shots Time Step 5	3	9249	9289	9131	8866	9196	9250	9246	9306	9087	9417
Remaining Shots Time Step 5	4	8525	8257	8240	8314	8165	8299	8137	8464	8495	8186
Remaining Shots Time Step 5	5	7471	7681	7932	7969	7880	7481	7579	8056	7773	8141
Remaining Shots Time Step 5	6	7707	7532	7583	7353	6843	7593	7647	7754	7726	7592
Remaining Shots Time Step 5	7	7034	6788	7101	6899	6614	6750	7301	7428	7268	7399
Remaining Shots Time Step 5	8	6804	5985	6317	6163	6207	6768	7056	6925	6535	6712
Remaining Shots Time Step 5	9	6251	6424	6217	5937	5648	6384	6209	6183	5892	6960
Remaining Shots Time Step 5	10	5863	5542	5544	5466	5714	6051	4969	5784	5164	6023
Remaining Shots Time Step 6	3	9125	9244	9027	8936	8997	9145	9199	9319	9071	9338
Remaining Shots Time Step 6	4	8296	8005	8076	8231	8030	8067	7882	8299	8258	7983
Remaining Shots Time Step 6	5	7138	7463	7671	7776	7722	7220	7287	7862	7552	7808
Remaining Shots Time Step 6	6	7479	7263	7309	7126	6474	7290	7305	7433	7510	7415
Remaining Shots Time Step 6	7	6743	6316	6766	6518	6355	6382	6797	7180	7079	7118
Remaining Shots Time Step 6	8	6363	5531	5917	5705	5803	6457	6617	6551	6143	6265
Remaining Shots Time Step 6	9	5869	5948	5892	5588	5213	5898	5790	5930	5561	6538
Remaining Shots Time Step 6	10	5456	5122	5190	5198	5288	5535	4391	5538	4554	5514
Remaining Shots Time Step 7	3	9021	9120	8972	8777	8933	9035	9110	9193	9007	9298
Remaining Shots Time Step 7	4	8081	7785	7815	7884	7737	7846	7657	8230	8204	7679
Remaining Shots Time Step 7	5	6765	7238	7469	7581	7398	6984	7050	7675	7379	7654
Remaining Shots Time Step 7	6	7198	6902	6883	6836	5968	7033	7025	7359	7171	6897
Remaining Shots Time Step 7	7	6273	5875	6402	6140	6157	6071	6406	6804	6691	6843
Remaining Shots Time Step 7	8	5961	5129	5552	5526	5436	6063	6402	6266	5820	5985
Remaining Shots Time Step 7	9	5456	5612	5324	5247	4724	5468	5500	5448	5058	6300
Remaining Shots Time Step 7	10	4989	4662	4680	4891	4892	5120	3929	5046	4049	5173
Remaining Shots Time Step 8	3	8899	9094	8750	8589	8752	9011	8953	9159	8957	9201
Remaining Shots Time Step 8	4	7837	7629	7616	7654	7447	7667	7469	8084	8159	7653
Remaining Shots Time Step 8	5	6483	6979	7239	7327	7108	6797	6761	7517	7177	7476
Remaining Shots Time Step 8	6	6839	6608	6629	6533	5588	6787	6846	7129	6792	6796
Remaining Shots Time Step 8	7	5902	5710	6068	5861	5838	5880	6056	6452	6405	6549
Remaining Shots Time Step 8	8	5661	4613	5100	5179	5126	5548	6069	5929	5609	5784
Remaining Shots Time Step 8	9	5003	5200	4945	4884	4442	5258	5066	5188	4713	6012
Remaining Shots Time Step 8	10	4603	4452	4424	4414	4457	4724	3597	4691	3721	4836
Remaining Shots Time Step 9	3	8756	8987	8686	8551	8721	8813	8861	9053	8934	9145
Remaining Shots Time Step 9	4	7632	7528	7444	7445	7253	7460	7193	7968	7943	7529
Remaining Shots Time Step 9	5	6262	6838	7063	7237	6966	6465	6586	7377	6981	7258
Remaining Shots Time Step 9	6	6642	6385	6490	6228	5242	6472	6621	6956	6720	6764
Remaining Shots Time Step 9	7	5610	5411	5767	5664	5592	5581	5974	6272	6061	6346
Remaining Shots Time Step 9	8	5267	4313	4901	4817	4805	5470	5812	5612	5266	5564
Remaining Shots Time Step 9	9	4737	4929	4755	4635	3946	4894	4671	4966	4336	5723
Remaining Shots Time Step 9	10	4245	4138	4141	4069	4245	4474	3198	4347	3180	4540
Remaining Shots Time Step 10	3	8679	8922	8490	8296	8517	8760	8720	8971	8776	9119
Remaining Shots Time Step 10	4	7509	7153	7341	7365	7087	7167	7085	7877	7888	7429
Remaining Shots Time Step 10	5	5924	6577	6960	7061	6802	6358	6219	7243	6923	7042
Remaining Shots Time Step 10	6	6369	6083	6137	5955	5012	6219	6413	6754	6407	6406
Remaining Shots Time Step 10	7	5444	5302	5527	5368	5317	5269	5554	6117	5797	6090
Remaining Shots Time Step 10	8	5000	4092	4469	4542	4574	5176	5466	5522	4915	5162
Remaining Shots Time Step 10	9	4436	4698	4428	4309	3805	4567	4466	4580	4149	5422
Remaining Shots Time Step 10	10	4017	3681	3906	3840	3992	4146	2772	3981	2920	4330
Remaining Shots Time Step 11	3	8577	8805	8437	8249	8451	8591	8752	8861	8686	8979
Remaining Shots Time Step 11	4	7171	7123	7179	7188	6826	7094	6784	7676	7731	7199
Remaining Shots Time Step 11	5	5703	6439	6687	6847	6676	6162	6104	6978	6597	6848
Remaining Shots Time Step 11	6	6248	5895	5923	5632	4680	5976	6193	6624	6243	5996
Remaining Shots Time Step 11	7	5107	4927	5247	5173	5041	5041	5421	5741	5601	5824
Remaining Shots Time Step 11	8	4737	3732	4243	4154	4226	4829	5235	5149	4643	4994
Remaining Shots Time Step 11	9	4197	4369	4104	4078	3438	4356	4218	4382	3798	5269
Remaining Shots Time Step 11	10	3650	3453	3587	3399	3659	3928	2528	3725	2666	3980
Remaining Shots Time Step 12	3	8472	8743	8349	8243	8442	8486	8573	8843	8591	8920
Remaining Shots Time Step 12	4	7009	6926	6997	7017	6670	6925	6673	7566	7567	7083
Remaining Shots Time Step 12	5	5475	6197	6417	6643	6370	5851	5908	6779	6576	6661
Remaining Shots Time Step 12	6	5893	5633	5701	5502	4468	5689	5947	6435	6098	5980
Remaining Shots Time Step 12	7	4806	4461	4955	4835	4597	4818	5080	5588	5370	5608
Remaining Shots Time Step 12	8	4448	3440	3894	3912	4047	4590	4974	4905	4493	4674
Remaining Shots Time Step 12	9	3910	4129	3826	3750	3186	4073	3866	4136	3607	4942
Remaining Shots Time Step 12	10	3329	3101	3258	3271	3431	3623	2309	3470	2386	3690
Remaining Shots Time Step 13	3	8333	8688	8217	7976	8229	8477	8465	8794	8553	8879
Remaining Shots Time Step 13	4	6901	6623	6742	6820	6559	6727	6483	7268	7372	6912
Remaining Shots Time Step 13	5	5277	5944	6319	6474	6283	5756	5609	6527	6301	6525
Remaining Shots Time Step 13	6	5757	5506	5446	5192	4239	5438	5717	6255	5859	5736
Remaining Shots Time Step 13	7	4579	4269	4544	4481	4540	4635	4763	5267	5311	5388
Remaining Shots Time Step 13	8	4227	3211	3678	3685	3716	4275	4806	4670	4263	4530
Remaining Shots Time Step 13	9	3486	4042	3682	3594	2889	3964	3634	3876	3327	4708
Remaining Shots Time Step 13	10	2950	2839	3029	2946	3243	3369	1917	3246	2197	3472
Remaining Shots Time Step 14	3	8332	8643	8171	7959	8131	8387	8486	8715	8559	8816
Remaining Shots Time Step 14	4	6733	6503	6632	6494	6233	6411	6300	7166	7292	6662
Remaining Shots Time Step 14	5	5147	5689	6171	6432	6097	5607	5525	6543	6145	6343
Remaining Shots Time Step 14	6	5529	5187	5261	5028	4003	5253	5601	5915	5512	5459
Remaining Shots Time Step 14	7	4390	4055	4406	4158	4212	4475	4603	5227	5101	5251
Remaining Shots Time Step 14	8	3976	2948	3549	3415	3589	4077	4530	4593	3979	4368
Remaining Shots Time Step 14	9	3348	3674	3435	3265	2721	3630	3494	3843	3284	4490
Remaining Shots Time Step 14	10	2886	2604	2880	2795	2953	3076	1764	2989	1930	3101
Remaining Shots Time Step 15	3	8186	8552	7939	7892	7921	8293	8331	8668	8472	8653
Remaining Shots Time Step 15	4	6641	6352	6502	6457	6116	6464	6061	6990	7166	6656
Remaining Shots Time Step 15	5	4926	5594	6059	6163	6036	5388	5394	6419	6018	6263
Remaining Shots Time Step 15	6	5403	5034	5066	4819	3774	5127	5356	5952	5411	5428
Remaining Shots Time Step 15	7	4165	3684	4136	4127	4059	4292	4365	4936	4906	4991
Remaining Shots Time Step 15	8	3984	2777	3317	3295	3450	3895	4342	4211	3812	4096
Remaining Shots Time Step 15	9	3222	3496	3260	3236	2493	3418	3331	3539	2932	4292
Remaining Shots Time Step 15	10	2763	2551	2605	2615	2748	2972	1675	2806	1786	3069
Remaining Shots Time Step 16	3	8117	8426	7943	7786	7948	8138	8218	8647	8380	8581
Remaining Shots Time Step 16	4	6488	6348	6263	6235	6023	6209	5866	7016	7018	6347
Remaining Shots Time Step 16	5	4714	5525	5794	6130	5887	5260	5171	6201	5863	6062
Remaining Shots Time Step 16	6	4999	4930	4842	4644	3581	4874	5197	5697	5234	5188
Remaining Shots Time Step 16	7	4048	3633	4061	3955	3849	4094	4172	4794	4616	4859
Remaining Shots Time Step 16	8	3587	2570	3046	3163	3141	3792	4290	4170	3616	3891
Remaining Shots Time Step 16	9	3109	3353	2988	3051	2379	3173	3010	3370	2905	4077
Remaining Shots Time Step 16	10	2497	2304	2520	2361	2614	2716	1461	2611	1567	2862
Remaining Shots Time Step 17	3	8060	8436	7762	7572	7807	8147	8083	8523	8356	8556
Remaining Shots Time Step 17	4	6256	6130	6290	6184	5820	6031	5856	6859	6802	6208
Remaining Shots Time Step 17	5	4520	5280	5687	5991	5688	5049	4921	6105	5792	5943
Remaining Shots Time Step 17	6	4981	4724	4684	4492	3194	4719	5058	5412	5099	5144
Remaining Shots Time Step 17	7	3819	3549	3849	3772	3718	3908	3948	4503	4490	4588
Remaining Shots Time Step 17	8	3433	2379	2821	2848	2961	3529	3858	3910	3464	3712
Remaining Shots Time Step 17	9	2944	3052	2892	2782	2167	3056	2872	3049	2667	3844
Remaining Shots Time Step 17	10	2288	2077	2276	2207	2329	2622	1386	2445	1425	2685
Remaining Shots Time Step 18	3	7917	8307	7624	7571	7603	7988	8047	8466	8241	8435
Remaining Shots Time Step 18	4	6043	6012	6104	6031	5633	5988	5616	6769	6746	6122
Remaining Shots Time Step 18	5	4379	5149	5558	5875	5502	4964	4874	6002	5447	5763
Remaining Shots Time Step 18	6	4657	4385	4486	4175	3215	4444	4869	5298	4995	4890
Remaining Shots Time Step 18	7	3652	3372	3751	3489	3529	3691	3798	4531	4432	4577
Remaining Shots Time Step 18	8	3197	2255	2678	2717	2822	3431	3751	3775	3181	3532
Remaining Shots Time Step 18	9	2670	2894	2670	2635	2085	2928	2785	2917	2485	3761
Remaining Shots Time Step 18	10	2116	2015	2175	1993	2219	2495	1192	2213	1315	2479
Remaining Shots Time Step 19	3	7875	8316	7627	7485	7568	7943	8001	8374	8178	8421
Remaining Shots Time Step 19	4	5906	5835	5996	5900	5489	5800	5558	6677	6670	6089
Remaining Shots Time Step 19	5	4120	4994	5329	5632	5326	4791	4661	5890	5452	5531
Remaining Shots Time Step 19	6	4647	4295	4322	4107	3073	4359	4754	5175	4782	4793
Remaining Shots Time Step 19	7	3428	3115	3580	3377	3376	3625	3544	4348	4082	4332
Remaining Shots Time Step 19	8	3036	2052	2595	2526	2706	3254	3649	3438	3080	3460
Remaining Shots Time Step 19	9	2539	2763	2492	2435	1870	2762	2582	2748	2338	3553
Remaining Shots Time Step 19	10	1981	1875	2066	1887	2075	2276	1135	2128	1154	2380
Remaining Shots Time Step 20	3	7789	8147	7520	7285	7427	7807	7991	8286	8016	8430
Remaining Shots Time Step 20	4	5745	5758	5811	5619	5309	5591	5419	6525	6509	5839
Remaining Shots Time Step 20	5	4159	4938	5240	5551	5315	4594	4553	5771	5286	5560
Remaining Shots Time Step 20	6	4444	4183	4070	4003	2886	4189	4683	5099	4636	4609
Remaining Shots Time Step 20	7	3259	3024	3256	3332	3205	3423	3505	4208	4113	4113
Remaining Shots Time Step 20	8	2988	1982	2394	2421	2627	3051	3495	3492	3040	3301
Remaining Shots Time Step 20	9	2278	2683	2431	2413	1690	2607	2445	2601	2197	3468
Remaining Shots Time Step 20	10	1763	1699	1844	1839	2024	2097	942	1874	1049	2173
Remaining Shots Time Step 21	3	7675	8146	7463	7177	7315	7773	7818	8301	7980	8357
Remaining Shots Time Step 21	4	5640	5679	5677	5605	5200	5559	5279	6378	6535	5802
Remaining Shots Time Step 21	5	4035	4824	5223	5478	5116	4514	4396	5646	5206	5360
Remaining Shots Time Step 21	6	4239	3998	4023	3807	2757	4077	4354	5087	4484	4596
Remaining Shots Time Step 21	7	3128	2956	3237	3131	3169	3230	3352	3974	3964	4041
Remaining Shots Time Step 21	8	2718	1864	2257	2336	2473	2915	3270	3268	2759	3123
Remaining Shots Time Step 21	9	2211	2458	2193	2287	1677	2436	2268	2526	2262	3206
Remaining Shots Time Step 21	10	1693	1606	1771	1747	1894	2000	941	1805	968	2089
Remaining Shots Time Step 22	3	7563	8118	7234	7183	7240	7569	7746	8294	7991	8252
Remaining Shots Time Step 22	4	5572	5521	5659	5393	5119	5378	5264	6340	6363	5634
Remaining Shots Time Step 22	5	3869	4667	5042	5340	5115	4459	4342	5527	5050	5307
Remaining Shots Time Step 22	6	4112	3872	3917	3609	2714	3909	4284	4971	4391	4486
Remaining Shots Time Step 22	7	3033	2742	3133	2905	2843	3170	3205	3882	3713	3823
Remaining Shots Time Step 22	8	2635	1768	2193	2095	2345	2810	3200	3168	2757	2989
Remaining Shots Time Step 22	9	2075	2357	2114	2133	1527	2312	2130	2415	2048	3043
Remaining Shots Time Step 22	10	1567	1565	1712	1542	1753	1862	874	1765	882	1892
Remaining Shots Time Step 23	3	7520	7974	7300	7050	7171	7591	7561	8168	7883	8196
Remaining Shots Time Step 23	4	5304	5409	5437	5320	5015	5110	5121	6075	6319	5624
Remaining Shots Time Step 23	5	3794	4518	4940	5203	4882	4307	4102	5459	4937	5149
Remaining Shots Time Step 23	6	4013	3766	3752	3552	2513	3865	4101	4858	4202	4282
Remaining Shots Time Step 23	7	2899	2617	2767	2723	2719	3121	3050	3782	3617	3817
Remaining Shots Time Step 23	8	2406	1634	1912	1955	2194	2700	3159	2964	2545	2867
Remaining Shots Time Step 23	9	1949	2110	1955	1899	1428	2209	1983	2265	1896	2980
Remaining Shots Time Step 23	10	1485	1415	1590	1474	1621	1698	764	1610	813	1865
Remaining Shots Time Step 24	3	7409	7868	7099	6987	7126	7500	7525	8107	7857	8148
Remaining Shots Time Step 24	4	5337	5439	5362	5096	4835	5082	5042	6097	6189	5481
Remaining Shots Time Step 24	5	3753	4407	4774	5102	4814	4159	4089	5294	4819	5042
Remaining Shots Time Step 24	6	3980	3610	3608	3423	2398	3566	4059	4619	4135	4190
Remaining Shots Time Step 24	7	2719	2423	2809	2714	2574	2915	2900	3542	3518	3582
Remaining Shots Time Step 24	8	2417	1576	1884	1905	2049	2594	2856	2769	2511	2800
Remaining Shots Time Step 24	9	1889	2119	1916	1825	1345	2066	1867	2083	1866	2953
Remaining Shots Time Step 24	10	1410	1293	1526	1405	1465	1575	650	1528	691	1780
Remaining Shots Time Step 25	3	7357	7881	7089	6934	7115	7350	7491	8033	7852	8052
Remaining Shots Time Step 25	4	5197	5177	5366	5133	4857	5002	4815	5997	6076	5291
Remaining Shots Time Step 25	5	3523	4349	4769	4956	4679	4273	3903	5249	4732	4922
Remaining Shots Time Step 25	6	3783	3592	3568	3289	2257	3470	3856	4599	3886	4050
Remaining Shots Time Step 25	7	2624	2274	2698	2537	2582	2794	2700	3542	3356	3587
Remaining Shots Time Step 25	8	2175	1398	1839	1848	1974	2499	2801	2712	2416	2575
Remaining Shots Time Step 25	9	1683	2077	1810	1749	1178	1941	1830	1902	1775	2754
Remaining Shots Time Step 25	10	1332	1232	1367	1274	1404	1522	640	1332	663	1622
Remaining Shots Time Step 26	3	7218	7847	7100	6846	6928	7240	7398	8006	7789	8007
Remaining Shots Time Step 26	4	5088	5126	5181	4948	4714	5069	4791	5942	5948	5330
Remaining Shots Time Step 26	5	3369	4311	4671	4977	4645	4030	3834	5149	4703	4833
Remaining Shots Time Step 26	6	3661	3387	3430	3138	2179	3473	3917	4505	3864	4002
Remaining Shots Time Step 26	7	2529	2203	2459	2478	2430	2710	2723	3342	3277	3400
Remaining Shots Time Step 26	8	2170	1360	1628	1693	1918	2315	2683	2628	2309	2544
Remaining Shots Time Step 26	9	1626	1877	1638	1625	1109	1795	1716	1886	1652	2610
Remaining Shots Time Step 26	10	1212	1131	1282	1174	1292	1424	605	1309	623	1589
Remaining Shots Time Step 27	3	7258	7758	6998	6756	6870	7154	7440	7952	7698	7910
Remaining Shots Time Step 27	4	4896	4944	5139	4961	4603	4923	4766	5834	5856	5218
Remaining Shots Time Step 27	5	3307	4115	4433	4856	4549	3854	3825	5106	4495	4743
Remaining Shots Time Step 27	6	3506	3298	3364	3035	2219	3237	3697	4446	3827	3787
Remaining Shots Time Step 27	7	2410	2132	2406	2310	2282	2564	2523	3327	3176	3334
Remaining Shots Time Step 27	8	2008	1275	1572	1598	1856	2180	2447	2529	2199	2371
Remaining Shots Time Step 27	9	1568	1801	1538	1594	1082	1718	1629	1781	1645	2510
Remaining Shots Time Step 27	10	1117	1030	1213	1180	1250	1382	507	1198	578	1443
Remaining Shots Time Step 28	3	7163	7822	6956	6664	6731	7154	7255	7868	7655	7922
Remaining Shots Time Step 28	4	4876	4853	4945	4843	4566	4638	4559	5671	5825	5127
Remaining Shots Time Step 28	5	3305	4084	4369	4729	4420	3790	3718	5085	4480	4648
Remaining Shots Time Step 28	6	3391	3193	3227	2933	2045	3051	3597	4258	3710	3788
Remaining Shots Time Step 28	7	2420	2079	2252	2286	2284	2465	2414	3216	3004	3144
Remaining Shots Time Step 28	8	1896	1190	1512	1503	1691	2174	2445	2409	2042	2271
Remaining Shots Time Step 28	9	1498	1719	1470	1515	987	1685	1593	1687	1539	2430
Remaining Shots Time Step 28	10	1015	995	1141	1045	1156	1224	456	1209	493	1371
Remaining Shots Time Step 29	3	7110	7692	6799	6534	6579	7067	7257	7854	7538	7836
Remaining Shots Time Step 29	4	4785	4789	4856	4615	4444	4416	4496	5674	5649	5084
Remaining Shots Time Step 29	5	3211	4022	4362	4664	4336	3670	3547	4828	4429	4441
Remaining Shots Time Step 29	6	3359	3072	3122	2897	2025	3038	3512	4131	3552	3647
Remaining Shots Time Step 29	7	2230	1913	2171	2082	2189	2374	2346	2987	2971	3157
Remaining Shots Time Step 29	8	1776	1109	1405	1431	1588	1974	2340	2349	2004	2244
Remaining Shots Time Step 29	9	1314	1557	1252	1383	942	1614	1358	1725	1458	2220
Remaining Shots Time Step 29	10	915	874	1049	980	1083	1162	419	1086	436	1274
Remaining Shots Time Step 30	3	7061	7556	6710	6526	6570	7098	7176	7765	7577	7707
Remaining Shots Time Step 30	4	4657	4697	4758	4588	4399	4370	4489	5529	5571	4922
Remaining Shots Time Step 30	5	3160	3851	4299	4596	4247	3618	3534	4842	4320	4411
Remaining Shots Time Step 30	6	3202	3025	2985	2728	1888	2903	3437	4050	3472	3547
Remaining Shots Time Step 30	7	2043	1888	2094	2062	1985	2249	2296	2890	2837	3016
Remaining Shots Time Step 30	8	1751	1045	1372	1373	1497	1877	2288	2244	2005	2148
Remaining Shots Time Step 30	9	1284	1511	1296	1295	859	1451	1412	1473	1369	2184
Remaining Shots Time Step 30	10	912	827	1031	896	983	1131	392	1075	465	1206
Remaining Shots Time Step 31	3	6984	7442	6735	6482	6483	6976	6968	7739	7396	7706
Remaining Shots Time Step 31	4	4603	4542	4642	4427	4280	4320	4285	5418	5413	4815
Remaining Shots Time Step 31	5	3053	3808	4170	4530	4156	3582	3416	4624	4228	4298
Remaining Shots Time Step 31	6	3206	2955	2963	2677	1811	2766	3302	4048	3342	3589
Remaining Shots Time Step 31	7	2101	1835	2030	1899	1928	2108	2082	2830	2644	2842
Remaining Shots Time Step 31	8	1666	1007	1327	1414	1532	1866	2286	2196	1919	2079
Remaining Shots Time Step 31	9	1220	1472	1172	1274	834	1375	1367	1556	1293	2182
Remaining Shots Time Step 31	10	837	793	965	911	1025	1030	372	1007	400	1168
Remaining Shots Time Step 32	3	6868	7443	6586	6277	6413	6848	7002	7752	7500	7737
Remaining Shots Time Step 32	4	4467	4518	4625	4513	4012	4275	4269	5339	5340	4820
Remaining Shots Time Step 32	5	3043	3785	4131	4382	4039	3523	3321	4622	4147	4284
Remaining Shots Time Step 32	6	3059	2820	2810	2644	1772	2809	3185	3868	3336	3372
Remaining Shots Time Step 32	7	1945	1699	1828	1864	1910	2152	2061	2685	2573	2768
Remaining Shots Time Step 32	8	1574	902	1190	1276	1396	1755	2158	2018	1750	1968
Remaining Shots Time Step 32	9	1137	1411	1154	1259	805	1297	1223	1454	1289	2085
Remaining Shots Time Step 32	10	806	761	919	791	926	885	306	912	383	1126
Remaining Shots Time Step 33	3	6854	7487	6542	6299	6286	6842	6936	7720	7290	7686
Remaining Shots Time Step 33	4	4352	4372	4484	4277	4144	4147	4191	5337	5348	4652
Remaining Shots Time Step 33	5	2980	3566	4101	4391	3979	3366	3242	4532	4042	4338
Remaining Shots Time Step 33	6	2985	2790	2729	2495	1767	2725	3081	3784	3140	3273
Remaining Shots Time Step 33	7	1832	1537	1807	1767	1835	1990	1971	2633	2490	2937
Remaining Shots Time Step 33	8	1474	923	1098	1190	1360	1719	2126	1965	1704	1896
Remaining Shots Time Step 33	9	1097	1263	1086	1119	764	1242	1174	1400	1246	2002
Remaining Shots Time Step 33	10	707	716	832	792	897	867	294	846	338	1108
Remaining Shots Time Step 34	3	6761	7306	6402	6226	6257	6672	6855	7512	7247	7627
Remaining Shots Time Step 34	4	4311	4348	4451	4290	4067	4219	4099	5256	5267	4646
Remaining Shots Time Step 34	5	2870	3609	3949	4195	3950	3268	3146	4472	3964	4015
Remaining Shots Time Step 34	6	2898	2678	2642	2409	1663	2552	2984	3690	3160	3259
Remaining Shots Time Step 34	7	1821	1578	1747	1733	1692	1940	1910	2548	2463	2632
Remaining Shots Time Step 34	8	1419	855	1038	1131	1258	1589	1973	1838	1618	1796
Remaining Shots Time Step 34	9	1041	1186	995	1067	637	1155	1103	1319	1176	1854
Remaining Shots Time Step 34	10	640	627	781	731	797	870	284	805	294	983
Remaining Shots Time Step 35	3	6615	7271	6313	6057	6173	6582	6669	7531	7240	7550
Remaining Shots Time Step 35	4	4230	4254	4286	4160	3901	4174	4048	5002	5213	4540
Remaining Shots Time Step 35	5	2811	3437	3905	4126	3842	3236	2975	4419	3959	4145
Remaining Shots Time Step 35	6	2814	2597	2628	2304	1612	2496	2885	3667	3024	3151
Remaining Shots Time Step 35	7	1748	1465	1613	1664	1600	1910	1791	2449	2313	2685
Remaining Shots Time Step 35	8	1384	832	1022	1073	1233	1633	1851	1819	1645	1755
Remaining Shots Time Step 35	9	964	1174	990	993	664	1137	1108	1240	1103	1867
Remaining Shots Time Step 35	10	642	658	750	722	794	768	251	823	265	888
Remaining Shots Time Step 36	3	6636	7194	6345	5984	6056	6602	6741	7503	7146	7564
Remaining Shots Time Step 36	4	4152	4114	4278	4144	3884	4035	4022	4994	5060	4586
Remaining Shots Time Step 36	5	2808	3426	3745	4054	3731	3163	3023	4220	3742	3966
Remaining Shots Time Step 36	6	2712	2593	2521	2349	1650	2350	2865	3483	2918	3098
Remaining Shots Time Step 36	7	1657	1480	1615	1597	1584	1836	1734	2382	2360	2528
Remaining Shots Time Step 36	8	1299	725	980	992	1172	1526	1756	1757	1546	1612
Remaining Shots Time Step 36	9	950	1067	963	955	602	1034	989	1198	1005	1717
Remaining Shots Time Step 36	10	556	564	704	680	759	743	237	703	224	850
Remaining Shots Time Step 37	3	6583	7148	6213	6049	6137	6485	6661	7471	7142	7430
Remaining Shots Time Step 37	4	4160	4195	4161	4033	3699	4049	3961	5026	4939	4396
Remaining Shots Time Step 37	5	2668	3415	3748	4053	3654	3160	2925	4152	3764	3892
Remaining Shots Time Step 37	6	2674	2441	2395	2235	1586	2309	2787	3503	2873	3006
Remaining Shots Time Step 37	7	1605	1443	1520	1479	1536	1706	1734	2301	2265	2491
Remaining Shots Time Step 37	8	1241	760	907	940	1111	1422	1789	1689	1568	1650
Remaining Shots Time Step 37	9	898	1032	883	894	542	1017	915	1140	989	1709
Remaining Shots Time Step 37	10	554	568	633	618	729	689	214	673	262	828
Remaining Shots Time Step 38	3	6522	7174	6245	5914	5979	6465	6686	7392	7101	7442
Remaining Shots Time Step 38	4	3930	4023	4151	3924	3626	3931	3820	4933	4958	4320
Remaining Shots Time Step 38	5	2669	3288	3653	3953	3542	3128	2829	4120	3701	3831
Remaining Shots Time Step 38	6	2534	2480	2490	2139	1518	2283	2686	3452	2861	2976
Remaining Shots Time Step 38	7	1458	1319	1431	1384	1447	1647	1693	2251	1998	2403
Remaining Shots Time Step 38	8	1155	650	838	893	1077	1374	1725	1628	1485	1539
Remaining Shots Time Step 38	9	832	977	834	913	530	965	856	1102	951	1628
Remaining Shots Time Step 38	10	519	522	607	559	647	636	184	591	223	765
Remaining Shots Time Step 39	3	6371	7186	6086	5790	5943	6297	6512	7380	7029	7422
Remaining Shots Time Step 39	4	3995	4010	4047	3877	3550	3848	3877	4837	4867	4336
Remaining Shots Time Step 39	5	2574	3201	3606	3835	3469	2954	2819	3973	3724	3818
Remaining Shots Time Step 39	6	2541	2387	2346	2057	1469	2207	2713	3312	2799	2954
Remaining Shots Time Step 39	7	1453	1261	1448	1403	1408	1648	1503	2167	2106	2322
Remaining Shots Time Step 39	8	1129	664	848	853	1010	1342	1639	1524	1421	1539
Remaining Shots Time Step 39	9	799	915	776	844	513	900	902	1012	912	1521
Remaining Shots Time Step 39	10	489	452	592	527	577	602	155	609	190	741
Remaining Shots Time Step 40	3	6361	6945	5928	5785	5706	6257	6452	7307	7017	7267
Remaining Shots Time Step 40	4	3934	3993	4008	3797	3616	3656	3738	4771	4909	4369
Remaining Shots Time Step 40	5	2547	3154	3560	3831	3437	2959	2741	3984	3504	3669
Remaining Shots Time Step 40	6	2416	2301	2222	2030	1335	2168	2583	3292	2702	2843
Remaining Shots Time Step 40	7	1410	1261	1411	1358	1318	1562	1392	2065	1963	2257
Remaining Shots Time Step 40	8	1036	621	774	833	1027	1276	1607	1477	1432	1431
Remaining Shots Time Step 40	9	713	941	763	777	482	885	802	1009	834	1471
Remaining Shots Time Step 40	10	470	443	548	467	600	592	153	591	201	692
Remaining Shots Time Step 41	3	6362	6945	5942	5692	5732	6339	6408	7280	6904	7256
Remaining Shots Time Step 41	4	3811	3865	3903	3839	3458	3637	3678	4774	4815	4256
Remaining Shots Time Step 41	5	2422	3159	3484	3650	3405	2909	2745	4012	3486	3633
Remaining Shots Time Step 41	6	2333	2245	2285	2035	1349	2079	2518	3220	2651	2756
Remaining Shots Time Step 41	7	1389	1138	1275	1321	1308	1467	1448	1923	1972	2284
Remaining Shots Time Step 41	8	1083	562	785	772	931	1213	1508	1417	1354	1403
Remaining Shots Time Step 41	9	741	821	676	770	452	805	777	971	884	1364
Remaining Shots Time Step 41	10	430	392	495	486	586	529	172	576	180	699
Remaining Shots Time Step 42	3	6283	6850	5951	5615	5731	6231	6429	7331	6881	7265
Remaining Shots Time Step 42	4	3771	3794	3907	3708	3445	3511	3584	4736	4746	4230
Remaining Shots Time Step 42	5	2472	2967	3328	3766	3370	2851	2601	4089	3477	3563
Remaining Shots Time Step 42	6	2314	2160	2234	1957	1387	2041	2438	3158	2601	2736
Remaining Shots Time Step 42	7	1311	1193	1358	1293	1231	1455	1419	2049	1894	2196
Remaining Shots Time Step 42	8	1007	577	733	768	880	1223	1434	1402	1301	1309
Remaining Shots Time Step 42	9	689	791	662	739	416	795	743	926	805	1301
Remaining Shots Time Step 42	10	415	386	443	448	517	544	133	484	170	635
Remaining Shots Time Step 43	3	6316	6893	5904	5627	5660	6065	6365	7188	6854	7192
Remaining Shots Time Step 43	4	3774	3797	3854	3579	3387	3380	3612	4587	4631	4031
Remaining Shots Time Step 43	5	2370	2973	3407	3757	3266	2796	2631	3951	3398	3543
Remaining Shots Time Step 43	6	2273	2086	2097	1922	1276	1914	2431	3118	2505	2688
Remaining Shots Time Step 43	7	1205	1079	1296	1216	1199	1399	1352	1964	1814	2105
Remaining Shots Time Step 43	8	980	529	647	663	856	1112	1447	1385	1243	1261
Remaining Shots Time Step 43	9	665	793	605	664	416	785	717	920	816	1236
Remaining Shots Time Step 43	10	400	371	456	416	507	547	131	473	126	585
Remaining Shots Time Step 44	3	6270	6795	5978	5506	5616	6049	6343	7204	6784	7101
Remaining Shots Time Step 44	4	3657	3801	3793	3684	3369	3441	3484	4583	4656	4132
Remaining Shots Time Step 44	5	2353	2895	3301	3752	3214	2738	2599	3838	3262	3466
Remaining Shots Time Step 44	6	2146	2024	2117	1842	1260	1984	2366	2998	2432	2582
Remaining Shots Time Step 44	7	1142	1087	1169	1152	1129	1301	1271	1856	1792	2082
Remaining Shots Time Step 44	8	920	510	680	709	821	1095	1355	1231	1202	1270
Remaining Shots Time Step 44	9	579	727	607	608	380	670	692	834	783	1246
Remaining Shots Time Step 44	10	366	323	414	387	468	503	120	472	123	548
Remaining Shots Time Step 45	3	6043	6796	5732	5522	5559	5975	6299	7089	6820	7098
Remaining Shots Time Step 45	4	3621	3611	3661	3596	3343	3527	3562	4515	4446	4020
Remaining Shots Time Step 45	5	2260	2884	3288	3556	3212	2683	2471	3754	3283	3371
Remaining Shots Time Step 45	6	2113	2010	2006	1811	1187	1887	2380	3024	2352	2639
Remaining Shots Time Step 45	7	1162	1036	1142	1081	1096	1352	1241	1834	1675	1991
Remaining Shots Time Step 45	8	877	501	638	653	774	1083	1280	1186	1223	1184
Remaining Shots Time Step 45	9	566	751	562	625	353	697	664	814	741	1180
Remaining Shots Time Step 45	10	353	311	413	393	432	427	108	424	121	531
Remaining Shots Time Step 46	3	6086	6669	5708	5467	5478	5936	6143	7056	6698	7108
Remaining Shots Time Step 46	4	3601	3523	3519	3523	3189	3534	3407	4440	4435	3976
Remaining Shots Time Step 46	5	2280	2880	3264	3490	3180	2698	2366	3658	3241	3389
Remaining Shots Time Step 46	6	2038	1916	1985	1721	1180	1877	2222	2897	2384	2551
Remaining Shots Time Step 46	7	1090	1038	1109	1095	1116	1237	1240	1788	1672	1916
Remaining Shots Time Step 46	8	867	434	576	664	783	1045	1191	1175	1164	1151
Remaining Shots Time Step 46	9	577	664	562	581	312	674	578	804	708	1155
Remaining Shots Time Step 46	10	337	277	379	359	429	411	114	417	124	500
Remaining Shots Time Step 47	3	6012	6655	5667	5493	5441	5959	6074	7070	6571	7011
Remaining Shots Time Step 47	4	3627	3488	3509	3438	3202	3522	3422	4350	4433	3966
Remaining Shots Time Step 47	5	2315	2892	3138	3422	3011	2603	2474	3743	3203	3302
Remaining Shots Time Step 47	6	2092	1952	1974	1661	1235	1847	2247	2908	2269	2405
Remaining Shots Time Step 47	7	1088	972	1069	1082	1078	1217	1143	1665	1679	1882
Remaining Shots Time Step 47	8	793	469	547	606	740	937	1271	1124	1160	1130
Remaining Shots Time Step 47	9	496	609	515	590	313	575	609	756	696	1089
Remaining Shots Time Step 47	10	290	289	357	329	341	411	78	372	97	461
Remaining Shots Time Step 48	3	5998	6716	5694	5401	5454	5914	6120	6938	6574	6962
Remaining Shots Time Step 48	4	3489	3596	3607	3429	3065	3187	3322	4346	4414	3991
Remaining Shots Time Step 48	5	2285	2800	3121	3494	3051	2528	2336	3556	3287	3289
Remaining Shots Time Step 48	6	1957	1873	1831	1701	1172	1760	2137	2921	2248	2404
Remaining Shots Time Step 48	7	1049	929	1075	994	983	1163	1099	1609	1619	1845
Remaining Shots Time Step 48	8	813	397	589	556	709	944	1161	1106	1132	1152
Remaining Shots Time Step 48	9	545	619	494	511	309	572	581	726	632	1107
Remaining Shots Time Step 48	10	296	285	302	308	359	381	102	341	94	433
Remaining Shots Time Step 49	3	5977	6680	5782	5365	5424	5824	6029	6943	6565	6912
Remaining Shots Time Step 49	4	3495	3473	3517	3341	3233	3173	3258	4329	4305	3984
Remaining Shots Time Step 49	5	2186	2761	3070	3443	2914	2543	2351	3498	3109	3198
Remaining Shots Time Step 49	6	1980	1846	1889	1611	1071	1697	2115	2646	2268	2379
Remaining Shots Time Step 49	7	971	892	956	958	975	1162	1112	1655	1514	1833
Remaining Shots Time Step 49	8	736	378	525	551	629	877	1158	1104	1044	1043
Remaining Shots Time Step 49	9	455	581	453	501	307	547	537	704	606	1006
Remaining Shots Time Step 49	10	262	248	295	280	323	357	86	347	101	424
Remaining Shots Time Step 50	3	5943	6563	5559	5208	5319	5769	5980	6942	6419	6855
Remaining Shots Time Step 50	4	3388	3400	3425	3333	3100	3358	3285	4217	4307	3857
Remaining Shots Time Step 50	5	2041	2698	3022	3280	2916	2496	2286	3489	3081	3169
Remaining Shots Time Step 50	6	1951	1815	1734	1587	1145	1573	2026	2688	2184	2331
Remaining Shots Time Step 50	7	957	852	944	898	941	1054	1055	1503	1442	1715
Remaining Shots Time Step 50	8	684	395	495	539	638	890	1076	1011	1032	1002
Remaining Shots Time Step 50	9	440	511	430	433	275	573	463	712	598	984
Remaining Shots Time Step 50	10	241	255	295	270	330	332	69	294	118	411
Remaining Shots Time Step 51	3	5928	6547	5537	5231	5307	5809	5924	6811	6576	6713
Remaining Shots Time Step 51	4	3272	3353	3421	3239	3124	3312	3293	4195	4239	3819
Remaining Shots Time Step 51	5	2153	2633	3068	3325	2894	2432	2201	3459	3067	3013
Remaining Shots Time Step 51	6	1841	1734	1764	1498	1104	1591	2008	2727	2227	2344
Remaining Shots Time Step 51	7	950	807	915	890	914	1086	1040	1555	1444	1650
Remaining Shots Time Step 51	8	689	358	541	500	573	850	1047	1013	1010	950
Remaining Shots Time Step 51	9	409	540	422	397	235	479	493	660	621	935
Remaining Shots Time Step 51	10	216	254	291	246	282	304	76	297	96	393
Remaining Shots Time Step 52	3	5857	6470	5479	5169	5302	5745	5846	6892	6439	6771
Remaining Shots Time Step 52	4	3225	3257	3338	3304	3021	3095	3226	4292	4263	3858
Remaining Shots Time Step 52	5	2031	2661	2824	3198	2881	2407	2206	3393	3097	3020
Remaining Shots Time Step 52	6	1877	1798	1789	1527	991	1577	1988	2657	2100	2267
Remaining Shots Time Step 52	7	896	758	851	827	855	1057	1019	1431	1464	1713
Remaining Shots Time Step 52	8	646	352	456	508	582	751	1024	961	989	893
Remaining Shots Time Step 52	9	460	508	463	429	256	494	420	669	581	959
Remaining Shots Time Step 52	10	211	216	279	232	256	271	57	296	79	368
Remaining Shots Time Step 53	3	5762	6438	5499	5216	5284	5682	5970	6809	6374	6791
Remaining Shots Time Step 53	4	3288	3223	3340	3250	3037	3007	3181	4145	4140	3820
Remaining Shots Time Step 53	5	2045	2607	2876	3180	2820	2332	2215	3366	3043	3016
Remaining Shots Time Step 53	6	1724	1705	1697	1479	1039	1550	1894	2529	2028	2271
Remaining Shots Time Step 53	7	837	777	826	793	826	1046	981	1392	1410	1663
Remaining Shots Time Step 53	8	628	350	433	470	548	778	1028	950	909	901
Remaining Shots Time Step 53	9	404	462	373	373	241	523	434	646	543	903
Remaining Shots Time Step 53	10	212	200	272	234	294	291	64	267	69	353
Remaining Shots Time Step 54	3	5783	6457	5412	5132	5293	5595	5836	6788	6372	6761
Remaining Shots Time Step 54	4	3211	3248	3274	3234	2965	3174	3147	4025	4049	3883
Remaining Shots Time Step 54	5	1988	2524	2821	3142	2731	2304	2115	3286	2963	2976
Remaining Shots Time Step 54	6	1741	1608	1590	1542	1070	1450	1893	2567	2026	2181
Remaining Shots Time Step 54	7	782	757	792	816	806	902	885	1385	1314	1594
Remaining Shots Time Step 54	8	622	351	393	440	525	747	909	871	867	876
Remaining Shots Time Step 54	9	393	470	396	400	248	427	418	612	542	821
Remaining Shots Time Step 54	10	209	212	226	228	282	288	62	276	65	318
Remaining Shots Time Step 55	3	5690	6336	5429	5145	5180	5465	5846	6700	6305	6744
Remaining Shots Time Step 55	4	3097	3181	3313	3093	2921	2928	3072	4002	3988	3725
Remaining Shots Time Step 55	5	1923	2493	2925	3042	2760	2300	2011	3203	2936	2908
Remaining Shots Time Step 55	6	1715	1599	1606	1485	973	1552	1888	2538	1955	2172
Remaining Shots Time Step 55	7	815	753	759	804	806	971	989	1356	1290	1516
Remaining Shots Time Step 55	8	553	328	405	456	564	729	920	834	923	811
Remaining Shots Time Step 55	9	348	426	319	386	215	444	431	597	500	846
Remaining Shots Time Step 55	10	182	174	230	209	258	265	50	253	70	314
Remaining Shots Time Step 56	3	5669	6408	5273	5082	5149	5474	5725	6716	6296	6631
Remaining Shots Time Step 56	4	2992	3208	3229	3132	2867	2865	3013	4028	3988	3781
Remaining Shots Time Step 56	5	1951	2467	2832	3020	2771	2243	1995	3175	2890	2851
Remaining Shots Time Step 56	6	1646	1552	1550	1387	988	1412	1777	2519	2036	2135
Remaining Shots Time Step 56	7	767	726	766	732	757	924	883	1298	1261	1504
Remaining Shots Time Step 56	8	587	265	369	358	545	673	934	775	864	864
Remaining Shots Time Step 56	9	358	457	341	363	223	387	385	552	513	811
Remaining Shots Time Step 56	10	174	162	216	187	214	247	50	251	74	249
Remaining Shots Time Step 57	3	5642	6278	5311	4988	5095	5520	5736	6696	6278	6556
Remaining Shots Time Step 57	4	3073	3201	3232	3120	2825	3081	2945	3877	3887	3619
Remaining Shots Time Step 57	5	1950	2361	2772	3008	2604	2310	2081	3239	2842	2867
Remaining Shots Time Step 57	6	1564	1500	1498	1423	1025	1374	1748	2460	1956	2118
Remaining Shots Time Step 57	7	770	718	767	756	717	890	873	1282	1217	1471
Remaining Shots Time Step 57	8	551	272	376	381	436	710	912	829	825	787
Remaining Shots Time Step 57	9	335	393	324	342	221	381	371	534	463	833
Remaining Shots Time Step 57	10	179	170	234	187	222	208	54	229	56	271
Remaining Shots Time Step 58	3	5600	6313	5139	4947	4994	5485	5593	6615	6210	6601
Remaining Shots Time Step 58	4	2980	3161	3210	3014	2801	2861	2959	3863	3887	3688
Remaining Shots Time Step 58	5	1890	2400	2677	2927	2707	2214	2016	3230	2792	2875
Remaining Shots Time Step 58	6	1588	1506	1561	1330	948	1359	1694	2379	1850	2030
Remaining Shots Time Step 58	7	696	645	703	741	732	849	860	1309	1199	1452
Remaining Shots Time Step 58	8	491	288	344	371	492	662	867	789	807	779
Remaining Shots Time Step 58	9	309	372	316	328	219	354	346	512	485	770
Remaining Shots Time Step 58	10	153	167	206	193	211	200	39	190	70	242
Remaining Shots Time Step 59	3	5553	6305	5131	4927	5047	5370	5575	6642	6224	6450
Remaining Shots Time Step 59	4	2955	2977	3104	3120	2949	2861	2951	3827	3825	3720
Remaining Shots Time Step 59	5	1925	2413	2629	2891	2648	2139	2010	3097	2858	2660
Remaining Shots Time Step 59	6	1502	1505	1581	1352	956	1371	1677	2357	1800	1979
Remaining Shots Time Step 59	7	726	655	691	686	694	815	792	1202	1222	1402
Remaining Shots Time Step 59	8	477	244	352	362	479	628	809	727	762	744
Remaining Shots Time Step 59	9	321	399	302	315	183	349	348	471	468	710
Remaining Shots Time Step 59	10	122	121	220	179	203	175	46	180	59	261
Remaining Shots Time Step 60	3	5477	6249	5231	4954	5041	5374	5622	6521	6112	6480
Remaining Shots Time Step 60	4	2990	3020	3181	3015	2878	3018	2884	3773	3785	3677
Remaining Shots Time Step 60	5	1906	2356	2662	2869	2552	2058	1911	3129	2715	2769
Remaining Shots Time Step 60	6	1505	1478	1458	1319	944	1335	1719	2328	1831	1953
Remaining Shots Time Step 60	7	623	605	682	622	679	765	773	1196	1158	1423
Remaining Shots Time Step 60	8	472	257	335	367	425	614	802	751	838	735
Remaining Shots Time Step 60	9	315	362	270	310	187	319	317	463	440	753
Remaining Shots Time Step 60	10	129	148	185	168	174	171	39	176	55	269
Remaining Shots Time Step 61	3	5450	6178	5076	4845	4921	5319	5452	6498	6019	6397
Remaining Shots Time Step 61	4	2855	3044	3138	2996	2810	2739	2953	3776	3793	3652
Remaining Shots Time Step 61	5	1848	2285	2600	2880	2521	2143	1898	2966	2749	2774
Remaining Shots Time Step 61	6	1508	1477	1529	1313	912	1268	1636	2257	1821	1953
Remaining Shots Time Step 61	7	650	616	613	646	650	791	778	1147	1174	1395
Remaining Shots Time Step 61	8	424	252	310	347	437	581	779	722	752	676
Remaining Shots Time Step 61	9	296	355	259	270	199	296	296	468	377	643
Remaining Shots Time Step 61	10	129	142	168	157	189	201	35	176	44	233
Remaining Shots Time Step 62	3	5342	6239	5038	4810	4928	5395	5488	6542	6156	6393
Remaining Shots Time Step 62	4	2859	2975	3077	3016	2835	2937	2829	3733	3800	3619
Remaining Shots Time Step 62	5	1832	2406	2650	2807	2658	2095	1873	3037	2652	2704
Remaining Shots Time Step 62	6	1480	1441	1415	1231	877	1281	1644	2211	1733	1949
Remaining Shots Time Step 62	7	626	575	616	608	611	792	715	1098	1125	1392
Remaining Shots Time Step 62	8	426	216	302	336	403	590	739	678	736	698
Remaining Shots Time Step 62	9	293	316	261	306	161	312	276	444	429	658
Remaining Shots Time Step 62	10	126	134	175	136	178	164	45	173	52	236
Remaining Shots Time Step 63	3	5356	6020	5069	4837	4873	5278	5488	6477	6038	6280
Remaining Shots Time Step 63	4	2892	2944	3114	2920	2841	2768	2879	3651	3668	3593
Remaining Shots Time Step 63	5	1882	2288	2455	2849	2402	2077	1852	2944	2647	2650
Remaining Shots Time Step 63	6	1394	1375	1403	1328	944	1260	1565	2190	1763	1878
Remaining Shots Time Step 63	7	618	582	627	595	655	720	743	1124	1010	1294
Remaining Shots Time Step 63	8	451	254	278	315	360	604	769	689	671	604
Remaining Shots Time Step 63	9	267	336	270	251	162	293	279	479	401	683
Remaining Shots Time Step 63	10	115	127	155	149	190	161	37	160	53	198
Remaining Shots Time Step 64	3	5346	6055	5002	4919	4865	5243	5380	6512	6024	6285
Remaining Shots Time Step 64	4	2784	2863	3045	2978	2746	2791	2864	3699	3730	3597
Remaining Shots Time Step 64	5	1760	2216	2505	2750	2456	2026	1854	2917	2661	2574
Remaining Shots Time Step 64	6	1395	1410	1388	1252	854	1248	1520	2191	1750	1831
Remaining Shots Time Step 64	7	569	552	561	579	614	719	734	1090	1128	1284
Remaining Shots Time Step 64	8	422	200	259	266	422	609	710	631	670	619
Remaining Shots Time Step 64	9	237	303	240	252	125	269	291	422	403	576
Remaining Shots Time Step 64	10	124	112	135	129	157	139	35	156	43	204
Remaining Shots Time Step 65	3	5295	5994	4958	4807	4827	5112	5419	6452	5854	6228
Remaining Shots Time Step 65	4	2827	2849	2993	2817	2673	2782	2796	3687	3606	3513
Remaining Shots Time Step 65	5	1740	2161	2427	2834	2346	1955	1852	2880	2548	2520
Remaining Shots Time Step 65	6	1400	1358	1364	1157	861	1220	1465	2298	1720	1864
Remaining Shots Time Step 65	7	529	526	568	581	611	713	680	1046	1082	1278
Remaining Shots Time Step 65	8	404	209	287	315	344	500	680	699	633	602
Remaining Shots Time Step 65	9	257	271	218	237	142	276	240	406	362	606
Remaining Shots Time Step 65	10	103	107	123	122	150	165	36	152	49	174
Remaining Shots Time Step 66	3	5321	5919	4898	4739	4795	5179	5455	6349	5870	6246
Remaining Shots Time Step 66	4	2836	2919	2924	2951	2679	2953	2815	3663	3584	3511
Remaining Shots Time Step 66	5	1798	2251	2504	2729	2331	1933	1825	2867	2594	2567
Remaining Shots Time Step 66	6	1316	1326	1303	1124	851	1210	1537	2136	1656	1777
Remaining Shots Time Step 66	7	565	503	578	575	557	699	674	949	987	1295
Remaining Shots Time Step 66	8	379	180	231	266	357	479	654	656	667	584
Remaining Shots Time Step 66	9	242	292	202	227	133	278	232	369	351	609
Remaining Shots Time Step 66	10	107	119	132	135	121	142	36	148	42	175
Remaining Shots Time Step 67	3	5299	5941	4962	4587	4770	5106	5435	6362	5931	6162
Remaining Shots Time Step 67	4	2709	2841	2903	2867	2722	2688	2720	3657	3578	3530
Remaining Shots Time Step 67	5	1738	2175	2399	2716	2337	1971	1781	2849	2644	2561
Remaining Shots Time Step 67	6	1363	1339	1305	1205	778	1218	1441	2086	1712	1759
Remaining Shots Time Step 67	7	550	483	540	550	560	649	678	1019	1002	1250
Remaining Shots Time Step 67	8	364	161	241	260	315	506	685	574	585	549
Remaining Shots Time Step 67	9	204	267	212	228	150	243	243	400	355	574
Remaining Shots Time Step 67	10	99	84	132	107	130	139	22	125	41	172
Remaining Shots Time Step 68	3	5168	5954	4910	4706	4740	5200	5355	6363	5831	6181
Remaining Shots Time Step 68	4	2709	2812	2881	2936	2717	2833	2729	3631	3566	3395
Remaining Shots Time Step 68	5	1800	2172	2408	2705	2356	1880	1751	2767	2532	2528
Remaining Shots Time Step 68	6	1255	1269	1296	1061	829	1142	1466	2056	1606	1755
Remaining Shots Time Step 68	7	484	462	544	506	534	680	607	924	997	1213
Remaining Shots Time Step 68	8	321	159	252	267	327	470	594	581	637	602
Remaining Shots Time Step 68	9	235	270	207	213	117	247	220	330	381	532
Remaining Shots Time Step 68	10	100	103	119	108	117	126	29	135	34	151
Remaining Shots Time Step 69	3	5202	5940	4921	4634	4660	5049	5412	6291	5841	6069
Remaining Shots Time Step 69	4	2779	2724	2899	2867	2625	2647	2758	3514	3479	3405
Remaining Shots Time Step 69	5	1751	2115	2459	2617	2307	2001	1846	2741	2478	2516
Remaining Shots Time Step 69	6	1271	1253	1236	1144	826	1114	1393	2067	1584	1739
Remaining Shots Time Step 69	7	514	427	512	531	508	622	596	955	946	1179
Remaining Shots Time Step 69	8	370	193	226	235	301	462	623	549	655	561
Remaining Shots Time Step 69	9	184	250	192	211	110	225	222	329	343	471
Remaining Shots Time Step 69	10	104	84	135	118	102	131	16	126	29	174
Remaining Shots Time Step 70	3	5169	5818	4798	4647	4647	5092	5232	6229	5819	6084
Remaining Shots Time Step 70	4	2696	2803	2856	2780	2613	2726	2739	3489	3494	3381
Remaining Shots Time Step 70	5	1648	2117	2404	2626	2356	1844	1688	2775	2460	2459
Remaining Shots Time Step 70	6	1247	1282	1227	1142	825	1145	1423	1989	1568	1673
Remaining Shots Time Step 70	7	502	470	478	491	506	643	615	879	926	1132
Remaining Shots Time Step 70	8	294	204	231	250	313	442	579	509	594	547
Remaining Shots Time Step 70	9	174	214	198	208	109	226	214	329	342	541
Remaining Shots Time Step 70	10	94	83	109	106	99	119	27	124	38	134
Remaining Shots Time Step 71	3	5227	5826	4838	4601	4660	5002	5211	6357	5811	6124
Remaining Shots Time Step 71	4	2629	2712	2959	2795	2623	2653	2654	3341	3513	3488
Remaining Shots Time Step 71	5	1632	2097	2421	2471	2274	1905	1690	2650	2480	2435
Remaining Shots Time Step 71	6	1243	1221	1203	1056	754	1117	1305	1952	1609	1689
Remaining Shots Time Step 71	7	494	431	501	460	515	619	596	948	954	1145
Remaining Shots Time Step 71	8	328	169	193	242	283	462	532	497	592	511
Remaining Shots Time Step 71	9	183	221	170	186	107	223	217	319	308	456
Remaining Shots Time Step 71	10	61	87	118	98	101	116	23	125	36	148
Remaining Shots Time Step 72	3	5144	5744	4785	4575	4618	4986	5247	6231	5735	6067
Remaining Shots Time Step 72	4	2683	2804	2847	2818	2622	2649	2594	3453	3389	3317
Remaining Shots Time Step 72	5	1617	2007	2245	2625	2167	1816	1689	2749	2474	2409
Remaining Shots Time Step 72	6	1179	1199	1243	1091	818	1059	1308	1910	1535	1686
Remaining Shots Time Step 72	7	476	443	467	465	483	599	610	894	1010	1146
Remaining Shots Time Step 72	8	312	169	211	227	264	465	561	474	595	531
Remaining Shots Time Step 72	9	171	230	173	177	140	202	226	333	313	487
Remaining Shots Time Step 72	10	105	89	100	95	120	100	24	91	33	118
Remaining Shots Time Step 73	3	5133	5805	4760	4532	4565	5042	5305	6162	5774	6037
Remaining Shots Time Step 73	4	2542	2667	2808	2699	2656	2628	2638	3487	3460	3507
Remaining Shots Time Step 73	5	1636	1949	2207	2535	2187	1843	1652	2588	2407	2409
Remaining Shots Time Step 73	6	1148	1176	1168	1064	857	1052	1318	1904	1584	1667
Remaining Shots Time Step 73	7	459	437	463	435	473	570	558	866	898	1131
Remaining Shots Time Step 73	8	307	157	205	197	261	383	542	487	514	500
Remaining Shots Time Step 73	9	166	203	170	184	109	178	189	279	316	449
Remaining Shots Time Step 73	10	67	69	103	78	103	86	16	100	26	131
Remaining Shots Time Step 74	3	5066	5766	4684	4494	4629	5078	5186	6170	5728	6023
Remaining Shots Time Step 74	4	2613	2704	2790	2768	2502	2618	2574	3442	3469	3436
Remaining Shots Time Step 74	5	1655	1995	2245	2571	2242	1792	1612	2629	2421	2369
Remaining Shots Time Step 74	6	1166	1132	1210	1064	779	1016	1267	1831	1536	1643
Remaining Shots Time Step 74	7	483	406	448	470	479	520	569	833	924	1063
Remaining Shots Time Step 74	8	288	156	201	181	258	404	553	507	551	471
Remaining Shots Time Step 74	9	171	217	158	170	107	206	196	307	326	386
Remaining Shots Time Step 74	10	74	83	86	85	89	98	23	97	27	121
Remaining Shots Time Step 75	3	5055	5776	4717	4497	4543	4921	5177	6168	5744	5880
Remaining Shots Time Step 75	4	2540	2627	2731	2748	2547	2592	2653	3312	3343	3324
Remaining Shots Time Step 75	5	1543	2007	2215	2492	2167	1798	1606	2632	2395	2339
Remaining Shots Time Step 75	6	1151	1156	1156	1025	737	1009	1268	1808	1472	1519
Remaining Shots Time Step 75	7	422	401	458	429	459	527	480	824	880	1040
Remaining Shots Time Step 75	8	265	156	195	209	255	413	524	445	553	431
Remaining Shots Time Step 75	9	192	224	122	188	87	174	175	259	270	399
Remaining Shots Time Step 75	10	79	55	83	90	109	100	16	85	25	123
Remaining Shots Time Step 76	3	4988	5722	4762	4452	4566	4753	5030	6168	5645	5883
Remaining Shots Time Step 76	4	2573	2610	2732	2791	2523	2604	2647	3306	3409	3419
Remaining Shots Time Step 76	5	1569	1994	2260	2526	2167	1764	1611	2592	2361	2368
Remaining Shots Time Step 76	6	1114	1135	1139	995	732	1032	1261	1833	1517	1570
Remaining Shots Time Step 76	7	412	384	422	401	466	530	504	877	872	1068
Remaining Shots Time Step 76	8	267	133	182	205	262	407	552	439	496	432
Remaining Shots Time Step 76	9	169	197	139	136	96	166	154	271	290	410
Remaining Shots Time Step 76	10	71	71	87	88	99	83	27	89	22	105
Remaining Shots Time Step 77	3	4946	5698	4679	4386	4602	4908	5035	6129	5765	5801
Remaining Shots Time Step 77	4	2560	2632	2782	2635	2496	2513	2606	3303	3384	3324
Remaining Shots Time Step 77	5	1635	1941	2141	2376	2188	1782	1616	2591	2387	2359
Remaining Shots Time Step 77	6	1091	1093	1088	1007	711	1007	1309	1797	1533	1634
Remaining Shots Time Step 77	7	436	383	416	439	415	459	534	807	870	1005
Remaining Shots Time Step 77	8	246	126	196	199	246	381	496	472	449	446
Remaining Shots Time Step 77	9	159	187	144	163	92	176	154	242	282	417
Remaining Shots Time Step 77	10	61	73	79	74	82	82	20	86	25	89
Remaining Shots Time Step 78	3	4849	5634	4588	4464	4421	4857	4949	5984	5645	5774
Remaining Shots Time Step 78	4	2522	2492	2687	2680	2477	2492	2611	3321	3226	3263
Remaining Shots Time Step 78	5	1480	2007	2145	2469	2150	1843	1570	2557	2300	2123
Remaining Shots Time Step 78	6	1068	1109	1082	975	798	985	1243	1808	1443	1557
Remaining Shots Time Step 78	7	392	383	440	362	443	487	498	797	856	1028
Remaining Shots Time Step 78	8	224	132	184	192	279	366	493	423	495	428
Remaining Shots Time Step 78	9	145	159	114	157	78	161	156	256	276	398
Remaining Shots Time Step 78	10	59	44	78	88	85	89	17	72	25	108
Remaining Shots Time Step 79	3	4892	5658	4579	4349	4389	4891	4991	6071	5662	5807
Remaining Shots Time Step 79	4	2504	2541	2679	2678	2480	2580	2537	3287	3175	3260
Remaining Shots Time Step 79	5	1598	1973	2163	2387	2090	1723	1536	2537	2239	2264
Remaining Shots Time Step 79	6	1066	1090	1133	965	693	933	1197	1696	1413	1515
Remaining Shots Time Step 79	7	400	389	375	356	392	506	514	787	843	973
Remaining Shots Time Step 79	8	243	118	180	185	240	335	503	462	493	409
Remaining Shots Time Step 79	9	140	175	129	134	79	158	152	251	258	387
Remaining Shots Time Step 79	10	67	43	73	67	68	77	17	82	28	108
Remaining Shots Time Step 80	3	4824	5667	4479	4427	4421	4745	4990	6032	5514	5747
Remaining Shots Time Step 80	4	2570	2605	2704	2648	2472	2514	2537	3293	3320	3285
Remaining Shots Time Step 80	5	1556	1891	2110	2400	2085	1738	1560	2500	2288	2237
Remaining Shots Time Step 80	6	1051	1111	1101	998	736	916	1148	1741	1426	1514
Remaining Shots Time Step 80	7	393	337	384	384	408	487	482	754	823	987
Remaining Shots Time Step 80	8	251	129	163	170	237	338	466	413	486	409
Remaining Shots Time Step 80	9	117	156	130	123	76	146	146	230	286	372
Remaining Shots Time Step 80	10	62	51	74	55	74	74	17	71	32	106
Remaining Shots Time Step 81	3	4806	5549	4515	4394	4424	4831	5053	6034	5464	5779
Remaining Shots Time Step 81	4	2475	2598	2667	2652	2374	2504	2532	3322	3235	3266
Remaining Shots Time Step 81	5	1481	1941	2128	2397	2055	1679	1458	2468	2256	2175
Remaining Shots Time Step 81	6	1070	1081	1029	978	682	941	1189	1776	1357	1569
Remaining Shots Time Step 81	7	339	347	398	361	402	518	452	727	814	957
Remaining Shots Time Step 81	8	251	139	142	164	212	324	479	431	481	417
Remaining Shots Time Step 81	9	138	171	109	134	93	150	151	219	243	383
Remaining Shots Time Step 81	10	49	49	88	59	74	73	12	52	26	89
Remaining Shots Time Step 82	3	4882	5434	4505	4348	4403	4755	4901	5927	5534	5651
Remaining Shots Time Step 82	4	2393	2537	2666	2619	2465	2370	2458	3227	3187	3155
Remaining Shots Time Step 82	5	1588	1874	2065	2370	2082	1723	1533	2461	2267	2233
Remaining Shots Time Step 82	6	1009	1095	1063	901	710	895	1100	1727	1409	1419
Remaining Shots Time Step 82	7	397	365	379	353	391	471	469	684	783	911
Remaining Shots Time Step 82	8	225	124	150	167	207	332	394	421	453	353
Remaining Shots Time Step 82	9	128	159	110	129	76	155	134	225	265	324
Remaining Shots Time Step 82	10	70	49	64	50	58	52	15	62	30	93
Remaining Shots Time Step 83	3	4840	5595	4561	4345	4296	4675	4873	5997	5517	5718
Remaining Shots Time Step 83	4	2434	2521	2635	2629	2477	2406	2423	3190	3167	3237
Remaining Shots Time Step 83	5	1534	1918	2075	2332	2013	1635	1504	2420	2253	2194
Remaining Shots Time Step 83	6	967	1031	1002	925	701	955	1111	1756	1343	1486
Remaining Shots Time Step 83	7	365	327	380	347	371	467	459	747	799	884
Remaining Shots Time Step 83	8	220	136	147	184	201	308	429	353	430	359
Remaining Shots Time Step 83	9	116	130	106	136	71	124	134	202	256	374
Remaining Shots Time Step 83	10	64	48	50	46	70	65	15	59	17	79
Remaining Shots Time Step 84	3	4827	5513	4440	4344	4304	4660	4829	5979	5485	5651
Remaining Shots Time Step 84	4	2348	2582	2599	2596	2467	2431	2477	3187	3140	3224
Remaining Shots Time Step 84	5	1438	1817	2060	2310	1990	1626	1486	2406	2240	2202
Remaining Shots Time Step 84	6	997	1053	996	932	687	853	1141	1682	1370	1488
Remaining Shots Time Step 84	7	369	338	348	327	390	423	429	688	775	884
Remaining Shots Time Step 84	8	212	103	160	158	207	314	412	406	426	370
Remaining Shots Time Step 84	9	110	145	101	123	77	141	97	202	251	334
Remaining Shots Time Step 84	10	50	43	50	49	51	70	14	52	21	73
Remaining Shots Time Step 85	3	4673	5441	4512	4318	4404	4677	4870	5849	5437	5597
Remaining Shots Time Step 85	4	2457	2442	2650	2559	2463	2383	2464	3167	3085	3210
Remaining Shots Time Step 85	5	1532	1830	2133	2246	1984	1635	1507	2405	2276	2058
Remaining Shots Time Step 85	6	930	1071	1004	897	738	881	1162	1683	1340	1518
Remaining Shots Time Step 85	7	345	310	357	342	372	498	424	663	723	888
Remaining Shots Time Step 85	8	192	105	146	153	184	300	404	353	421	355
Remaining Shots Time Step 85	9	118	130	103	101	82	138	119	207	228	337
Remaining Shots Time Step 85	10	45	40	57	58	57	67	5	73	16	63
Remaining Shots Time Step 86	3	4788	5456	4440	4299	4343	4651	4816	5848	5398	5624
Remaining Shots Time Step 86	4	2412	2462	2601	2542	2425	2360	2489	3096	3096	3225
Remaining Shots Time Step 86	5	1444	1801	1998	2226	1938	1607	1445	2392	2208	2071
Remaining Shots Time Step 86	6	935	944	994	874	678	879	1084	1691	1276	1467
Remaining Shots Time Step 86	7	344	319	353	351	338	435	378	675	748	869
Remaining Shots Time Step 86	8	186	117	145	157	167	305	417	356	424	322
Remaining Shots Time Step 86	9	89	130	88	117	58	123	112	184	237	322
Remaining Shots Time Step 86	10	54	42	67	56	45	62	15	57	22	88
Remaining Shots Time Step 87	3	4811	5388	4385	4292	4226	4617	4818	5755	5353	5418
Remaining Shots Time Step 87	4	2312	2419	2594	2611	2386	2444	2436	3109	3046	3150
Remaining Shots Time Step 87	5	1456	1811	2031	2297	2017	1569	1424	2363	2230	2158
Remaining Shots Time Step 87	6	929	968	940	929	663	884	1071	1642	1289	1460
Remaining Shots Time Step 87	7	329	316	337	324	327	408	457	705	748	856
Remaining Shots Time Step 87	8	205	106	131	163	171	277	396	342	456	318
Remaining Shots Time Step 87	9	102	148	114	107	68	117	120	224	233	331
Remaining Shots Time Step 87	10	44	41	61	38	55	40	13	58	17	83
Remaining Shots Time Step 88	3	4734	5394	4361	4174	4202	4584	4769	5798	5263	5529
Remaining Shots Time Step 88	4	2450	2507	2596	2465	2422	2373	2440	3019	3134	3073
Remaining Shots Time Step 88	5	1392	1885	2092	2176	1942	1638	1392	2389	2221	2136
Remaining Shots Time Step 88	6	915	987	1001	900	659	841	1078	1560	1270	1433
Remaining Shots Time Step 88	7	313	300	318	311	321	404	437	668	710	832
Remaining Shots Time Step 88	8	217	113	141	156	162	284	390	351	406	368
Remaining Shots Time Step 88	9	112	97	92	101	61	120	108	196	214	304
Remaining Shots Time Step 88	10	24	42	56	44	50	43	11	67	18	61
Remaining Shots Time Step 89	3	4747	5420	4402	4205	4200	4542	4806	5810	5356	5516
Remaining Shots Time Step 89	4	2358	2508	2444	2556	2347	2342	2352	3056	2943	3059
Remaining Shots Time Step 89	5	1425	1789	2009	2210	1936	1514	1489	2345	2216	2092
Remaining Shots Time Step 89	6	918	1003	922	911	694	833	1035	1565	1319	1408
Remaining Shots Time Step 89	7	292	295	307	291	319	409	401	638	739	876
Remaining Shots Time Step 89	8	191	113	131	137	179	288	373	327	417	305
Remaining Shots Time Step 89	9	111	118	87	76	69	115	116	196	235	271
Remaining Shots Time Step 89	10	38	45	47	45	53	51	3	55	21	65
Remaining Shots Time Step 90	3	4664	5357	4303	4250	4178	4540	4740	5788	5364	5513
Remaining Shots Time Step 90	4	2369	2408	2526	2471	2397	2327	2398	3062	2988	3052
Remaining Shots Time Step 90	5	1473	1765	1958	2146	2015	1601	1409	2313	2226	2115
Remaining Shots Time Step 90	6	948	916	925	846	684	849	1038	1555	1297	1338
Remaining Shots Time Step 90	7	336	259	321	327	353	369	396	613	731	852
Remaining Shots Time Step 90	8	195	112	113	152	168	276	390	322	407	335
Remaining Shots Time Step 90	9	88	118	81	112	71	99	115	193	201	285
Remaining Shots Time Step 90	10	31	44	41	37	44	51	13	50	22	75
Remaining Shots Time Step 91	3	4625	5312	4361	4178	4139	4530	4618	5807	5349	5433
Remaining Shots Time Step 91	4	2279	2455	2499	2452	2351	2349	2367	2963	3046	3154
Remaining Shots Time Step 91	5	1467	1723	1957	2216	1952	1557	1379	2307	2084	2080
Remaining Shots Time Step 91	6	884	929	934	831	655	844	994	1602	1236	1361
Remaining Shots Time Step 91	7	317	249	339	340	314	417	343	631	716	791
Remaining Shots Time Step 91	8	169	82	122	131	179	273	364	310	416	319
Remaining Shots Time Step 91	9	108	112	84	99	55	89	107	192	239	262
Remaining Shots Time Step 91	10	38	31	42	36	44	36	18	50	16	63
Remaining Shots Time Step 92	3	4646	5322	4343	4080	4117	4536	4778	5750	5257	5408
Remaining Shots Time Step 92	4	2315	2339	2475	2442	2366	2353	2360	3048	2970	3018
Remaining Shots Time Step 92	5	1419	1701	1948	2150	1933	1506	1412	2213	2103	2011
Remaining Shots Time Step 92	6	863	929	968	860	669	803	962	1535	1231	1413
Remaining Shots Time Step 92	7	289	290	327	316	322	376	406	636	687	812
Remaining Shots Time Step 92	8	164	94	130	135	151	299	342	309	356	312
Remaining Shots Time Step 92	9	104	114	101	77	66	114	89	177	189	244
Remaining Shots Time Step 92	10	27	28	49	39	50	49	13	36	13	53
Remaining Shots Time Step 93	3	4497	5206	4218	4107	4187	4507	4709	5726	5336	5412
Remaining Shots Time Step 93	4	2333	2436	2481	2420	2331	2329	2298	2988	3004	3064
Remaining Shots Time Step 93	5	1409	1685	1949	2196	1933	1523	1368	2259	2158	1939
Remaining Shots Time Step 93	6	855	921	910	800	673	750	941	1562	1259	1394
Remaining Shots Time Step 93	7	313	264	313	276	295	376	376	572	689	839
Remaining Shots Time Step 93	8	168	99	122	135	151	285	334	288	371	302
Remaining Shots Time Step 93	9	75	116	97	91	69	94	99	163	197	237
Remaining Shots Time Step 93	10	35	34	50	44	36	44	9	34	16	48
Remaining Shots Time Step 94	3	4606	5238	4226	4187	4047	4439	4724	5757	5312	5377
Remaining Shots Time Step 94	4	2232	2380	2534	2465	2344	2262	2394	3077	2929	3036
Remaining Shots Time Step 94	5	1393	1774	1879	2177	1882	1546	1406	2227	2161	2001
Remaining Shots Time Step 94	6	872	878	882	799	630	789	1016	1506	1249	1341
Remaining Shots Time Step 94	7	321	269	305	284	305	379	369	591	687	751
Remaining Shots Time Step 94	8	172	92	109	116	150	253	331	314	396	262
Remaining Shots Time Step 94	9	71	110	75	98	59	97	104	177	179	223
Remaining Shots Time Step 94	10	32	31	39	24	42	42	9	39	20	51
Remaining Shots Time Step 95	3	4607	5228	4304	4064	4170	4385	4583	5688	5287	5364
Remaining Shots Time Step 95	4	2204	2324	2459	2488	2260	2195	2385	2995	2918	3051
Remaining Shots Time Step 95	5	1410	1714	1913	2151	1897	1486	1363	2297	2173	1997
Remaining Shots Time Step 95	6	862	966	861	814	680	781	962	1506	1247	1279
Remaining Shots Time Step 95	7	258	261	270	269	300	356	369	541	679	772
Remaining Shots Time Step 95	8	155	94	103	132	146	243	327	287	342	271
Remaining Shots Time Step 95	9	89	108	96	94	48	96	111	181	198	264
Remaining Shots Time Step 95	10	37	33	34	36	46	46	9	48	16	45
Remaining Shots Time Step 96	3	4576	5102	4331	4098	4091	4379	4662	5643	5164	5419
Remaining Shots Time Step 96	4	2229	2408	2446	2409	2362	2278	2319	2942	2944	3079
Remaining Shots Time Step 96	5	1434	1660	1888	2105	1887	1503	1385	2150	2168	1985
Remaining Shots Time Step 96	6	800	930	891	822	670	768	888	1547	1211	1303
Remaining Shots Time Step 96	7	269	248	317	269	337	365	371	604	657	764
Remaining Shots Time Step 96	8	161	108	117	138	136	224	305	314	379	295
Remaining Shots Time Step 96	9	55	101	64	83	66	76	89	177	192	260
Remaining Shots Time Step 96	10	40	34	60	44	52	31	17	41	13	53
Remaining Shots Time Step 97	3	4548	5166	4273	4088	4102	4346	4659	5645	5341	5317
Remaining Shots Time Step 97	4	2202	2383	2471	2506	2265	2260	2352	2926	2817	3028
Remaining Shots Time Step 97	5	1413	1756	1839	2153	1853	1487	1387	2238	2123	1962
Remaining Shots Time Step 97	6	846	940	926	860	652	790	938	1461	1253	1297
Remaining Shots Time Step 97	7	313	262	279	270	298	359	325	576	664	766
Remaining Shots Time Step 97	8	161	99	108	131	108	259	323	280	337	279
Remaining Shots Time Step 97	9	83	99	68	77	49	103	102	159	212	254
Remaining Shots Time Step 97	10	19	34	35	37	42	33	11	39	22	47
Remaining Shots Time Step 98	3	4596	5174	4209	4031	4084	4344	4479	5569	5242	5332
Remaining Shots Time Step 98	4	2239	2326	2412	2359	2313	2227	2365	2947	2911	2981
Remaining Shots Time Step 98	5	1377	1725	1840	2114	1779	1508	1362	2187	2105	1955
Remaining Shots Time Step 98	6	822	833	871	792	656	742	918	1458	1259	1284
Remaining Shots Time Step 98	7	256	275	260	274	278	373	357	556	629	720
Remaining Shots Time Step 98	8	140	94	105	126	154	234	286	290	336	262
Remaining Shots Time Step 98	9	80	93	69	81	53	73	106	160	206	226
Remaining Shots Time Step 98	10	22	25	30	24	39	34	15	53	13	47
Remaining Shots Time Step 99	3	4419	5194	4166	3970	4077	4273	4569	5547	5101	5324
Remaining Shots Time Step 99	4	2235	2239	2447	2361	2342	2216	2236	2854	2856	3013
Remaining Shots Time Step 99	5	1383	1689	1816	2088	1823	1438	1347	2058	2035	1880
Remaining Shots Time Step 99	6	772	878	854	799	653	730	881	1448	1146	1261
Remaining Shots Time Step 99	7	277	221	268	262	292	333	326	579	659	747
Remaining Shots Time Step 99	8	164	95	110	107	145	217	297	267	329	280
Remaining Shots Time Step 99	9	71	96	65	72	46	98	84	168	191	260
Remaining Shots Time Step 99	10	42	20	37	30	36	44	14	32	17	35
Remaining Shots Time Step 100	3	4495	5122	4087	4029	4111	4301	4545	5634	5205	5297
Remaining Shots Time Step 100	4	2148	2338	2423	2387	2330	2231	2289	2875	2887	2983
Remaining Shots Time Step 100	5	1344	1655	1832	2070	1888	1500	1327	2129	2040	1884
Remaining Shots Time Step 100	6	762	870	855	814	638	753	865	1471	1228	1297
Remaining Shots Time Step 100	7	238	230	258	251	282	326	326	538	639	698
Remaining Shots Time Step 100	8	131	96	80	130	133	201	294	268	333	277
Remaining Shots Time Step 100	9	69	86	56	78	44	82	64	128	184	223
Remaining Shots Time Step 100	10	27	23	30	29	35	28	8	38	16	40
